# Supplementary material for: Bright and durable scintillation from colloidal quantum shells
Source: Nat Commun. 2024 May 20;15:4274. doi: 10.1038/s41467-024-48351-9 (PMC11106345; doi:10.1038/s41467-024-48351-9)
Supplement: Supplementary file 3 — Source Data [file 41467_2024_48351_MOESM3_ESM.zip]

Archive with 15 entries (15 files):
- Figure 1e.xlsx
- Figure 1f.xlsx
- Figure 2a.xlsx
- Figure 2b.xlsx
- Figure 2c.xlsx
- Figure 2d.xlsx
- Figure 2e.xlsx
- Figure 2f.xlsx
- Figure 3g.xlsx
- Figure 3h.xlsx
- Figure 4a.xlsx
- Figure 4b.xlsx
- Figure 4c.xlsx
- Figure 4d.xlsx
- Figure 4e.xlsx
