# Supplementary material for: Bright and durable scintillation from colloidal quantum shells
Source: Nat Commun. 2024 May 20;15:4274. doi: 10.1038/s41467-024-48351-9 (PMC11106345; doi:10.1038/s41467-024-48351-9)
Supplement: Supplementary file 3 — Source Data [file 41467_2024_48351_MOESM3_ESM.zip › Figure 1e.xlsx]

## Sheet: Sheet1
Photoluminescence					UV/Vis absorbance
wavelength (nm)	core 6.0 nm	core 4.5 nm	core 8.2 nm		wavelength (nm)	core 6.0 nm	core 4.5 nm	core 8.2 nm
500	0.000133562	0.00102	0.000303803		800	0.000409996	-0.00016909	6.75e-05
501	0.000107969	0.000839313	0.000260812		799.8	0.000300375	0.000159729	7.55e-05
502	9.91714e-05	0.000740338	0.00025508		799.6	0.000310021	0.000222965	8.415e-05
503	8.95742e-05	0.000680952	0.000210656		799.4	0.000262534	0.000221618	6.345e-05
504	0.00010317	0.00060672	0.000239317		799.2	0.000280347	0.00023802	8.04e-05
505	9.0374e-05	0.000581977	0.00020779		799	0.000295859	0.000125173	0.00010995
506	8.63751e-05	0.000518632	0.000216388		798.8	0.000291072	0.000175576	0.0001101
507	8.39758e-05	0.000518632	0.000209223		798.6	0.000284884	0.000121728	8.445e-05
508	8.95742e-05	0.000479042	0.000143303		798.4	0.000282297	0.000200881	0.0001218
509	8.3176e-05	0.000426585	0.000210656		798.2	0.00025971	0.000158033	0.00012165
510	7.83774e-05	0.000385015	0.000197759		798	0.000252922	0.000298685	9.96e-05
511	7.43786e-05	0.000375118	0.000166232		797.8	0.000232835	0.000364338	0.00013695
512	7.11795e-05	0.000349384	0.000181995		797.6	0.000233048	0.00037499	0.00015495
513	7.19793e-05	0.000334538	0.0001605		797.4	0.00026176	0.000366643	0.00014865
514	8.23763e-05	0.000293958	0.000149036		797.2	0.000293373	0.000389545	0.00016605
515	7.11795e-05	0.000293958	0.000181995		797	0.000288785	0.00043995	0.0001608
516	8.23763e-05	0.00028505	0.000133272		796.8	0.000319898	0.000476353	0.00014295
517	5.83832e-05	0.000300886	0.000164799		796.6	0.000305511	0.000418005	0.00017385
518	7.9977e-05	0.000259316	0.00017483		796.4	0.000303123	0.000385908	0.0001656
519	6.87802e-05	0.000249419	0.000150469		796.2	0.000258036	0.00027231	0.0001092
520	8.55754e-05	0.00024447	0.000121808		796	0.000257649	0.000204712	0.00010425
521	8.23763e-05	0.000224675	0.000111777		795.8	0.000266061	0.000200364	0.0001203
522	6.07825e-05	0.000205869	0.000128973		795.6	0.000275074	0.000222767	0.00012375
523	4.95857e-05	0.000251398	0.00011321		795.4	0.000251886	0.00023792	0.00010965
524	7.43786e-05	0.00024249	0.000136138		795.2	0.000246899	0.000218572	0.0001038
525	8.55754e-05	0.000233582	0.000128973		795	0.000242212	0.000241225	6.39e-05
526	6.79804e-05	0.000204879	0.000114643		794.8	0.000230124	0.000231627	4.2e-05
527	6.15823e-05	0.000240511	0.000126107		794.6	0.000223937	0.00021603	1.815e-05
528	6.958e-05	0.000209828	0.000131839		794.4	0.00026025	0.000333933	6.705e-05
529	7.9977e-05	0.000211808	0.000128973		794.2	0.000315762	0.000518835	0.00015255
530	6.39816e-05	0.000224675	0.000144736		794	0.000305975	0.000446738	0.0001773
531	7.83774e-05	0.000219726	0.000121808		793.8	0.000323187	0.00031839	0.0001791
532	7.67779e-05	0.000207849	0.000118942		793.6	0.0003622	0.000286043	0.00019695
533	7.03797e-05	0.000180136	0.000108911		793.4	0.000351313	0.000139945	0.0001848
534	7.35788e-05	0.000307814	0.000131839		793.2	0.000322925	8.2598e-05	0.0001101
535	9.51726e-05	0.000414708	0.000167665		793	0.000297538	5.00048e-06	0.00010695
536	7.83774e-05	0.000217746	0.000134705		792.8	0.000242251	-3.6597e-05	0.00010425
537	7.83774e-05	0.000185084	0.000106045		792.6	0.000191663	-8.46943e-05	8.715e-05
538	8.23763e-05	0.000189043	0.000123241		792.4	0.000194176	-9.22918e-05	7.53e-05
539	9.43728e-05	0.000186074	0.000120375		792.2	0.000187788	-0.000170639	0.00010155
540	8.47756e-05	0.000157371	0.000106045		792	0.000211901	-0.000128987	0.0001104
541	8.95742e-05	0.000193992	0.000126107		791.8	0.000247414	-6.2084e-05	0.00012045
542	9.83717e-05	0.000170238	0.000100312		791.6	0.000266226	-6.26815e-05	0.0001131
543	8.87744e-05	0.000182115	9.02812e-05		791.4	0.000247539	-1.02789e-05	9.3e-05
544	9.91714e-05	0.000181125	0.000117509		791.2	0.000254152	6.33738e-05	0.0001239
545	8.47756e-05	0.00016133	9.88794e-05		791	0.000262464	7.90263e-05	0.00012885
546	9.43728e-05	0.000169248	0.000114643		790.8	0.000251177	0.000109679	0.0001044
547	0.000107169	0.000173207	0.000133272		790.6	0.000233289	0.000109582	0.0001074
548	0.00010317	0.000156381	0.000131839		790.4	0.000237002	6.6734e-05	0.0001311
549	9.51726e-05	0.000155392	9.74463e-05		790.2	0.000243915	3.18868e-05	0.00011595
550	9.91714e-05	0.000176177	0.000116076		790	0.000237027	1.82893e-05	0.0001461
551	0.00010317	0.000185084	0.000121808		789.8	0.00022354	-5.15583e-05	0.0001878
552	0.00010557	0.000187064	0.000118942		789.6	0.000233953	5.34443e-06	0.0001995
553	0.000134361	0.000189043	0.000117509		789.4	0.000217065	-7.253e-06	0.0001842
554	0.000119166	0.0002029	0.000100312		789.2	0.000198678	-5.23505e-05	0.0001587
555	0.000119965	0.000171228	0.000123241		789	0.00019199	-5.16978e-05	0.0001212
556	0.000131962	0.000177166	0.000131839		788.8	0.000210003	-4.25453e-05	9.51e-05
557	0.000183947	0.000143515	0.000111777		788.6	0.000243116	-1.21427e-05	0.0001116
558	0.00017435	0.000198941	0.000106045		788.4	0.000274628	6.526e-05	0.0001287
559	0.00017435	0.000165289	0.00014187		788.2	0.000301341	0.000171663	0.00016035
560	0.000199143	0.000193002	0.000111777		788	0.000310154	0.000247065	0.00014115
561	0.00020874	0.00020389	0.000120375		787.8	0.000306966	0.000307968	0.00010905
562	0.000232733	0.00020092	0.000114643		787.6	0.000260779	0.00025387	9.405e-05
563	0.000271122	0.000212798	0.000150469		787.4	0.000233391	0.000170273	9.765e-05
564	0.000252727	0.000207849	0.000123241		787.2	0.000218804	9.59255e-05	0.00011175
565	0.000264724	0.000213787	0.000128973		787	0.000207017	1.0328e-05	0.000153
566	0.000292716	0.000240511	0.000116076		786.8	0.000205429	-5.52695e-05	0.00019335
567	0.000323907	0.000261296	0.000110344		786.6	0.000216142	-4.63668e-05	0.0001995
568	0.00038229	0.000264265	0.000128973		786.4	0.000220455	5.22858e-05	0.00024075
569	0.000410282	0.000271193	0.000136138		786.2	0.000203067	2.16884e-05	0.00022515
570	0.000434275	0.000259316	0.000153335		786	0.00018498	-4.2659e-05	0.0001842
571	0.000477462	0.000300886	0.000143303		785.8	0.000166692	-5.45065e-05	0.00017145
572	0.000549442	0.000311773	0.000130406		785.6	0.000171305	-8.1354e-05	0.0001665
573	0.000546243	0.000301876	0.00011321		785.4	0.000172018	-0.000139451	0.00010725
574	0.000598228	0.000345425	0.000110344		785.2	0.00017223	-0.000127549	0.0001047
575	0.000635017	0.000400851	0.000114643		785	0.000203943	-5.88963e-05	0.0001584
576	0.000726191	0.000395902	0.000153335		784.8	0.000218656	-3.89935e-05	0.00019155
577	0.000821363	0.000443411	0.000117509		784.6	0.000167168	-5.5841e-05	0.00014715
578	0.000908538	0.000450339	0.000126107		784.4	0.000139681	-0.000127938	0.00013755
579	0.000989315	0.000461226	0.000133272		784.2	0.000153893	-8.72858e-05	0.00015105
580	0.00106	0.000510714	0.000164799		784	0.000134806	3.668e-07	0.00013275
581	0.00128	0.000579007	0.000169098		783.8	0.000127619	9.00195e-05	0.00012105
582	0.00138	0.000674024	0.000157634		783.6	0.000172331	0.000194422	0.0001908
583	0.00149	0.000742317	0.000157634		783.4	0.000210244	0.000330825	0.00022035
584	0.00166	0.000712624	0.000126107		783.2	0.000198657	0.000348228	0.00019125
585	0.00169	0.000834364	0.00012754		783	0.000198469	0.00022388	0.0001998
586	0.00201	0.000870985	0.000149036		782.8	0.000230382	0.000149282	0.00022335
587	0.00226	0.00104	0.000146169		782.6	0.000238394	6.1435e-05	0.0002136
588	0.00243	0.00112	0.000147603		782.4	0.000212507	-6.66625e-05	0.0001719
589	0.00281	0.00126	0.000176263		782.2	0.00019912	-6.926e-05	0.0001857
590	0.00307	0.0015	0.000176263		782	0.000227132	3.18928e-05	0.00018465
591	0.00341	0.00156	0.000184861		781.8	0.000185045	3.82953e-05	0.00014385
592	0.00389	0.00172	0.00020779		781.6	0.000181058	0.000154448	0.00014565
593	0.00449	0.00181	0.000177696		781.4	0.00020917	0.0003011	0.0001659
594	0.00509	0.00208	0.000203491		781.2	0.000237383	0.000269253	0.00014415
595	0.00557	0.00219	0.000196326		781	0.000190295	0.000221906	0.00013005
596	0.00616	0.00254	0.000184861		780.8	0.000209108	0.000213808	0.0001443
597	0.00709	0.00268	0.000252214		780.6	0.000183321	0.000171211	7.71e-05
598	0.00784	0.00295	0.000253647		780.4	0.000153733	0.000123363	6.975e-05
599	0.00904	0.00333	0.000246482		780.2	0.000137046	0.000113266	7.59e-05
600	0.01019	0.00381	0.000279442		780	0.000130159	0.000122919	5.055e-05
601	0.0116	0.00411	0.000322433		779.8	0.000141971	0.000181321	4.005e-05
602	0.01335	0.00458	0.000323866		779.6	0.000160984	0.000152974	0.000105
603	0.01481	0.00497	0.000316701		779.4	0.000204096	0.000151126	0.00011685
604	0.01675	0.00547	0.00040125		779.2	0.000197909	0.000191279	9.24e-05
605	0.01902	0.00619	0.000408415		779	0.000225122	0.000181432	0.0001059
606	0.02134	0.00705	0.000457138		778.8	0.000195134	0.000110084	8.91e-05
607	0.02373	0.00779	0.000437075		778.6	0.000199147	7.39865e-05	7.17e-05
608	0.02694	0.00858	0.000531656		778.4	0.00017186	0.000101139	8.055e-05
609	0.02957	0.0098	0.000500129		778.2	0.000189572	0.000105792	0.0001059
610	0.03285	0.01076	0.000533089		778	0.000193885	0.000128194	0.0001296
611	0.03641	0.01211	0.000649165		777.8	0.000192897	0.000200347	0.00012495
612	0.04014	0.01365	0.00068929		777.6	0.00019511	0.000134	0.0001083
613	0.0438	0.01541	0.000806798		777.4	0.000206823	6.1652e-05	9.915e-05
614	0.04805	0.01726	0.000808231		777.2	0.000201635	7.28048e-05	0.00011595
615	0.0524	0.01901	0.000909977		777	0.000200248	3.94573e-05	9.33e-05
616	0.0559	0.0212	0.00101		776.8	0.000216361	7.41098e-05	0.00015645
617	0.06034	0.02369	0.00109		776.6	0.000187773	0.000158013	0.0001758
618	0.06541	0.02635	0.00116		776.4	0.000171086	0.000153665	0.00019155
619	0.06954	0.0286	0.0013		776.2	0.000171098	0.000163318	0.0002079
620	0.0736	0.03167	0.00136		776	0.000202011	0.00015797	0.0002214
621	0.07744	0.03452	0.00156		775.8	0.000191824	3.96228e-05	0.0001308
622	0.08211	0.03766	0.00165		775.6	0.000203836	-7.22463e-06	0.00012495
623	0.08563	0.04055	0.00179		775.4	0.000187349	-6.0572e-05	0.0001371
624	0.08898	0.04386	0.00198		775.2	0.000193262	-0.00010917	0.0001011
625	0.09219	0.04728	0.00212		775	0.000163174	-0.000119517	7.215e-05
626	0.09497	0.0507	0.00236		774.8	0.000177987	-0.000118114	0.00011805
627	0.0974	0.05406	0.00253		774.6	0.0001827	-0.000121212	0.0001152
628	0.09843	0.05755	0.00289		774.4	0.000208312	-7.0559e-05	0.0001038
629	0.1	0.0614	0.0031		774.2	0.000191625	-8.16565e-05	0.00013185
630	0.09976	0.06526	0.00322		774	0.000197237	-0.000110504	0.00015075
631	0.09924	0.06916	0.00364		773.8	0.00018215	-8.76013e-05	0.0001416
632	0.09772	0.07259	0.00397		773.6	0.000171263	-1.49488e-05	9.315e-05
633	0.096	0.07621	0.0041		773.4	0.000154275	-1.90462e-05	5.655e-05
634	0.09317	0.08021	0.00464		773.2	0.000172488	6.36065e-05	6.075e-05
635	0.08929	0.08417	0.00504		773	0.000171201	0.000172509	6.06e-05
636	0.08582	0.08851	0.00516		772.8	0.000172213	0.000187662	7.74e-05
637	0.0809	0.09174	0.00575		772.6	0.000193526	0.000207064	0.0001449
638	0.07585	0.09494	0.00631		772.4	0.000213538	0.000204967	0.0002058
639	0.07027	0.09768	0.0067		772.2	0.000191451	9.53693e-05	0.00019695
640	0.06556	0.09896	0.00719		772	0.000178964	9.2719e-06	0.00025095
641	0.06051	0.1	0.00794		771.8	0.000167376	-6.00755e-05	0.00024405
642	0.05568	0.09929	0.0086		771.6	0.000144789	-0.000172423	0.00023655
643	0.05081	0.09635	0.00919		771.4	0.000112302	-0.00018127	0.00020295
644	0.04683	0.09262	0.00981		771.2	0.000131514	-0.000126618	0.00019065
645	0.04238	0.08786	0.01071		771	0.000119227	-0.000134215	0.00014385
646	0.03819	0.082	0.01121		770.8	9.87394e-05	-0.000149313	0.00010365
647	0.03439	0.07535	0.0122		770.6	0.000105852	-0.00012191	8.82e-05
648	0.03105	0.06842	0.01295		770.4	9.70646e-05	-0.000160758	5.49e-05
649	0.02765	0.06176	0.01393		770.2	9.10773e-05	-0.000117855	6.54e-05
650	0.0255	0.05662	0.01544		770	0.00011949	-5.94523e-05	7.755e-05
651	0.0231	0.05143	0.01643		769.8	0.000142903	-6.55498e-05	0.0001254
652	0.02083	0.04699	0.01798		769.6	0.000130115	-5.7897e-05	0.0001197
653	0.01879	0.04207	0.01965		769.4	0.000135828	5.0055e-06	0.00013215
654	0.01694	0.0383	0.02136		769.2	0.00012494	-7.2842e-05	0.0001083
655	0.01559	0.03397	0.02314		769	8.4253e-05	-0.000149189	8.88e-05
656	0.0143	0.03049	0.02486		768.8	8.08657e-05	-8.90368e-05	6.165e-05
657	0.01268	0.02765	0.02776		768.6	8.89783e-05	-5.06343e-05	6.72e-05
658	0.01151	0.02472	0.02997		768.4	9.98909e-05	-0.000108232	7.89e-05
659	0.01052	0.02178	0.03206		768.2	8.57035e-05	-0.000217329	5.22e-05
660	0.00959	0.01933	0.03525		768	9.02162e-05	-0.000181927	5.16e-05
661	0.00828	0.01698	0.03828		767.8	8.83288e-05	-0.000115774	7.755e-05
662	0.00745	0.01503	0.04086		767.6	0.000122241	-7.61213e-05	0.0001179
663	0.00682	0.01345	0.04342		767.4	0.000135054	-4.46865e-06	0.00015795
664	0.00596	0.01178	0.04735		767.2	0.000151767	0.000132184	0.0002205
665	0.00538	0.01043	0.05035		767	0.000176779	0.000100587	0.00024195
666	0.00479	0.00917	0.05367		766.8	0.000169992	-2.7761e-05	0.0002481
667	0.00434	0.00824	0.05643		766.6	0.000106005	-9.18583e-05	0.0002091
668	0.00374	0.00712	0.06007		766.4	7.02172e-05	-0.000107956	0.00015915
669	0.00346	0.00613	0.06323		766.2	5.11298e-05	-0.000171553	8.91e-05
670	0.00312	0.00568	0.06671		766	2.51424e-05	-0.000191651	3.78e-05
671	0.00275	0.00477	0.0694		765.8	1.6055e-05	-0.000170498	1.035e-05
672	0.00247	0.0043	0.07201		765.6	3.51677e-05	-0.000155096	1.545e-05
673	0.00218	0.00373	0.07543		765.4	6.23803e-05	-0.000131943	3.66e-05
674	0.00187	0.00327	0.0778		765.2	7.77929e-05	-8.92903e-05	0.00010095
675	0.00165	0.00284	0.08065		765	8.41056e-05	-4.11378e-05	0.0001599
676	0.00149	0.00251	0.0833		764.8	0.000109518	-3.4235e-05	0.00015975
677	0.00132	0.00214	0.08495		764.6	0.000116831	-8.38325e-05	0.00011985
678	0.00121	0.00195	0.08705		764.4	8.02434e-05	-0.00019393	7.59e-05
679	0.00109	0.00166	0.08831		764.2	7.19561e-05	-0.000306528	5.55e-05
680	0.000897342	0.00148	0.09104		764	9.36687e-05	-0.000367625	5.22e-05
681	0.000876548	0.00132	0.09125		763.8	9.78813e-05	-0.000386223	8.205e-05
682	0.000783774	0.00108	0.09325		763.6	0.000105094	-0.00038457	0.0001329
683	0.000637416	0.000926412	0.09388		763.4	0.000137307	-0.000310918	0.00018915
684	0.000611024	0.000837334	0.09643		763.2	0.000140419	-0.000207264	0.00020805
685	0.000511853	0.000738358	0.09622		763	0.000120832	-9.36118e-05	0.0001908
686	0.000504655	0.000718563	0.0973		762.8	0.000101744	-2.72093e-05	0.0001608
687	0.000458268	0.000612659	0.09783		762.6	7.95571e-05	-4.85565e-05	0.000129
688	0.000397486	0.00052754	0.0994		762.4	7.86697e-05	-8.6154e-05	8.58e-05
689	0.000375892	0.000463206	0.09868		762.2	8.65823e-05	-0.000104502	4.845e-05
690	0.000327906	0.000461226	0.0995		762	0.000107295	-0.000136849	6.495e-05
691	0.000262324	0.000390954	0.1		761.8	0.000113508	-0.000163196	8.82e-05
692	0.000259925	0.000341466	0.09864		761.6	0.00010952	-0.000155544	0.00011355
693	0.000231133	0.00032266	0.09924		761.4	9.69328e-05	-0.000112891	0.00014655
694	0.000231933	0.000287029	0.09833		761.2	0.000103445	-6.72385e-05	0.00015975
695	0.000219137	0.000258326	0.09741		761	0.000107258	-3.9336e-05	0.0001527
696	0.000181548	0.000236552	0.09511		760.8	9.72707e-05	-6.16833e-05	0.00012315
697	0.00017515	0.00024249	0.09434		760.6	0.000117983	-8.95308e-05	0.0001032
698	0.000157555	0.000198941	0.09251		760.4	0.000107796	-0.000172878	7.815e-05
699	0.000151156	0.000216757	0.09002		760.2	8.14086e-05	-0.000236226	6.255e-05
700	0.000127963	0.000173207	0.08717		760	7.95212e-05	-0.000228573	6.675e-05
701	0.000125564	0.000179146	0.08573		759.8	8.19338e-05	-0.00026517	8.415e-05
702	0.000131962	0.000156381	0.0826		759.6	5.67465e-05	-0.000285518	0.0001161
703	0.000113567	0.000152422	0.07938		759.4	7.85591e-05	-0.000223115	0.000168
704	0.000127163	0.000152422	0.07645		759.2	9.19717e-05	-0.000138713	0.0002238
705	9.99712e-05	0.00016232	0.073		759	8.22843e-05	-0.00014881	0.00019665
706	0.000102371	0.000170238	0.06976		758.8	5.7497e-05	-9.96575e-05	0.00018405
707	0.00010397	0.000126689	0.06631		758.6	7.91096e-05	1.49951e-05	0.00016935
708	9.67721e-05	0.000148463	0.06336		758.4	8.81222e-05	2.18977e-05	0.0001329
709	8.63751e-05	0.000134607	0.06038		758.2	0.000106435	1.93003e-05	0.00012375
710	8.87744e-05	0.000141535	0.0572		758	0.000105147	-8.30473e-05	0.00014235
711	8.95742e-05	0.000142525	0.05394		757.8	0.00013796	-7.31445e-05	0.00015615
712	8.95742e-05	0.000124709	0.05079		757.6	0.000110273	-7.9242e-05	0.00014685
713	8.79747e-05	0.000115801	0.04781		757.4	0.000113485	-0.00010634	0.00013005
714	7.75777e-05	0.00012273	0.044		757.2	0.000103798	-0.000193687	6.045e-05
715	8.87744e-05	0.000115801	0.04204		757	0.000101211	-0.000104034	7.995e-05
716	9.27733e-05	0.000127679	0.03975		756.8	0.000126223	-5.93818e-05	0.0001098
717	6.958e-05	0.000135597	0.03633		756.6	0.000135036	-8.5979e-05	0.000114
718	7.35788e-05	0.000116791	0.03415		756.4	0.000120348	-0.000100827	0.00010185
719	7.67779e-05	0.000116791	0.03158		756.2	0.000112161	-0.000128174	0.00012735
720	6.15823e-05	0.000106894	0.02943		756	8.90737e-05	-0.000205521	9.585e-05
721	7.83774e-05	0.000108873	0.02715		755.8	5.86863e-05	-0.000271868	0.0001158
722	7.9977e-05	0.000132627	0.02495		755.6	0.000103299	-0.000220966	0.000177
723	7.03797e-05	0.000116791	0.0235		755.4	9.60116e-05	-0.000173564	0.0002439
724	7.2779e-05	9.60063e-05	0.0218		755.2	7.76242e-05	-0.000109161	0.00028335
725	6.2382e-05	9.99654e-05	0.01995		755	0.000101737	-4.15085e-05	0.0003144
726	6.55811e-05	0.000117781	0.0179		754.8	0.000121349	9.3942e-06	0.00031965
727	8.55754e-05	0.000117781	0.01739		754.6	8.76621e-05	6.27968e-05	0.00028665
728	7.43786e-05	0.000118771	0.01563		754.4	9.76747e-05	0.0001272	0.00031365
729	5.9183e-05	0.000113822	0.01445		754.2	0.000115087	0.000134102	0.00023475
730	7.83774e-05	0.000109863	0.01335		754	9.9e-05	2.95045e-05	0.00024135
731	7.83774e-05	0.000107883	0.0122		753.8	0.000109013	-2.48429e-05	0.00022665
732	6.55811e-05	0.000134607	0.01116		753.6	0.000141425	-7.14403e-05	0.0002553
733	6.15823e-05	0.000109863	0.0103		753.4	0.000149738	-2.50378e-05	0.0002028
734	7.11795e-05	9.99654e-05	0.00936		753.2	0.00014635	-4.1885e-05	0.00030315
735	6.15823e-05	0.00012174	0.00849		753	0.000175763	4.95175e-05	0.0003042
736	6.31818e-05	0.000112832	0.00767		752.8	0.000164976	9.867e-05	0.0002772
737	6.87802e-05	9.30371e-05	0.00722		752.6	0.000130588	5.63228e-05	0.00023115
738	4.79862e-05	9.79858e-05	0.0066		752.4	0.000134501	-4.97748e-05	0.000237
739	5.99827e-05	0.000107883	0.00588		752.2	0.000142914	-0.000100872	0.0001905
740	6.15823e-05	0.000116791	0.00537		752	0.000158626	-0.00012447	0.0002007
741	6.2382e-05	9.99654e-05	0.00509		751.8	0.000150939	-0.000139317	0.0002349
742	7.59781e-05	9.89756e-05	0.00446		751.6	0.000193351	-2.86645e-05	0.0002466
743	5.59839e-05	0.000109863	0.00411		751.4	0.000193864	-1.90119e-05	0.0002244
744	5.43843e-05	0.000107883	0.00376		751.2	0.000170277	5.26408e-05	0.00019815
745	5.99827e-05	0.000116791	0.00348		751	0.000109789	7.97933e-05	0.00014085
746	6.31818e-05	9.60063e-05	0.00313		750.8	9.3302e-05	0.000101446	9.87e-05
747	6.47813e-05	0.000109863	0.00283		750.6	5.86146e-05	-0.000108152	8.985e-05
748	7.75777e-05	0.00012075	0.00262		750.4	5.29272e-05	-8.9249e-05	0.0001311
749	7.43786e-05	0.000112832	0.00238		750.2	0.00011044	-9.68463e-05	0.0002103
750	5.83832e-05	0.000100955	0.00217		750	0.000150153	-0.000134444	0.00022785
751	5.59839e-05	0.000110853	0.00193		749.8	0.000171465	-0.000221291	0.0002328
752	5.11853e-05	0.000102935	0.00166		749.6	0.000184778	-0.000177139	0.0002619
753	6.15823e-05	0.000100955	0.0016		749.4	0.00017309	-0.000176486	0.00025395
754	7.43786e-05	0.000106894	0.00151		749.2	0.000131603	-0.000161584	0.000213
755	6.63809e-05	9.79858e-05	0.00132		749	0.000109516	-5.94308e-05	0.00023325
756	7.2779e-05	0.000109863	0.00127		748.8	8.90283e-05	7.72218e-05	0.0002577
757	6.47813e-05	0.000127679	0.00113		748.6	8.24409e-05	0.000184624	0.0002424
758	5.59839e-05	0.000106894	0.00106		748.4	8.63535e-05	0.000149027	0.00023415
759	7.11795e-05	0.000117781	0.000918575		748.2	7.88661e-05	0.00010568	0.0002643
760	6.2382e-05	0.000105904	0.000835459		748	8.06788e-05	-5.7668e-05	0.0002475
761	5.51841e-05	0.000101945	0.00081253		747.8	6.49914e-05	-0.000163515	0.000195
762	6.47813e-05	0.000117781	0.00068499		747.6	4.8904e-05	-0.000219363	0.00015285
763	5.9183e-05	0.000114812	0.000666361		747.4	6.73166e-05	-0.00016396	0.0001671
764	6.15823e-05	9.69961e-05	0.000611906		747.2	7.93293e-05	-0.000134308	0.00013995
765	5.83832e-05	0.00012174	0.000544553		747	6.08419e-05	-0.000128155	0.0001251
766	7.11795e-05	9.99654e-05	0.000507294		746.8	5.83545e-05	-0.000116253	0.0001614
767	5.75834e-05	0.000102935	0.000487232		746.6	3.35671e-05	-0.00013885	0.0001596
768	6.07825e-05	0.000106894	0.000439942		746.4	1.77977e-06	-0.000203447	0.00016485
769	6.63809e-05	8.01702e-05	0.000428477		746.2	-5.60761e-06	-0.000160045	0.0001839
770	6.39816e-05	0.000107883	0.000351093		746	3.60502e-06	-0.000103892	0.00021315
771	7.19793e-05	9.79858e-05	0.00034966		745.8	3.03176e-05	-0.00010099	0.00019875
772	6.55811e-05	0.000118771	0.000348227		745.6	6.79303e-05	-9.4087e-05	0.0002202
773	6.31818e-05	0.000102935	0.000308102		745.4	8.91429e-05	-8.11843e-05	0.0002088
774	6.31818e-05	0.000107883	0.000260812		745.2	0.000108156	-0.000132282	0.0002145
775	6.15823e-05	0.000102935	0.000242183		745	0.000130368	-8.26293e-05	0.0002301
					744.8	0.000136581	-4.17265e-05	0.0002346
					744.6	0.000136093	1.17605e-06	0.00024555
					744.4	0.000147306	9.03288e-05	0.00025095
					744.2	0.000132619	0.000108731	0.0002364
					744	0.000118731	6.58838e-05	0.0002037
					743.8	0.000107244	4.92865e-05	0.0001668
					743.6	0.000101157	-5.06103e-06	0.0001149
					743.4	7.24692e-05	-0.000100409	8.49e-05
					743.2	6.83818e-05	-0.000127506	7.575e-05
					743	6.65944e-05	-0.000138103	9.3e-05
					742.8	7.5207e-05	-0.000158451	0.00015825
					742.6	7.71197e-05	-0.000109798	0.0002418
					742.4	8.76323e-05	-6.76455e-05	0.00028365
					742.2	8.32449e-05	-6.8243e-05	0.0003171
					742	6.27575e-05	-7.78403e-05	0.0003303
					741.8	3.58702e-05	-7.71878e-05	0.00029505
					741.6	2.95828e-05	-7.67853e-05	0.00025335
					741.4	2.50954e-05	-0.000148633	0.00022215
					741.2	5.1408e-05	-0.00017348	0.00021645
					741	0.000114321	-0.000109828	0.00024075
					740.8	0.000155033	-6.09248e-05	0.00027345
					740.6	0.000173246	-8.70223e-05	0.0002949
					740.4	0.000191059	-5.23698e-05	0.0003294
					740.2	0.000162171	-1.22171e-05	0.0003192
					740	0.000114684	-2.53145e-05	0.0003066
					739.8	8.90964e-05	-6.7162e-05	0.0002793
					739.6	8.07091e-05	-5.25093e-05	0.00023355
					739.4	8.36217e-05	-2.68568e-05	0.000201
					739.2	0.000120234	2.05459e-05	0.00022275
					739	0.000140647	3.61985e-05	0.0002394
					738.8	0.00014966	6.1851e-05	0.0002946
					738.6	0.000150072	5.67535e-05	0.00036795
					738.4	0.000145485	7.11563e-05	0.00040995
					738.2	0.000130997	6.45588e-05	0.0004062
					738	0.00012921	2.69613e-05	0.00039855
					737.8	0.000138723	4.86393e-06	0.00039225
					737.6	0.000139635	-7.73348e-06	0.0003849
					737.4	0.000136748	2.29191e-05	0.0003999
					737.2	0.000130161	-2.19283e-05	0.00041925
					737	0.000118873	-0.000107526	0.0004185
					736.8	0.000114786	-0.000106623	0.00040065
					736.6	0.000101298	-0.000148471	0.00036765
					736.4	0.000119611	-0.000249818	0.0003567
					736.2	0.000126724	-0.000284415	0.0003333
					736	0.000136236	-0.000191763	0.0003552
					735.8	0.000133849	-0.00013011	0.0003978
					735.6	0.000113462	-0.000117208	0.00039915
					735.4	7.18742e-05	-0.000105055	0.00036915
					735.2	7.79868e-05	-7.46525e-05	0.000354
					735	8.43995e-05	-5.025e-05	0.0003243
					734.8	8.39121e-05	-4.98473e-05	0.0002925
					734.6	0.000100625	3.5553e-06	0.00030195
					734.4	8.10373e-05	7.0958e-05	0.00030195
					734.2	6.315e-05	0.000132611	0.00035625
					734	5.67626e-05	0.000219763	0.0003723
					733.8	4.35752e-05	0.000165666	0.00037905
					733.6	3.21878e-05	0.000157068	0.00041505
					733.4	9.37005e-05	0.000102721	0.0004479
					733.2	7.88131e-05	-3.26265e-05	0.0004146
					733	6.45257e-05	-0.000177474	0.0004089
					732.8	8.97383e-05	-0.000178072	0.0004167
					732.6	0.000110251	-0.000223919	0.00045315
					732.4	9.31636e-05	-0.000263018	0.0004617
					732.2	0.000108176	-0.000257113	0.00046725
					732	0.000121589	-0.000177961	0.0005046
					731.8	0.000114401	-0.000115809	0.000501
					731.6	0.000127814	-8.3406e-05	0.0004518
					731.4	0.000133927	-3.35033e-05	0.00045135
					731.2	0.000146839	6.16493e-05	0.0004833
					731	0.000144052	6.98018e-05	0.0004485
					730.8	0.000148365	-1.10456e-05	0.0004713
					730.6	0.000142177	-6.2893e-05	0.00046245
					730.4	0.00013409	-6.02405e-05	0.0004761
					730.2	0.000143202	-7.13378e-05	0.0004902
					730	0.000145915	-0.000161435	0.00047955
					729.8	0.000124528	-8.70328e-05	0.0005178
					729.6	0.00011404	-5.088e-05	0.0005814
					729.4	8.1353e-05	-3.09775e-05	0.0005667
					729.2	5.99656e-05	-1.13249e-05	0.00051465
					729	5.55782e-05	-2.42233e-06	0.000525
					728.8	7.65909e-05	-9.51975e-06	0.00044865
					728.6	9.98035e-05	4.28828e-05	0.00041085
					728.4	0.000142116	8.77855e-05	0.00044985
					728.2	0.000135229	4.18803e-06	0.0004551
					728	0.000139641	5.40905e-05	0.00046575
					727.8	0.000123354	-1.15068e-05	0.0004671
					727.6	9.59666e-05	-1.56042e-05	0.0004758
					727.4	8.92792e-05	2.00484e-05	0.000474
					727.2	0.000122792	5.3951e-05	0.0005142
					727	0.000126804	-3.63965e-05	0.0004902
					726.8	0.000168117	-1.24389e-06	0.0005625
					726.6	0.00018883	-1.98413e-05	0.000546
					726.4	0.000176142	-0.000105689	0.00053235
					726.2	0.000172555	-6.55363e-05	0.00052245
					726	0.000156368	-2.13355e-06	0.0005544
					725.8	0.00011198	5.0269e-05	0.0005058
					725.6	8.84929e-05	-1.57838e-06	0.00049575
					725.4	8.34055e-05	-4.14258e-05	0.0004728
					725.2	6.55181e-05	-5.92733e-05	0.0004785
					725	9.77308e-05	-3.41208e-05	0.00051675
					724.8	0.000108443	-0.000113968	0.00051825
					724.6	0.000103956	-0.000151316	0.0005274
					724.4	0.000117569	-0.000244913	0.0005148
					724.2	0.000109881	-0.00023901	0.00051315
					724	8.12939e-05	-0.000254358	0.00048885
					723.8	6.80065e-05	-0.000208705	0.0004866
					723.6	5.97191e-05	-0.000135053	0.0005052
					723.4	4.12318e-05	2.36001e-05	0.000528
					723.2	3.57444e-05	-4.99973e-05	0.0005292
					723	6.4357e-05	-7.93448e-05	0.0005439
					722.8	9.72696e-05	-0.000135192	0.00056385
					722.6	0.000146382	-0.00012929	0.00058905
					722.4	0.000171595	-0.000188637	0.00061755
					722.2	0.000196108	-0.000100985	0.00064335
					722	0.00016672	-0.000143332	0.00063375
					721.8	0.000140633	-0.000142429	0.0006417
					721.6	0.000135845	-0.000149277	0.0006327
					721.4	0.000123258	-0.000129874	0.0006357
					721.2	0.000113971	-0.000107472	0.00066795
					721	0.000118783	-4.9569e-05	0.0006972
					720.8	0.000136596	-2.24164e-05	0.0007257
					720.6	0.000136609	1.97363e-05	0.0007593
					720.4	0.000139621	4.63888e-05	0.00077145
					720.2	0.000147734	0.000101792	0.0007947
					720	0.000154146	0.000209694	0.00081705
					719.8	0.000143459	0.000257098	0.0008274
					719.6	0.000138972	0.00028675	0.00084045
					719.4	0.000141784	0.000294403	0.00084855
					719.2	0.000140997	0.000232054	0.0008247
					719	0.00015301	0.000191457	0.0008343
					718.8	0.000176422	0.00018386	0.0008532
					718.6	0.000192335	0.000161762	0.00086265
					718.4	0.000216047	9.94148e-05	0.000879
					718.2	0.00022396	5.06728e-06	0.0008631
					718	0.000207273	-4.62803e-05	0.00083865
					717.8	0.000185585	-6.01275e-05	0.00083475
					717.6	0.000164198	-2.1225e-05	0.0008343
					717.4	0.000138911	9.64275e-05	0.00081465
					717.2	0.000138623	0.00020358	0.00082665
					717	0.000158336	0.000202983	0.0008586
					716.8	0.000176048	0.000166635	0.0008877
					716.6	0.000185461	0.000101288	0.0009075
					716.4	0.000199974	4.41905e-05	0.000951
					716.2	0.000208586	2.5843e-05	0.00098565
					716	0.000183099	2.69958e-05	0.00098115
					715.8	0.000150112	7.81483e-05	0.00096885
					715.6	0.000126924	5.68008e-05	0.0009531
					715.4	0.000107737	-5.25465e-05	0.0009528
					715.2	8.66494e-05	-0.000121644	0.00096045
					715	0.000104062	-0.000133992	0.0009813
					714.8	0.000136675	-0.000135339	0.001
					714.6	0.000171887	-8.69363e-05	0.00103
					714.4	0.0001843	-2.32836e-05	0.00105
					714.2	0.000186613	-1.2881e-05	0.00108
					714	0.000189025	4.02155e-06	0.00111
					713.8	0.000179438	2.67413e-06	0.00113
					713.6	0.00017255	-2.99233e-05	0.00113
					713.4	0.000161363	2.32293e-05	0.00113
					713.2	0.000161876	0.000123382	0.00114
					713	0.000175588	0.000171285	0.00116
					712.8	0.000176301	0.000115187	0.00117
					712.6	0.000166514	6.13398e-05	0.00116
					712.4	0.000191226	-4.65078e-05	0.00118
					712.2	0.000187939	-0.000125355	0.00117
					712	0.000145351	-0.000207703	0.00113
					711.8	0.000139264	-0.00015555	0.00116
					711.6	0.000146777	-7.61475e-05	0.00123
					711.4	0.000134989	2.70053e-05	0.00128
					711.2	0.000161202	6.71578e-05	0.00132
					711	0.000185315	8.75603e-05	0.00139
					710.8	0.000211627	8.3213e-05	0.00145
					710.6	0.00023624	6.66155e-05	0.0015
					710.4	0.000227452	4.2268e-05	0.00147
					710.2	0.000221265	2.42067e-06	0.00147
					710	0.000231878	-1.59268e-05	0.0015
					709.8	0.00020829	-0.000115774	0.00146
					709.6	0.000167903	-0.000141372	0.00142
					709.4	0.000183516	-0.000153969	0.00149
					709.2	0.000180428	-0.000144067	0.00155
					709	0.000183341	-0.000126164	0.00156
					708.8	0.000192253	-2.77613e-05	0.00159
					708.6	0.000214566	-3.73588e-05	0.00164
					708.4	0.000242279	-2.8456e-05	0.00167
					708.2	0.000252691	-3.15535e-05	0.00167
					708	0.000236904	-2.6651e-05	0.00165
					707.8	0.000232217	-4.62483e-05	0.00164
					707.6	0.000199029	-2.05957e-05	0.00165
					707.4	0.000160142	6.05685e-06	0.00164
					707.2	0.000140954	2.17095e-05	0.00167
					707	0.000174967	5.6862e-05	0.00171
					706.8	0.00021858	1.97646e-05	0.00177
					706.6	0.000262192	4.26673e-05	0.00182
					706.4	0.000275205	-1.86802e-05	0.00183
					706.2	0.000264018	-5.20278e-05	0.00183
					706	0.00022893	-0.000118625	0.00185
					705.8	0.000176243	-0.000152973	0.00189
					705.6	0.000159855	-0.00019507	0.00191
					705.4	0.000144468	-0.000222167	0.00192
					705.2	0.000175181	-0.000161765	0.00197
					705	0.000210193	-5.86123e-05	0.00203
					704.8	0.000261206	0.000104291	0.00206
					704.6	0.000266919	0.000167943	0.00209
					704.4	0.000266831	0.000244096	0.0021
					704.2	0.000256344	0.000199498	0.0021
					704	0.000236856	0.000107151	0.00215
					703.8	0.000212769	5.73035e-05	0.00215
					703.6	0.000183382	-4.2294e-05	0.00215
					703.4	0.000181294	-7.88915e-05	0.00221
					703.2	0.000170707	-1.73886e-06	0.00228
					703	0.00019952	0.000130164	0.0023
					702.8	0.000187432	0.000140566	0.00231
					702.6	0.000223345	0.00030947	0.00239
					702.4	0.000235357	0.000380873	0.00237
					702.2	0.00025147	0.000428275	0.00242
					702	0.000209983	0.000284928	0.0024
					701.8	0.000193195	0.000169079	0.00242
					701.6	0.000175708	4.59818e-05	0.00242
					701.4	0.000162221	2.91345e-05	0.00251
					701.2	0.000147033	-8.1963e-05	0.00254
					701	0.000146646	-6.48105e-05	0.00258
					700.8	0.000184458	5.09215e-06	0.00263
					700.6	0.000190971	4.14948e-05	0.00264
					700.4	0.000222984	6.64733e-06	0.00269
					700.2	0.000242596	7.29993e-06	0.00269
					700	0.000265709	5.89525e-05	0.00273
					699.8	0.000245822	6.2105e-05	0.00276
					699.6	0.000234134	2.25077e-05	0.00281
					699.4	0.000254647	9.49103e-05	0.00285
					699.2	0.00025676	0.000142563	0.0029
					699	0.000261772	0.000184466	0.00297
					698.8	0.000260285	0.000189368	0.00305
					698.6	0.000279997	0.000191521	0.00311
					698.4	0.00025001	0.000122173	0.00315
					698.2	0.000241523	7.48258e-05	0.00323
					698	0.000231835	1.27284e-05	0.00326
					697.8	0.000246148	-6.61908e-06	0.0033
					697.6	0.000244861	-2.44665e-05	0.00332
					697.4	0.000241173	-4.4314e-05	0.0033
					697.2	0.000230186	-6.54113e-05	0.0033
					697	0.000223398	-8.75088e-05	0.00336
					696.8	0.000225611	-7.28563e-05	0.00341
					696.6	0.000221724	-3.82035e-05	0.00344
					696.4	0.000224636	-3.7551e-05	0.00348
					696.2	0.000244649	-2.13984e-05	0.00354
					696	0.000261862	-2.64958e-05	0.00359
					695.8	0.000247174	-0.000145093	0.00362
					695.6	0.000239087	-0.000226441	0.00369
					695.4	0.000247799	-0.000211288	0.00375
					695.2	0.000267412	-0.000169886	0.00383
					695	0.000275325	-0.000135233	0.00387
					694.8	0.000294637	4.9197e-06	0.00392
					694.6	0.00031665	0.000139822	0.00398
					694.4	0.000285163	0.000163225	0.00402
					694.2	0.000232975	0.000125628	0.00405
					694	0.000234488	8.028e-05	0.00411
					693.8	0.0002369	-3.08173e-05	0.00416
					693.6	0.000217713	-0.000167665	0.00417
					693.4	0.000247326	-0.000219762	0.0042
					693.2	0.000261738	-0.00027486	0.00422
					693	0.000250651	-0.000266958	0.00426
					692.8	0.000242264	-0.000210805	0.00431
					692.6	0.000245376	-0.000138152	0.0044
					692.4	0.000252489	-0.000115749	0.0045
					692.2	0.000253129	-0.000122097	0.00459
					692	0.000246069	-0.000110444	0.00464
					691.8	0.000254309	-0.000126542	0.0047
					691.6	0.000289022	-0.000221639	0.00471
					691.4	0.000266992	-0.000246236	0.00473
					691.2	0.000276735	-0.000143584	0.00479
					691	0.000292077	-7.31813e-05	0.00485
					690.8	0.000274462	-0.000115779	0.00483
					690.6	0.000241175	-2.2376e-05	0.00485
					690.4	0.00027083	3.75265e-05	0.00488
					690.2	0.000284985	-5.32083e-06	0.00489
					690	0.00028364	1.15818e-05	0.00492
					689.8	0.000275053	0.000132234	0.005
					689.6	0.000259866	0.000206137	0.00506
					689.4	0.000246078	0.00022754	0.0051
					689.2	0.000242891	0.000206192	0.00518
					689	0.000227703	0.000102345	0.00519
					688.8	0.000236216	4.49725e-06	0.00524
					688.6	0.000260929	-0.0001176	0.00531
					688.4	0.000262041	-0.000195448	0.00539
					688.2	0.000245954	-0.000196545	0.00542
					688	0.000225167	-0.000192143	0.00549
					687.8	0.000225679	-0.00016674	0.00557
					687.6	0.000227492	-0.000155587	0.00563
					687.4	0.000241004	-0.000132435	0.00573
					687.2	0.000267017	-3.3282e-05	0.00585
					687	0.00027713	-3.98795e-05	0.00594
					686.8	0.000266142	-7.5477e-05	0.00603
					686.6	0.000263455	-4.73243e-05	0.00612
					686.4	0.000237168	-4.31718e-05	0.00611
					686.2	0.00020928	-0.000103269	0.00612
					686	0.000237393	2.88835e-05	0.00623
					685.8	0.000242405	8.2036e-05	0.0063
					685.6	0.000219218	9.06885e-05	0.00635
					685.4	0.000216031	0.000118841	0.00647
					685.2	0.000254243	0.000167244	0.00662
					685	0.000262956	6.43963e-05	0.00665
					684.8	0.000275869	0.000124549	0.00672
					684.6	0.000302781	0.000168952	0.0068
					684.4	0.000312394	9.46043e-05	0.00686
					684.2	0.000275106	-5.32433e-05	0.00687
					684	0.000262019	-0.000134591	0.00693
					683.8	0.000294532	-0.000166688	0.00702
					683.6	0.000287044	-0.000150036	0.00719
					683.4	0.000301957	-3.7633e-05	0.00734
					683.2	0.00033507	6.17698e-05	0.00747
					683	0.000315782	6.26723e-05	0.00756
					682.8	0.000304695	1.70748e-05	0.00764
					682.6	0.000307707	-0.000102273	0.00768
					682.4	0.00032642	-0.00012762	0.00776
					682.2	0.000313633	-0.000172718	0.00777
					682	0.000311545	-5.08148e-05	0.00788
					681.8	0.000320258	5.08773e-06	0.00803
					681.6	0.000320871	0.00011124	0.00812
					681.4	0.000300983	0.000101143	0.00821
					681.2	0.000298696	0.000178046	0.00834
					681	0.000327808	0.000258698	0.00848
					680.8	0.000309221	0.000228601	0.00855
					680.6	0.000323034	0.000100253	0.00867
					680.4	0.000350546	0.000107156	0.00881
					680.2	0.000377159	6.15585e-05	0.00893
					680	0.000356472	-0.000130039	0.00899
					679.8	0.000376484	-9.86365e-05	0.00905
					679.6	0.000346497	-3.92338e-05	0.00909
					679.4	0.000344809	-9.83125e-06	0.00918
					679.2	0.000312622	1.78214e-05	0.00926
					679	0.000324335	0.000102224	0.00936
					678.8	0.000314447	0.000122377	0.0095
					678.6	0.00034096	0.000137029	0.00963
					678.4	0.000311373	5.36818e-05	0.00968
					678.2	0.000357885	-3.16573e-06	0.00984
					678	0.000372898	1.94869e-05	0.00995
					677.8	0.00034811	3.13895e-05	0.01001
					677.6	0.000348623	2.0792e-05	0.01011
					677.4	0.000337636	6.24445e-05	0.01022
					677.2	0.000300248	0.000147847	0.01031
					677	0.000296961	9.39998e-05	0.01043
					676.8	0.000325474	0.000101652	0.01056
					676.6	0.000337486	0.000170805	0.0107
					676.4	0.000358099	0.000155958	0.01082
					676.2	0.000357911	8.886e-05	0.01086
					676	0.000354724	8.45128e-05	0.01094
					675.8	0.000352837	2.66528e-06	0.01101
					675.6	0.000339249	-1.21821e-05	0.0111
					675.4	0.000363962	0.000126721	0.01124
					675.2	0.000383675	0.000249373	0.0114
					675	0.000401187	0.000310275	0.01155
					674.8	0.000407	0.000300928	0.01166
					674.6	0.000429913	0.00025458	0.01176
					674.4	0.000414625	0.000122984	0.01185
					674.2	0.000397338	2.4886e-05	0.01194
					674	0.00037065	3.855e-08	0.01202
					673.8	0.000353263	3.54413e-05	0.01215
					673.6	0.000351876	4.58438e-05	0.01223
					673.4	0.000349588	6.67463e-05	0.01232
					673.2	0.000381701	7.4149e-05	0.01245
					673	0.000397514	6.25515e-05	0.01256
					672.8	0.000385126	8.4204e-05	0.01262
					672.6	0.000373039	9.51068e-05	0.01272
					672.4	0.000399151	0.000103259	0.01281
					672.2	0.000388064	0.000120662	0.01287
					672	0.000404877	0.000149065	0.01299
					671.8	0.000448989	0.000140717	0.01311
					671.6	0.000472902	0.00012837	0.01322
					671.4	0.000466715	0.000128272	0.01331
					671.2	0.000445727	0.000158675	0.01341
					671	0.00043484	0.000189077	0.01347
					670.8	0.000416952	0.00019898	0.01356
					670.6	0.000401165	0.000251133	0.01368
					670.4	0.000410978	0.000283785	0.01382
					670.2	0.00044239	0.000244438	0.01397
					670	0.000448803	0.00016984	0.01407
					669.8	0.000445216	0.000158743	0.01418
					669.6	0.000432228	0.000102646	0.01427
					669.4	0.000411941	3.8548e-05	0.01433
					669.2	0.000418053	6.84505e-05	0.01442
					669	0.000431366	0.000182853	0.01454
					668.8	0.000448979	0.000236256	0.01464
					668.6	0.000467591	0.000295408	0.01472
					668.4	0.000472804	0.00028581	0.01479
					668.2	0.000471717	0.000244714	0.01487
					668	0.000477329	0.000148866	0.01494
					667.8	0.000485842	3.65188e-05	0.01503
					667.6	0.000503054	-1.98287e-05	0.01511
					667.4	0.000525967	-2.49262e-05	0.01523
					667.2	0.00054938	4.89765e-05	0.01535
					667	0.000562392	0.000180879	0.01547
					666.8	0.000561105	0.000322533	0.01557
					666.6	0.000539118	0.000399685	0.01566
					666.4	0.00050693	0.000426338	0.01571
					666.2	0.000470743	0.00039749	0.01574
					666	0.000461655	0.000393643	0.01581
					665.8	0.000466968	0.000388045	0.01589
					665.6	0.000487981	0.000342948	0.01598
					665.4	0.000507893	0.0003536	0.0161
					665.2	0.000502306	0.000284003	0.0162
					665	0.000493119	0.000204405	0.01628
					664.8	0.000505831	0.000145558	0.01635
					664.6	0.000512444	0.00017396	0.01644
					664.4	0.000514956	0.000274863	0.01653
					664.2	0.000547169	0.000336265	0.01662
					664	0.000557782	0.000329668	0.01665
					663.8	0.000569194	0.00040832	0.01676
					663.6	0.000576007	0.000372473	0.0168
					663.4	0.00058112	0.000284375	0.01685
					663.2	0.000579832	0.000242778	0.01689
					663	0.000546245	0.000177931	0.01691
					662.8	0.000520157	6.35833e-05	0.01694
					662.6	0.00050197	-1.05141e-05	0.01698
					662.4	0.000457583	-0.000111612	0.017
					662.2	0.000441795	-0.000120209	0.01704
					662	0.000477808	-6.15563e-05	0.01715
					661.8	0.000476021	-5.89038e-05	0.01722
					661.6	0.000497433	7.27488e-05	0.01734
					661.4	0.000551146	0.000231402	0.01749
					661.2	0.000559058	0.000300805	0.01761
					661	0.000572171	0.000392708	0.01769
					660.8	0.000556684	0.00037261	0.01775
					660.6	0.000554796	0.000427513	0.01781
					660.4	0.000544309	0.000340915	0.01784
					660.2	0.000543722	0.000270318	0.01785
					660	0.000543834	0.00021797	0.01793
					659.8	0.000582647	0.000262623	0.01805
					659.6	0.000592659	0.000139025	0.01809
					659.4	0.000575172	0.000130927	0.01817
					659.2	0.000590185	0.00018583	0.01829
					659	0.000578797	0.000170983	0.01838
					658.8	0.00059971	0.000320885	0.01845
					658.6	0.000606923	0.000482788	0.01859
					658.4	0.000618535	0.00059669	0.01869
					658.2	0.000645748	0.000741093	0.01875
					658	0.00065836	0.000796995	0.01881
					657.8	0.000638473	0.000665648	0.01886
					657.6	0.000642586	0.00058405	0.0189
					657.4	0.000678798	0.000601953	0.01895
					657.2	0.000662111	0.000594105	0.01904
					657	0.000678524	0.000648258	0.01908
					656.8	0.000688836	0.00074966	0.01911
					656.6	0.000700749	0.000860813	0.01917
					656.4	0.000673761	0.000805965	0.01926
					656.2	0.000661574	0.000789868	0.01932
					656	0.000680887	0.00086227	0.01941
					655.8	0.000688699	0.000901925	0.01953
					655.6	0.000688012	0.000871328	0.01956
					655.4	0.000718025	0.00093548	0.01962
					655.2	0.000755837	0.000974133	0.01967
					655	0.00075885	0.000973535	0.01974
					654.8	0.000794462	0.00104	0.0198
					654.6	0.000806775	0.00108	0.01991
					654.4	0.000867488	0.00123	0.01998
					654.2	0.0008788	0.00127	0.02007
					654	0.000898013	0.00128	0.02012
					653.8	0.000904326	0.00125	0.02016
					653.6	0.000921338	0.00125	0.02022
					653.4	0.000920951	0.00125	0.0203
					653.2	0.000962063	0.0013	0.0204
					653	0.000986176	0.00134	0.02046
					652.8	0.000992589	0.00144	0.02054
					652.6	0.00103	0.00157	0.02063
					652.4	0.00104	0.00166	0.02067
					652.2	0.00103	0.00177	0.0207
					652	0.00104	0.00187	0.02081
					651.8	0.00108	0.00192	0.0209
					651.6	0.00109	0.00196	0.02097
					651.4	0.0011	0.00193	0.02108
					651.2	0.00112	0.00187	0.02114
					651	0.00116	0.00192	0.02121
					650.8	0.00119	0.00204	0.0213
					650.6	0.00119	0.00212	0.02139
					650.4	0.00124	0.00234	0.0215
					650.2	0.00129	0.00255	0.02162
					650	0.00131	0.00268	0.02172
					649.8	0.00132	0.00265	0.02177
					649.6	0.00136	0.00273	0.02183
					649.4	0.00137	0.0027	0.02187
					649.2	0.00138	0.00275	0.02192
					649	0.00141	0.00278	0.02196
					648.8	0.00144	0.0029	0.02204
					648.6	0.00148	0.00305	0.02211
					648.4	0.00152	0.00318	0.02222
					648.2	0.00157	0.00333	0.02234
					648	0.00161	0.00348	0.02246
					647.8	0.00167	0.00368	0.02256
					647.6	0.00173	0.0038	0.02264
					647.4	0.00178	0.00388	0.02271
					647.2	0.0018	0.00388	0.02273
					647	0.00182	0.0039	0.02276
					646.8	0.00183	0.00393	0.0228
					646.6	0.00185	0.00405	0.02291
					646.4	0.0019	0.00428	0.02301
					646.2	0.00197	0.0045	0.02313
					646	0.00204	0.0047	0.02327
					645.8	0.00211	0.0049	0.02339
					645.6	0.00218	0.00508	0.02349
					645.4	0.00226	0.0052	0.0236
					645.2	0.00231	0.00525	0.02369
					645	0.00235	0.0053	0.02378
					644.8	0.00242	0.0054	0.02388
					644.6	0.00249	0.0055	0.02397
					644.4	0.00253	0.00555	0.02402
					644.2	0.00258	0.0057	0.02408
					644	0.00265	0.0059	0.02415
					643.8	0.00269	0.00605	0.02423
					643.6	0.00274	0.00613	0.02429
					643.4	0.0028	0.00623	0.02435
					643.2	0.00287	0.00635	0.02445
					643	0.00295	0.00638	0.02456
					642.8	0.00304	0.00643	0.02465
					642.6	0.00315	0.00658	0.02474
					642.4	0.00326	0.0068	0.02486
					642.2	0.00337	0.00705	0.02493
					642	0.00348	0.00735	0.02504
					641.8	0.00357	0.0076	0.02514
					641.6	0.00365	0.0077	0.0252
					641.4	0.00374	0.0078	0.02531
					641.2	0.00384	0.0079	0.02541
					641	0.00397	0.008	0.02555
					640.8	0.00411	0.00813	0.02564
					640.6	0.00422	0.00828	0.02579
					640.4	0.00434	0.00848	0.02586
					640.2	0.00442	0.00853	0.02594
					640	0.0045	0.00868	0.02603
					639.8	0.00459	0.00878	0.02615
					639.6	0.00471	0.00888	0.02625
					639.4	0.00483	0.00893	0.02634
					639.2	0.00496	0.00898	0.02646
					639	0.00506	0.00903	0.02651
					638.8	0.00518	0.00905	0.02655
					638.6	0.00532	0.00908	0.0266
					638.4	0.00545	0.00915	0.02667
					638.2	0.00561	0.0094	0.02676
					638	0.00574	0.00943	0.02685
					637.8	0.00586	0.00955	0.02696
					637.6	0.006	0.0098	0.02702
					637.4	0.00614	0.01	0.02712
					637.2	0.00625	0.01005	0.02715
					637	0.00642	0.01028	0.02727
					636.8	0.0066	0.01045	0.02735
					636.6	0.00674	0.01045	0.02744
					636.4	0.00691	0.01053	0.02751
					636.2	0.00706	0.01065	0.02763
					636	0.00722	0.01078	0.02772
					635.8	0.0074	0.01088	0.02786
					635.6	0.00758	0.0111	0.02801
					635.4	0.00775	0.01125	0.0281
					635.2	0.00796	0.01143	0.02822
					635	0.00816	0.01153	0.02829
					634.8	0.00832	0.0116	0.02835
					634.6	0.00849	0.01168	0.02841
					634.4	0.00867	0.01175	0.02853
					634.2	0.00886	0.01183	0.02862
					634	0.00904	0.01193	0.02876
					633.8	0.00924	0.0122	0.02889
					633.6	0.0094	0.01225	0.02895
					633.4	0.00958	0.01238	0.02903
					633.2	0.00974	0.01243	0.02906
					633	0.00992	0.01258	0.02913
					632.8	0.01007	0.01245	0.02913
					632.6	0.01026	0.01258	0.02921
					632.4	0.01047	0.01275	0.02928
					632.2	0.01066	0.0129	0.02937
					632	0.01086	0.013	0.02942
					631.8	0.01104	0.01315	0.02952
					631.6	0.01125	0.0133	0.02964
					631.4	0.01145	0.01338	0.02975
					631.2	0.01167	0.0135	0.0299
					631	0.01187	0.01365	0.03002
					630.8	0.0121	0.01383	0.03014
					630.6	0.01233	0.0139	0.03021
					630.4	0.01253	0.01398	0.03029
					630.2	0.01272	0.01405	0.03035
					630	0.01292	0.01413	0.03042
					629.8	0.01313	0.01428	0.0305
					629.6	0.0133	0.0144	0.03057
					629.4	0.01349	0.01458	0.03066
					629.2	0.0137	0.01473	0.03074
					629	0.01389	0.01483	0.03081
					628.8	0.0141	0.01493	0.03089
					628.6	0.01433	0.01495	0.03096
					628.4	0.01455	0.01493	0.03105
					628.2	0.01479	0.01495	0.03114
					628	0.01503	0.01505	0.03125
					627.8	0.01525	0.01513	0.03131
					627.6	0.01551	0.01538	0.03141
					627.4	0.01573	0.01555	0.03149
					627.2	0.01593	0.0157	0.03153
					627	0.01614	0.0158	0.03161
					626.8	0.01638	0.0159	0.03171
					626.6	0.01658	0.01595	0.03176
					626.4	0.0168	0.0161	0.03185
					626.2	0.01702	0.01618	0.03192
					626	0.01727	0.01638	0.03203
					625.8	0.01746	0.01648	0.03209
					625.6	0.01766	0.01655	0.03218
					625.4	0.01788	0.01668	0.0323
					625.2	0.0181	0.01685	0.0324
					625	0.01831	0.01685	0.03249
					624.8	0.01854	0.01683	0.03257
					624.6	0.01878	0.01685	0.03266
					624.4	0.01899	0.01673	0.03267
					624.2	0.01919	0.01668	0.03269
					624	0.01939	0.01673	0.03272
					623.8	0.01957	0.01683	0.03279
					623.6	0.01975	0.0169	0.03287
					623.4	0.01995	0.01703	0.03294
					623.2	0.02015	0.01713	0.03306
					623	0.02036	0.0172	0.03315
					622.8	0.02056	0.0173	0.0332
					622.6	0.02076	0.01738	0.03321
					622.4	0.021	0.01748	0.0333
					622.2	0.02121	0.01758	0.03338
					622	0.0214	0.01763	0.03345
					621.8	0.0216	0.0177	0.03353
					621.6	0.02178	0.01778	0.03359
					621.4	0.02193	0.01775	0.03363
					621.2	0.0221	0.01775	0.03368
					621	0.02229	0.01788	0.03377
					620.8	0.02247	0.01795	0.03387
					620.6	0.02265	0.018	0.03393
					620.4	0.02283	0.0181	0.03399
					620.2	0.02299	0.01808	0.03402
					620	0.02315	0.018	0.03405
					619.8	0.02332	0.018	0.0341
					619.6	0.0235	0.018	0.03417
					619.4	0.02368	0.01808	0.03426
					619.2	0.02386	0.01815	0.03435
					619	0.02404	0.01815	0.03444
					618.8	0.02421	0.0181	0.03452
					618.6	0.02438	0.01813	0.03461
					618.4	0.02455	0.0181	0.03468
					618.2	0.02472	0.0181	0.03473
					618	0.02487	0.01815	0.03476
					617.8	0.02501	0.01823	0.03482
					617.6	0.02513	0.01823	0.03485
					617.4	0.02525	0.0182	0.03491
					617.2	0.02537	0.01823	0.03497
					617	0.02551	0.01818	0.03501
					616.8	0.02567	0.0182	0.0351
					616.6	0.02583	0.01823	0.03519
					616.4	0.02601	0.01828	0.03528
					616.2	0.02615	0.0182	0.03534
					616	0.02627	0.01813	0.03542
					615.8	0.02636	0.01805	0.03545
					615.6	0.02648	0.0181	0.03552
					615.4	0.02661	0.01815	0.03558
					615.2	0.02674	0.01825	0.03567
					615	0.02685	0.01838	0.03573
					614.8	0.02698	0.01845	0.03582
					614.6	0.02708	0.01835	0.03585
					614.4	0.02714	0.0183	0.03585
					614.2	0.02725	0.01833	0.03593
					614	0.02736	0.0183	0.03596
					613.8	0.02744	0.01823	0.03599
					613.6	0.02755	0.01825	0.03606
					613.4	0.02766	0.01823	0.03612
					613.2	0.02774	0.0182	0.03618
					613	0.02782	0.01818	0.03629
					612.8	0.02789	0.0182	0.03638
					612.6	0.02799	0.01825	0.03642
					612.4	0.02806	0.01823	0.03651
					612.2	0.02812	0.01818	0.03654
					612	0.02819	0.01818	0.03659
					611.8	0.02826	0.01805	0.03659
					611.6	0.02825	0.01798	0.03663
					611.4	0.0283	0.018	0.03668
					611.2	0.02837	0.01795	0.03671
					611	0.02843	0.01798	0.03678
					610.8	0.02846	0.01798	0.0369
					610.6	0.02852	0.0179	0.03698
					610.4	0.02856	0.01775	0.03699
					610.2	0.02857	0.01773	0.03705
					610	0.0286	0.0177	0.03705
					609.8	0.02865	0.01773	0.0371
					609.6	0.02867	0.01773	0.03708
					609.4	0.02867	0.01778	0.03716
					609.2	0.02871	0.01783	0.03722
					609	0.02868	0.01785	0.03729
					608.8	0.02868	0.01795	0.03732
					608.6	0.0287	0.01798	0.03743
					608.4	0.02872	0.01803	0.0375
					608.2	0.02871	0.01795	0.03753
					608	0.02871	0.01785	0.03759
					607.8	0.02871	0.0178	0.03765
					607.6	0.0287	0.0178	0.03771
					607.4	0.02871	0.01783	0.03777
					607.2	0.0287	0.01793	0.03788
					607	0.02871	0.0181	0.03794
					606.8	0.0287	0.01813	0.03801
					606.6	0.02867	0.01823	0.03807
					606.4	0.02862	0.01818	0.03812
					606.2	0.0286	0.01815	0.03816
					606	0.02856	0.01805	0.03821
					605.8	0.02851	0.018	0.03827
					605.6	0.0285	0.0179	0.0383
					605.4	0.02848	0.01798	0.03836
					605.2	0.02845	0.018	0.03837
					605	0.02841	0.018	0.0384
					604.8	0.02836	0.01808	0.03845
					604.6	0.0283	0.01805	0.03851
					604.4	0.02824	0.01808	0.03857
					604.2	0.02819	0.01808	0.03867
					604	0.02815	0.0181	0.03876
					603.8	0.02811	0.0181	0.03882
					603.6	0.02807	0.01813	0.03888
					603.4	0.02802	0.01808	0.03893
					603.2	0.02795	0.0181	0.03894
					603	0.0279	0.01815	0.03897
					602.8	0.02786	0.0182	0.03903
					602.6	0.0278	0.01828	0.03909
					602.4	0.02777	0.01833	0.03915
					602.2	0.02775	0.01835	0.03924
					602	0.02771	0.01838	0.0393
					601.8	0.02767	0.0184	0.03936
					601.6	0.02763	0.0185	0.03944
					601.4	0.02759	0.01855	0.03953
					601.2	0.02751	0.0186	0.03956
					601	0.02744	0.01868	0.0396
					600.8	0.0274	0.01878	0.03969
					600.6	0.02734	0.01873	0.03974
					600.4	0.02729	0.0188	0.03978
					600.2	0.02727	0.01893	0.0399
					600	0.02723	0.01898	0.04001
					599.8	0.02718	0.01898	0.04007
					599.6	0.02714	0.01908	0.04014
					599.4	0.02707	0.01915	0.04019
					599.2	0.02699	0.01908	0.0402
					599	0.02692	0.01908	0.04023
					598.8	0.02687	0.0192	0.04032
					598.6	0.02684	0.01925	0.04043
					598.4	0.02681	0.0193	0.04053
					598.2	0.02678	0.0194	0.04061
					598	0.02674	0.01943	0.04067
					597.8	0.02667	0.01938	0.04071
					597.6	0.02662	0.0194	0.04074
					597.4	0.0266	0.01948	0.0408
					597.2	0.02658	0.01948	0.04089
					597	0.02656	0.01955	0.04095
					596.8	0.02654	0.0196	0.041
					596.6	0.02648	0.0196	0.04103
					596.4	0.02641	0.01958	0.04104
					596.2	0.02636	0.01958	0.04107
					596	0.02631	0.01958	0.04113
					595.8	0.02628	0.0196	0.04121
					595.6	0.02628	0.01963	0.04127
					595.4	0.02626	0.0197	0.04134
					595.2	0.02625	0.0198	0.04143
					595	0.02623	0.01988	0.04151
					594.8	0.02622	0.02	0.04157
					594.6	0.02619	0.02015	0.04167
					594.4	0.02616	0.0203	0.04175
					594.2	0.02614	0.0204	0.04179
					594	0.02612	0.0205	0.04185
					593.8	0.0261	0.02048	0.04191
					593.6	0.02608	0.02045	0.04194
					593.4	0.02608	0.0204	0.04199
					593.2	0.02608	0.0204	0.04206
					593	0.02609	0.0205	0.04215
					592.8	0.02607	0.0206	0.04223
					592.6	0.02606	0.02068	0.04232
					592.4	0.02605	0.02073	0.04242
					592.2	0.02605	0.02083	0.04251
					592	0.02606	0.0209	0.04257
					591.8	0.02609	0.02098	0.04266
					591.6	0.0261	0.02108	0.04274
					591.4	0.02613	0.0212	0.04281
					591.2	0.02614	0.0212	0.04284
					591	0.02613	0.02118	0.04289
					590.8	0.02613	0.02125	0.04293
					590.6	0.02613	0.02128	0.04296
					590.4	0.02614	0.0214	0.04301
					590.2	0.02614	0.02145	0.04308
					590	0.02614	0.02153	0.04313
					589.8	0.02617	0.02153	0.04319
					589.6	0.02619	0.02148	0.04329
					589.4	0.02618	0.0214	0.04332
					589.2	0.02621	0.02145	0.0434
					589	0.02625	0.02148	0.04352
					588.8	0.02624	0.02143	0.04361
					588.6	0.02628	0.02155	0.04371
					588.4	0.02631	0.02163	0.0438
					588.2	0.02633	0.02173	0.04389
					588	0.02633	0.02183	0.04389
					587.8	0.02639	0.02198	0.04398
					587.6	0.02638	0.02203	0.04398
					587.4	0.02643	0.02208	0.04409
					587.2	0.02645	0.02203	0.04415
					587	0.02652	0.022	0.04428
					586.8	0.02657	0.02208	0.04434
					586.6	0.02656	0.02213	0.04445
					586.4	0.02657	0.02225	0.04451
					586.2	0.02657	0.02233	0.04455
					586	0.02658	0.02243	0.04464
					585.8	0.02658	0.02245	0.04467
					585.6	0.02666	0.02258	0.04478
					585.4	0.02672	0.02253	0.04484
					585.2	0.02677	0.02258	0.04494
					585	0.02686	0.0226	0.04503
					584.8	0.02692	0.02265	0.04514
					584.6	0.02699	0.0227	0.0452
					584.4	0.02703	0.0228	0.04529
					584.2	0.02708	0.02293	0.04535
					584	0.02709	0.023	0.04539
					583.8	0.02711	0.02313	0.0455
					583.6	0.02714	0.0231	0.04556
					583.4	0.02722	0.02313	0.04569
					583.2	0.02728	0.02313	0.04577
					583	0.02735	0.02315	0.04586
					582.8	0.02742	0.02305	0.04592
					582.6	0.02745	0.02308	0.04599
					582.4	0.02749	0.02313	0.04604
					582.2	0.02753	0.02318	0.04611
					582	0.02758	0.02323	0.04616
					581.8	0.02765	0.02333	0.04622
					581.6	0.02772	0.02345	0.04629
					581.4	0.02778	0.02343	0.04635
					581.2	0.02787	0.02343	0.04646
					581	0.02795	0.02345	0.04658
					580.8	0.02801	0.0235	0.04668
					580.6	0.02809	0.02345	0.04677
					580.4	0.02817	0.02358	0.04689
					580.2	0.02825	0.02363	0.04695
					580	0.02831	0.02358	0.04701
					579.8	0.0284	0.02368	0.04712
					579.6	0.02848	0.02378	0.04722
					579.4	0.02855	0.02375	0.04731
					579.2	0.02863	0.02378	0.0474
					579	0.02874	0.02398	0.04752
					578.8	0.02881	0.02403	0.04757
					578.6	0.02887	0.024	0.04761
					578.4	0.02894	0.02413	0.04766
					578.2	0.02899	0.02415	0.04772
					578	0.02904	0.02415	0.04778
					577.8	0.02911	0.02413	0.04788
					577.6	0.02919	0.02418	0.04796
					577.4	0.02928	0.0242	0.04805
					577.2	0.0294	0.02428	0.04817
					577	0.0295	0.0243	0.04826
					576.8	0.02959	0.02428	0.04836
					576.6	0.02968	0.02423	0.0485
					576.4	0.02976	0.0242	0.04863
					576.2	0.02983	0.02415	0.04872
					576	0.02991	0.02418	0.04881
					575.8	0.03	0.02433	0.0489
					575.6	0.03009	0.02443	0.04898
					575.4	0.03017	0.02453	0.04907
					575.2	0.03026	0.0246	0.04919
					575	0.03037	0.0246	0.04931
					574.8	0.03047	0.02458	0.04941
					574.6	0.03058	0.02458	0.04952
					574.4	0.03068	0.02455	0.04959
					574.2	0.03075	0.02455	0.04965
					574	0.03082	0.02458	0.04974
					573.8	0.0309	0.02473	0.04985
					573.6	0.03097	0.02485	0.04997
					573.4	0.03106	0.02495	0.0501
					573.2	0.03115	0.02498	0.05022
					573	0.03126	0.02498	0.05034
					572.8	0.03136	0.02493	0.05043
					572.6	0.03144	0.0249	0.05052
					572.4	0.03152	0.0249	0.0506
					572.2	0.0316	0.02495	0.05069
					572	0.03167	0.025	0.05078
					571.8	0.03174	0.02503	0.05085
					571.6	0.03184	0.02508	0.05099
					571.4	0.03192	0.0251	0.05111
					571.2	0.03202	0.02518	0.05126
					571	0.03211	0.02518	0.05139
					570.8	0.03218	0.02515	0.05147
					570.6	0.03225	0.02515	0.05154
					570.4	0.03233	0.02518	0.05163
					570.2	0.03242	0.02523	0.05174
					570	0.03249	0.02528	0.05184
					569.8	0.03257	0.02545	0.05198
					569.6	0.03265	0.02555	0.05211
					569.4	0.03273	0.02563	0.05223
					569.2	0.03279	0.02565	0.05232
					569	0.03286	0.02568	0.05243
					568.8	0.03293	0.02563	0.05253
					568.6	0.03299	0.02558	0.05262
					568.4	0.03306	0.02558	0.05273
					568.2	0.03313	0.02565	0.05282
					568	0.03321	0.02573	0.05291
					567.8	0.03328	0.02583	0.05303
					567.6	0.03337	0.02595	0.05316
					567.4	0.03344	0.0261	0.0533
					567.2	0.03354	0.0262	0.05351
					567	0.03361	0.02625	0.05366
					566.8	0.03372	0.02628	0.05384
					566.6	0.03381	0.02618	0.05396
					566.4	0.03388	0.0261	0.05408
					566.2	0.03394	0.02608	0.05415
					566	0.034	0.02608	0.05429
					565.8	0.03404	0.02615	0.05436
					565.6	0.03407	0.02628	0.05447
					565.4	0.03416	0.02638	0.05462
					565.2	0.03422	0.0264	0.05472
					565	0.03427	0.02645	0.05486
					564.8	0.03431	0.02653	0.05501
					564.6	0.03437	0.0266	0.05517
					564.4	0.0344	0.02663	0.05528
					564.2	0.03443	0.02673	0.0554
					564	0.0345	0.0267	0.05553
					563.8	0.03455	0.02665	0.05561
					563.6	0.03459	0.02665	0.05568
					563.4	0.03462	0.02668	0.05582
					563.2	0.03466	0.02678	0.05595
					563	0.03471	0.0268	0.05606
					562.8	0.03497	0.02695	0.05651
					562.6	0.03518	0.02693	0.0569
					562.4	0.03541	0.02708	0.05729
					562.2	0.03565	0.02703	0.05769
					562	0.03588	0.0272	0.05817
					561.8	0.03591	0.02725	0.05831
					561.6	0.03602	0.0274	0.05855
					561.4	0.0361	0.0275	0.05867
					561.2	0.03616	0.0276	0.05885
					561	0.03617	0.02758	0.05892
					560.8	0.0362	0.02763	0.05904
					560.6	0.03621	0.02775	0.05913
					560.4	0.0362	0.0277	0.05927
					560.2	0.03622	0.0278	0.05939
					560	0.03626	0.0278	0.05954
					559.8	0.03629	0.02785	0.05969
					559.6	0.0363	0.0278	0.05979
					559.4	0.03639	0.0279	0.06
					559.2	0.03646	0.02793	0.06017
					559	0.0365	0.02798	0.06033
					558.8	0.03656	0.02798	0.06048
					558.6	0.03662	0.02813	0.06068
					558.4	0.03661	0.02818	0.06081
					558.2	0.03664	0.02828	0.06098
					558	0.03669	0.02853	0.06116
					557.8	0.03674	0.02863	0.06135
					557.6	0.0368	0.02875	0.06153
					557.4	0.03688	0.02883	0.06167
					557.2	0.03694	0.0289	0.06186
					557	0.03698	0.02883	0.06198
					556.8	0.03701	0.02893	0.0621
					556.6	0.03704	0.02895	0.06224
					556.4	0.03706	0.02905	0.06243
					556.2	0.03709	0.02915	0.0626
					556	0.03712	0.0293	0.06281
					555.8	0.03715	0.02933	0.06297
					555.6	0.03718	0.02938	0.06315
					555.4	0.03724	0.02953	0.06333
					555.2	0.03727	0.02958	0.06347
					555	0.03732	0.02963	0.06365
					554.8	0.03737	0.02973	0.06381
					554.6	0.03742	0.02988	0.06398
					554.4	0.03746	0.02988	0.06416
					554.2	0.03748	0.02993	0.06432
					554	0.03753	0.0301	0.0645
					553.8	0.03757	0.03028	0.0647
					553.6	0.03763	0.03045	0.06491
					553.4	0.03767	0.0306	0.06506
					553.2	0.03774	0.03073	0.06524
					553	0.03781	0.03075	0.06542
					552.8	0.03786	0.03073	0.0656
					552.6	0.03791	0.03068	0.06575
					552.4	0.03797	0.03073	0.06593
					552.2	0.03801	0.0308	0.06609
					552	0.03805	0.0309	0.06629
					551.8	0.03811	0.03108	0.0665
					551.6	0.03816	0.03123	0.06674
					551.4	0.03822	0.03135	0.06698
					551.2	0.03831	0.03145	0.0672
					551	0.0384	0.0315	0.06738
					550.8	0.03845	0.0315	0.06755
					550.6	0.03851	0.0316	0.06773
					550.4	0.03859	0.03173	0.06792
					550.2	0.03866	0.03188	0.06813
					550	0.03872	0.03205	0.06837
					549.8	0.0388	0.03225	0.06861
					549.6	0.03889	0.0324	0.06882
					549.4	0.03897	0.03253	0.06902
					549.2	0.03903	0.03258	0.0692
					549	0.03911	0.03268	0.06941
					548.8	0.03919	0.03278	0.0696
					548.6	0.03926	0.03288	0.06981
					548.4	0.03935	0.03303	0.07005
					548.2	0.03945	0.03315	0.07026
					548	0.03954	0.03328	0.07047
					547.8	0.03964	0.03335	0.07071
					547.6	0.03976	0.03345	0.07095
					547.4	0.03987	0.03353	0.07116
					547.2	0.03997	0.03355	0.07142
					547	0.04008	0.03365	0.07166
					546.8	0.04019	0.03383	0.0719
					546.6	0.0403	0.03398	0.07214
					546.4	0.04041	0.03415	0.07238
					546.2	0.04053	0.0344	0.07262
					546	0.04066	0.03463	0.07289
					545.8	0.04076	0.0348	0.07314
					545.6	0.04086	0.03498	0.07337
					545.4	0.04095	0.03523	0.07359
					545.2	0.04105	0.03543	0.07379
					545	0.04115	0.03558	0.07398
					544.8	0.04129	0.03568	0.07419
					544.6	0.04144	0.03585	0.07446
					544.4	0.04159	0.03595	0.07472
					544.2	0.04174	0.03608	0.07499
					544	0.04189	0.03623	0.07521
					543.8	0.04201	0.03645	0.07545
					543.6	0.04213	0.03663	0.07568
					543.4	0.04226	0.03683	0.07596
					543.2	0.0424	0.037	0.07626
					543	0.04256	0.03718	0.07658
					542.8	0.04271	0.0373	0.07688
					542.6	0.04286	0.0373	0.0771
					542.4	0.043	0.03738	0.07731
					542.2	0.0431	0.0375	0.07751
					542	0.04324	0.03763	0.07772
					541.8	0.04339	0.0378	0.07796
					541.6	0.04353	0.03805	0.0782
					541.4	0.04369	0.03828	0.07848
					541.2	0.04388	0.03843	0.07874
					541	0.04406	0.03865	0.07904
					540.8	0.04423	0.03883	0.07931
					540.6	0.04445	0.039	0.07962
					540.4	0.04462	0.03915	0.07988
					540.2	0.04479	0.03933	0.08018
					540	0.04497	0.03943	0.08043
					539.8	0.04512	0.0396	0.0807
					539.6	0.04529	0.03983	0.08096
					539.4	0.04547	0.04	0.08126
					539.2	0.04566	0.04025	0.08154
					539	0.04584	0.04043	0.08183
					538.8	0.04606	0.0407	0.08219
					538.6	0.04626	0.04085	0.08246
					538.4	0.04646	0.041	0.08276
					538.2	0.04666	0.04113	0.08303
					538	0.04681	0.04133	0.08325
					537.8	0.04699	0.04148	0.08345
					537.6	0.04715	0.04168	0.08373
					537.4	0.04733	0.04198	0.08399
					537.2	0.0475	0.04218	0.08424
					537	0.04771	0.04235	0.08454
					536.8	0.04793	0.04245	0.08489
					536.6	0.04816	0.04268	0.08517
					536.4	0.04838	0.04275	0.08547
					536.2	0.04859	0.04298	0.0858
					536	0.04882	0.04325	0.08609
					535.8	0.04899	0.04353	0.08634
					535.6	0.04916	0.0437	0.08661
					535.4	0.04936	0.04395	0.0869
					535.2	0.04956	0.04423	0.08721
					535	0.04977	0.0445	0.08754
					534.8	0.04999	0.0447	0.08784
					534.6	0.0502	0.04495	0.08813
					534.4	0.05042	0.04523	0.08843
					534.2	0.05063	0.04538	0.0887
					534	0.05084	0.04558	0.08897
					533.8	0.05105	0.04575	0.08924
					533.6	0.05127	0.04593	0.08952
					533.4	0.05146	0.04615	0.08982
					533.2	0.05168	0.04648	0.09014
					533	0.05189	0.04678	0.09047
					532.8	0.05209	0.0471	0.0908
					532.6	0.05232	0.04738	0.09119
					532.4	0.05255	0.04758	0.0915
					532.2	0.05275	0.0478	0.09183
					532	0.05294	0.048	0.09213
					531.8	0.05314	0.04823	0.09243
					531.6	0.05334	0.04843	0.09269
					531.4	0.05353	0.04865	0.09297
					531.2	0.05372	0.04885	0.09324
					531	0.05392	0.04905	0.09354
					530.8	0.05412	0.0493	0.09386
					530.6	0.0543	0.04958	0.0942
					530.4	0.05451	0.04985	0.09456
					530.2	0.05472	0.05008	0.09492
					530	0.05494	0.05035	0.09533
					529.8	0.05515	0.0506	0.09566
					529.6	0.05536	0.05078	0.09597
					529.4	0.05554	0.05103	0.0963
					529.2	0.05572	0.05138	0.09662
					529	0.05591	0.05173	0.09693
					528.8	0.05611	0.05205	0.09731
					528.6	0.0563	0.05233	0.09765
					528.4	0.0565	0.05255	0.098
					528.2	0.05672	0.05273	0.09833
					528	0.0569	0.0528	0.09863
					527.8	0.05706	0.05295	0.09894
					527.6	0.05726	0.05323	0.0993
					527.4	0.05748	0.05358	0.09971
					527.2	0.05767	0.0539	0.10008
					527	0.05786	0.05423	0.10049
					526.8	0.05808	0.0546	0.10089
					526.6	0.05828	0.05485	0.1013
					526.4	0.05846	0.05503	0.10166
					526.2	0.05865	0.05528	0.10205
					526	0.05887	0.05555	0.10245
					525.8	0.05907	0.05578	0.10283
					525.6	0.05926	0.05608	0.10317
					525.4	0.05944	0.05645	0.10355
					525.2	0.05961	0.0568	0.10392
					525	0.05976	0.05713	0.10428
					524.8	0.05993	0.0575	0.10467
					524.6	0.06011	0.0578	0.10505
					524.4	0.06031	0.05805	0.10545
					524.2	0.06052	0.05825	0.10584
					524	0.06072	0.05843	0.10625
					523.8	0.06092	0.0586	0.10664
					523.6	0.06111	0.05885	0.10706
					523.4	0.0613	0.0592	0.10748
					523.2	0.06149	0.05958	0.1079
					523	0.06169	0.05995	0.10835
					522.8	0.06186	0.06033	0.10878
					522.6	0.06208	0.06073	0.10925
					522.4	0.0623	0.0611	0.1097
					522.2	0.06253	0.0615	0.11019
					522	0.06277	0.06188	0.11067
					521.8	0.06299	0.0623	0.11112
					521.6	0.0632	0.06265	0.1116
					521.4	0.06338	0.06295	0.11211
					521.2	0.06356	0.06335	0.11259
					521	0.06376	0.06373	0.11304
					520.8	0.06398	0.06415	0.11357
					520.6	0.06419	0.06458	0.11405
					520.4	0.06442	0.06503	0.11453
					520.2	0.06463	0.06535	0.11501
					520	0.06483	0.06573	0.11555
					519.8	0.06506	0.06608	0.11606
					519.6	0.06529	0.06633	0.11655
					519.4	0.06553	0.06663	0.11706
					519.2	0.06576	0.067	0.1176
					519	0.06602	0.06743	0.11816
					518.8	0.06622	0.06783	0.11868
					518.6	0.06644	0.06838	0.11924
					518.4	0.06667	0.06883	0.11981
					518.2	0.06692	0.0692	0.12041
					518	0.06715	0.06958	0.12095
					517.8	0.06743	0.07003	0.12158
					517.6	0.06769	0.07033	0.12218
					517.4	0.06794	0.0708	0.12281
					517.2	0.0682	0.0713	0.12341
					517	0.06844	0.07178	0.12404
					516.8	0.06869	0.07225	0.12462
					516.6	0.0689	0.0727	0.12521
					516.4	0.06913	0.07315	0.12578
					516.2	0.06937	0.07358	0.12639
					516	0.06964	0.07405	0.12705
					515.8	0.06991	0.07448	0.12767
					515.6	0.07021	0.07493	0.12834
					515.4	0.07053	0.07538	0.12902
					515.2	0.07078	0.07585	0.12963
					515	0.07107	0.07635	0.13031
					514.8	0.0713	0.07675	0.13095
					514.6	0.07157	0.07735	0.13163
					514.4	0.07182	0.07783	0.13229
					514.2	0.07214	0.07835	0.13304
					514	0.07241	0.07878	0.13373
					513.8	0.07272	0.07933	0.13448
					513.6	0.07303	0.0797	0.13517
					513.4	0.07334	0.08018	0.13593
					513.2	0.07363	0.08063	0.13661
					513	0.07394	0.08115	0.13731
					512.8	0.07427	0.08173	0.13808
					512.6	0.07457	0.0823	0.13881
					512.4	0.07489	0.08293	0.13959
					512.2	0.07523	0.08353	0.14039
					512	0.07557	0.08405	0.14121
					511.8	0.0759	0.0846	0.14198
					511.6	0.07627	0.08513	0.14283
					511.4	0.07661	0.08555	0.14361
					511.2	0.07694	0.08603	0.14444
					511	0.07729	0.08663	0.14525
					510.8	0.07762	0.08713	0.14606
					510.6	0.07797	0.0878	0.14687
					510.4	0.07832	0.08845	0.14772
					510.2	0.07869	0.08908	0.14858
					510	0.07905	0.08955	0.14943
					509.8	0.07945	0.0901	0.15035
					509.6	0.07984	0.0906	0.15125
					509.4	0.08023	0.09113	0.15216
					509.2	0.08065	0.09165	0.15306
					509	0.08106	0.09228	0.15401
					508.8	0.08145	0.09288	0.15489
					508.6	0.08182	0.09348	0.15578
					508.4	0.08222	0.09415	0.15672
					508.2	0.08263	0.09475	0.1577
					508	0.08306	0.0954	0.15869
					507.8	0.08349	0.09605	0.15968
					507.6	0.08396	0.09673	0.16073
					507.4	0.08442	0.09735	0.16169
					507.2	0.08487	0.09808	0.16266
					507	0.08531	0.0987	0.16362
					506.8	0.08574	0.09935	0.16461
					506.6	0.08617	0.1	0.16557
					506.4	0.08659	0.10065	0.16658
					506.2	0.08701	0.1013	0.1676
					506	0.08745	0.10198	0.16863
					505.8	0.08792	0.10265	0.1697
					505.6	0.08839	0.10333	0.17076
					505.4	0.08888	0.10403	0.17183
					505.2	0.08937	0.10468	0.17288
					505	0.08984	0.10535	0.17391
					504.8	0.09029	0.106	0.17492
					504.6	0.09075	0.1067	0.17595
					504.4	0.09122	0.10735	0.17702
					504.2	0.09169	0.10803	0.17808
					504	0.09218	0.10878	0.17918
					503.8	0.09271	0.1095	0.1803
					503.6	0.09324	0.1102	0.18143
					503.4	0.09375	0.11088	0.18254
					503.2	0.09427	0.11155	0.18366
					503	0.0948	0.11218	0.1848
					502.8	0.09531	0.11288	0.18593
					502.6	0.09583	0.11358	0.18704
					502.4	0.09634	0.11435	0.18816
					502.2	0.09685	0.11515	0.18927
					502	0.09737	0.11595	0.19043
					501.8	0.09791	0.11668	0.19158
					501.6	0.09847	0.1174	0.19277
					501.4	0.09905	0.11813	0.19397
					501.2	0.09962	0.11885	0.19517
					501	0.10021	0.11958	0.19634
					500.8	0.10079	0.12025	0.19752
					500.6	0.10137	0.12103	0.19874
					500.4	0.10194	0.1218	0.19997
					500.2	0.10253	0.12263	0.20121
					500	0.1031	0.12345	0.20247
					499.8	0.10367	0.12433	0.20378
					499.6	0.10426	0.12515	0.20502
					499.4	0.10488	0.1259	0.2063
					499.2	0.10549	0.1266	0.20751
					499	0.1061	0.12738	0.20873
					498.8	0.10673	0.12818	0.20999
					498.6	0.10734	0.12895	0.21126
					498.4	0.10796	0.12985	0.21254
					498.2	0.10859	0.1308	0.21386
					498	0.10924	0.13165	0.21515
					497.8	0.10989	0.13248	0.21639
					497.6	0.11055	0.13333	0.2177
					497.4	0.1112	0.13413	0.21897
					497.2	0.11182	0.13485	0.22028
					497	0.11248	0.13558	0.22158
					496.8	0.11314	0.13635	0.22293
					496.6	0.11381	0.1371	0.22424
					496.4	0.11448	0.13788	0.22554
					496.2	0.11518	0.13875	0.22683
					496	0.11587	0.1397	0.22817
					495.8	0.11655	0.1406	0.22946
					495.6	0.11724	0.14138	0.23075
					495.4	0.11794	0.14218	0.23208
					495.2	0.11863	0.1429	0.23336
					495	0.1193	0.14365	0.23463
					494.8	0.11999	0.14445	0.23591
					494.6	0.12067	0.1453	0.2372
					494.4	0.12133	0.14615	0.23846
					494.2	0.12203	0.14705	0.23975
					494	0.12276	0.1479	0.24102
					493.8	0.12349	0.14868	0.24233
					493.6	0.12423	0.14958	0.24366
					493.4	0.125	0.15038	0.24498
					493.2	0.12576	0.1512	0.24635
					493	0.12651	0.152	0.24765
					492.8	0.12726	0.15283	0.24897
					492.6	0.12804	0.15365	0.25023
					492.4	0.12876	0.1544	0.25149
					492.2	0.12953	0.15528	0.25274
					492	0.13031	0.15605	0.25404
					491.8	0.13107	0.15683	0.25536
					491.6	0.13183	0.1576	0.25668
					491.4	0.13264	0.1585	0.25805
					491.2	0.13338	0.15915	0.25938
					491	0.13418	0.16005	0.26073
					490.8	0.13498	0.16078	0.26204
					490.6	0.13575	0.16165	0.26334
					490.4	0.13659	0.16248	0.26463
					490.2	0.1374	0.16338	0.26594
					490	0.1382	0.16428	0.26718
					489.8	0.13902	0.16525	0.26852
					489.6	0.13986	0.16613	0.26981
					489.4	0.14063	0.1671	0.27111
					489.2	0.14147	0.16805	0.2724
					489	0.14229	0.16878	0.27368
					488.8	0.14311	0.16958	0.27495
					488.6	0.14399	0.17028	0.27624
					488.4	0.14486	0.17108	0.27752
					488.2	0.14572	0.1719	0.27882
					488	0.14654	0.17273	0.28008
					487.8	0.14738	0.17358	0.28134
					487.6	0.14817	0.1744	0.28256
					487.4	0.14898	0.17515	0.28376
					487.2	0.14981	0.1759	0.28496
					487	0.15064	0.1767	0.28622
					486.8	0.15147	0.17755	0.28742
					486.6	0.15231	0.17843	0.28868
					486.4	0.15314	0.17923	0.28985
					486.2	0.15395	0.18008	0.29105
					486	0.15479	0.18093	0.2922
					485.8	0.15561	0.18178	0.29339
					485.6	0.15646	0.1827	0.29453
					485.4	0.1573	0.18358	0.29571
					485.2	0.15816	0.18435	0.29691
					485	0.159	0.1851	0.29811
					484.8	0.15985	0.18585	0.2993
					484.6	0.16069	0.18658	0.30048
					484.4	0.16152	0.1873	0.30167
					484.2	0.16236	0.1881	0.30281
					484	0.16318	0.18895	0.30392
					483.8	0.16398	0.18978	0.305
					483.6	0.16477	0.1906	0.30611
					483.4	0.16559	0.1915	0.3072
					483.2	0.16641	0.1924	0.30833
					483	0.16728	0.19335	0.30951
					482.8	0.16817	0.19418	0.31067
					482.6	0.16906	0.19498	0.31182
					482.4	0.16992	0.19568	0.31292
					482.2	0.17076	0.1964	0.31401
					482	0.17157	0.1971	0.31508
					481.8	0.17239	0.19793	0.31614
					481.6	0.17324	0.19885	0.31721
					481.4	0.17409	0.1998	0.31832
					481.2	0.17495	0.20078	0.31941
					481	0.17579	0.2017	0.32048
					480.8	0.17662	0.20253	0.32154
					480.6	0.17744	0.20325	0.32259
					480.4	0.17827	0.2039	0.32363
					480.2	0.17908	0.20458	0.32463
					480	0.17991	0.2053	0.32565
					479.8	0.18075	0.20603	0.32667
					479.6	0.18157	0.20678	0.32765
					479.4	0.18241	0.20753	0.32865
					479.2	0.1833	0.2083	0.32969
					479	0.18416	0.20903	0.33069
					478.8	0.18498	0.2097	0.33167
					478.6	0.18581	0.21035	0.33266
					478.4	0.1866	0.21095	0.3336
					478.2	0.18737	0.2115	0.33455
					478	0.18814	0.21205	0.33546
					477.8	0.18893	0.2127	0.33636
					477.6	0.18972	0.2134	0.33726
					477.4	0.19053	0.21418	0.33818
					477.2	0.19133	0.21498	0.33908
					477	0.19213	0.21573	0.34001
					476.8	0.19293	0.21638	0.34094
					476.6	0.19376	0.2171	0.34188
					476.4	0.19455	0.2177	0.34277
					476.2	0.19531	0.21825	0.34359
					476	0.19609	0.2189	0.34443
					475.8	0.19682	0.21958	0.34526
					475.6	0.19752	0.22023	0.34604
					475.4	0.19825	0.22088	0.34689
					475.2	0.199	0.22155	0.34773
					475	0.19974	0.22215	0.34856
					474.8	0.20049	0.2228	0.34938
					474.6	0.20126	0.22345	0.35021
					474.4	0.20202	0.22415	0.35102
					474.2	0.20276	0.22483	0.35183
					474	0.20349	0.22543	0.35261
					473.8	0.20423	0.22598	0.35339
					473.6	0.20494	0.22658	0.35415
					473.4	0.20565	0.22718	0.35489
					473.2	0.20636	0.22775	0.35562
					473	0.20709	0.22843	0.35637
					472.8	0.20782	0.2291	0.35712
					472.6	0.20854	0.22968	0.3579
					472.4	0.20925	0.2302	0.35867
					472.2	0.20995	0.23073	0.3594
					472	0.21064	0.23128	0.36012
					471.8	0.21132	0.2318	0.36083
					471.6	0.21204	0.2324	0.36155
					471.4	0.21274	0.23303	0.36225
					471.2	0.21345	0.23373	0.36302
					471	0.21415	0.2344	0.36377
					470.8	0.21486	0.23508	0.36452
					470.6	0.21557	0.2357	0.36524
					470.4	0.21626	0.23628	0.36596
					470.2	0.21696	0.23675	0.36662
					470	0.21767	0.23723	0.36731
					469.8	0.21835	0.23768	0.36798
					469.6	0.21896	0.2382	0.36858
					469.4	0.21961	0.2387	0.36924
					469.2	0.22025	0.23933	0.36992
					469	0.22092	0.24	0.37058
					468.8	0.22157	0.24058	0.37122
					468.6	0.22227	0.2412	0.37193
					468.4	0.22295	0.24175	0.37257
					468.2	0.22358	0.24228	0.3732
					468	0.22421	0.24268	0.3738
					467.8	0.22482	0.24315	0.37445
					467.6	0.22542	0.24358	0.37505
					467.4	0.22603	0.2441	0.37568
					467.2	0.22665	0.24468	0.37634
					467	0.22726	0.24523	0.37695
					466.8	0.22791	0.24583	0.3776
					466.6	0.22852	0.2464	0.37823
					466.4	0.22915	0.2469	0.37886
					466.2	0.22978	0.24728	0.37943
					466	0.23037	0.24773	0.38
					465.8	0.23096	0.24813	0.38052
					465.6	0.23153	0.24858	0.38109
					465.4	0.23213	0.24908	0.38166
					465.2	0.23268	0.24958	0.38223
					465	0.23325	0.2501	0.38282
					464.8	0.23381	0.25065	0.3834
					464.6	0.23441	0.25115	0.38402
					464.4	0.23496	0.2516	0.38457
					464.2	0.23556	0.25215	0.38519
					464	0.23617	0.2526	0.38576
					463.8	0.23675	0.25305	0.38634
					463.6	0.23732	0.2535	0.38688
					463.4	0.23786	0.2539	0.38742
					463.2	0.23839	0.25433	0.38795
					463	0.2389	0.25475	0.3885
					462.8	0.23944	0.25528	0.38907
					462.6	0.23995	0.25573	0.38964
					462.4	0.2405	0.25628	0.39024
					462.2	0.24105	0.25673	0.39083
					462	0.2416	0.25723	0.39141
					461.8	0.24214	0.25758	0.39194
					461.6	0.24268	0.2581	0.39249
					461.4	0.24319	0.25845	0.39299
					461.2	0.24369	0.25893	0.39351
					461	0.24419	0.2594	0.39404
					460.8	0.24471	0.25998	0.39461
					460.6	0.24524	0.26045	0.39518
					460.4	0.24577	0.261	0.39576
					460.2	0.24632	0.26148	0.39635
					460	0.24686	0.2618	0.3969
					459.8	0.24738	0.26223	0.39746
					459.6	0.24788	0.26255	0.39797
					459.4	0.24838	0.26293	0.39852
					459.2	0.24888	0.26338	0.39903
					459	0.24936	0.26393	0.39959
					458.8	0.24984	0.26443	0.40013
					458.6	0.25032	0.26493	0.40068
					458.4	0.25083	0.2655	0.40124
					458.2	0.25132	0.26593	0.40181
					458	0.25182	0.26635	0.40238
					457.8	0.25231	0.26678	0.40293
					457.6	0.25279	0.26723	0.4035
					457.4	0.25325	0.26758	0.40404
					457.2	0.25373	0.26803	0.40458
					457	0.25421	0.2685	0.40508
					456.8	0.25469	0.26895	0.4056
					456.6	0.25517	0.2694	0.40611
					456.4	0.25565	0.26985	0.40667
					456.2	0.25613	0.2703	0.40725
					456	0.25659	0.27075	0.40785
					455.8	0.25706	0.2712	0.40844
					455.6	0.25753	0.2716	0.40899
					455.4	0.25797	0.272	0.4095
					455.2	0.2584	0.27235	0.41
					455	0.25883	0.27278	0.41051
					454.8	0.25925	0.2732	0.41102
					454.6	0.25969	0.27365	0.41156
					454.4	0.26012	0.27418	0.41208
					454.2	0.26058	0.27465	0.41264
					454	0.26105	0.27503	0.41318
					453.8	0.26153	0.27543	0.41375
					453.6	0.262	0.27578	0.41429
					453.4	0.26243	0.27613	0.41484
					453.2	0.26287	0.27658	0.41538
					453	0.2633	0.277	0.41591
					452.8	0.26371	0.27743	0.41643
					452.6	0.26412	0.2779	0.41697
					452.4	0.26459	0.2784	0.41757
					452.2	0.26504	0.27885	0.41816
					452	0.26548	0.27928	0.41876
					451.8	0.26595	0.27968	0.41934
					451.6	0.26643	0.28013	0.41994
					451.4	0.26688	0.2804	0.4205
					451.2	0.26729	0.28073	0.42102
					451	0.26771	0.28118	0.42158
					450.8	0.26812	0.28168	0.42215
					450.6	0.26854	0.28215	0.42272
					450.4	0.26895	0.28273	0.42329
					450.2	0.26939	0.28325	0.42387
					450	0.26987	0.28378	0.42449
					449.8	0.27036	0.28428	0.42512
					449.6	0.27083	0.28473	0.42572
					449.4	0.27126	0.2851	0.42629
					449.2	0.2717	0.2855	0.42684
					449	0.27208	0.28583	0.42735
					448.8	0.27244	0.28618	0.42788
					448.6	0.27281	0.28658	0.42836
					448.4	0.27325	0.2871	0.42896
					448.2	0.27366	0.28753	0.42954
					448	0.2741	0.28795	0.43011
					447.8	0.27451	0.28835	0.43065
					447.6	0.27495	0.28868	0.43128
					447.4	0.27539	0.28898	0.43184
					447.2	0.2758	0.28928	0.43241
					447	0.27622	0.28968	0.43299
					446.8	0.27664	0.29005	0.43361
					446.6	0.27702	0.29048	0.43415
					446.4	0.27739	0.29093	0.43473
					446.2	0.27782	0.29148	0.43533
					446	0.27823	0.29203	0.43595
					445.8	0.27867	0.29258	0.43655
					445.6	0.2791	0.293	0.43713
					445.4	0.27952	0.29348	0.43773
					445.2	0.27993	0.29385	0.4383
					445	0.28031	0.29403	0.43883
					444.8	0.28069	0.2944	0.43932
					444.6	0.2811	0.2948	0.43991
					444.4	0.28149	0.29515	0.44046
					444.2	0.28188	0.29565	0.44099
					444	0.28232	0.29628	0.44162
					443.8	0.28271	0.29675	0.44222
					443.6	0.28315	0.29738	0.44285
					443.4	0.28359	0.29793	0.44339
					443.2	0.28404	0.29843	0.444
					443	0.28444	0.2988	0.4446
					442.8	0.28489	0.29918	0.44523
					442.6	0.28529	0.29963	0.44583
					442.4	0.28569	0.3001	0.44646
					442.2	0.28608	0.3005	0.44708
					442	0.28647	0.301	0.44765
					441.8	0.28689	0.30158	0.44829
					441.6	0.28729	0.3019	0.44886
					441.4	0.2877	0.30228	0.44949
					441.2	0.28811	0.3027	0.45009
					441	0.28853	0.3031	0.45071
					440.8	0.28892	0.30338	0.45125
					440.6	0.28933	0.3038	0.45185
					440.4	0.28971	0.30423	0.45242
					440.2	0.29013	0.30468	0.45299
					440	0.29056	0.30518	0.45359
					439.8	0.29096	0.3056	0.45417
					439.6	0.2914	0.30608	0.45482
					439.4	0.29183	0.3064	0.45545
					439.2	0.29225	0.3067	0.45611
					439	0.29266	0.30698	0.45669
					438.8	0.29307	0.30735	0.45734
					438.6	0.29346	0.3078	0.45789
					438.4	0.29386	0.30838	0.45851
					438.2	0.29426	0.30895	0.45911
					438	0.29468	0.3094	0.45974
					437.8	0.29511	0.30998	0.46032
					437.6	0.29552	0.3104	0.46095
					437.4	0.29595	0.31083	0.4616
					437.2	0.29636	0.31113	0.46217
					437	0.29674	0.31145	0.46275
					436.8	0.29714	0.31175	0.46334
					436.6	0.29754	0.3121	0.46395
					436.4	0.29793	0.3125	0.46451
					436.2	0.29832	0.31298	0.46511
					436	0.29871	0.31353	0.46571
					435.8	0.2991	0.31403	0.46631
					435.6	0.29952	0.31453	0.46691
					435.4	0.29993	0.31498	0.46754
					435.2	0.30036	0.31545	0.46818
					435	0.30078	0.31588	0.46881
					434.8	0.30116	0.31618	0.46944
					434.6	0.30156	0.31645	0.47003
					434.4	0.30194	0.3168	0.47061
					434.2	0.30233	0.3172	0.4712
					434	0.30271	0.31765	0.47177
					433.8	0.30313	0.3182	0.47235
					433.6	0.30353	0.31873	0.47297
					433.4	0.30394	0.31915	0.47361
					433.2	0.30437	0.31955	0.47426
					433	0.30481	0.32003	0.4749
					432.8	0.30525	0.32048	0.47555
					432.6	0.30567	0.3209	0.47618
					432.4	0.30607	0.32138	0.47678
					432.2	0.30647	0.32185	0.47738
					432	0.30685	0.32225	0.47796
					431.8	0.30724	0.3227	0.47856
					431.6	0.30767	0.32328	0.47919
					431.4	0.30812	0.3238	0.47984
					431.2	0.30856	0.32423	0.48047
					431	0.309	0.32465	0.48116
					430.8	0.30946	0.32505	0.48186
					430.6	0.30988	0.32535	0.48249
					430.4	0.31027	0.3257	0.48309
					430.2	0.31066	0.32613	0.48372
					430	0.31106	0.32665	0.48432
					429.8	0.31144	0.32708	0.48489
					429.6	0.31184	0.3276	0.48554
					429.4	0.31225	0.32813	0.4862
					429.2	0.31267	0.3285	0.48683
					429	0.3131	0.32885	0.48746
					428.8	0.31352	0.32925	0.48812
					428.6	0.31394	0.3296	0.48876
					428.4	0.31436	0.32995	0.48941
					428.2	0.31476	0.33045	0.49007
					428	0.31514	0.33098	0.49068
					427.8	0.31554	0.33145	0.49131
					427.6	0.31594	0.33195	0.49193
					427.4	0.31637	0.33255	0.49259
					427.2	0.31679	0.33305	0.49326
					427	0.31722	0.33355	0.49397
					426.8	0.31766	0.33398	0.4946
					426.6	0.31807	0.33435	0.49524
					426.4	0.31844	0.33473	0.49584
					426.2	0.31883	0.33503	0.4964
					426	0.31925	0.33543	0.49701
					425.8	0.31965	0.33595	0.49763
					425.6	0.32007	0.3365	0.49826
					425.4	0.3205	0.33695	0.49889
					425.2	0.32096	0.33748	0.49958
					425	0.32136	0.33785	0.50019
					424.8	0.32177	0.3382	0.50081
					424.6	0.3222	0.33863	0.50147
					424.4	0.3226	0.3391	0.50208
					424.2	0.32299	0.33953	0.50268
					424	0.3234	0.33998	0.50333
					423.8	0.32381	0.3405	0.50397
					423.6	0.32419	0.34088	0.50463
					423.4	0.32465	0.34138	0.50531
					423.2	0.32511	0.34193	0.50604
					423	0.32553	0.34248	0.5067
					422.8	0.32599	0.34288	0.50739
					422.6	0.32642	0.34338	0.50805
					422.4	0.32681	0.3437	0.50873
					422.2	0.32717	0.344	0.50933
					422	0.3276	0.34443	0.51002
					421.8	0.32797	0.34488	0.51063
					421.6	0.3284	0.34535	0.51129
					421.4	0.32884	0.34593	0.51189
					421.2	0.32929	0.34655	0.5126
					421	0.32977	0.34708	0.51324
					420.8	0.33022	0.3476	0.51395
					420.6	0.33068	0.3481	0.51464
					420.4	0.33112	0.34845	0.51539
					420.2	0.33154	0.3487	0.516
					420	0.33194	0.34905	0.51668
					419.8	0.33235	0.3495	0.51737
					419.6	0.33273	0.3498	0.51798
					419.4	0.33313	0.3504	0.51863
					419.2	0.33356	0.35098	0.51929
					419	0.33398	0.35153	0.51993
					418.8	0.33445	0.35195	0.52058
					418.6	0.33488	0.35248	0.52127
					418.4	0.33533	0.35285	0.52194
					418.2	0.33578	0.35318	0.52263
					418	0.33623	0.35368	0.52329
					417.8	0.33664	0.3542	0.52397
					417.6	0.3371	0.35468	0.52467
					417.4	0.33752	0.35515	0.52532
					417.2	0.33794	0.35575	0.52598
					417	0.33838	0.35623	0.52667
					416.8	0.33882	0.35678	0.52737
					416.6	0.33926	0.35723	0.52808
					416.4	0.33972	0.35773	0.52878
					416.2	0.34016	0.35808	0.52946
					416	0.34057	0.35843	0.53016
					415.8	0.341	0.35878	0.53079
					415.6	0.3414	0.35923	0.53141
					415.4	0.34183	0.35973	0.53205
					415.2	0.34225	0.3603	0.53276
					415	0.34272	0.36085	0.53346
					414.8	0.34319	0.36143	0.53418
					414.6	0.34362	0.36185	0.53487
					414.4	0.34407	0.36228	0.53559
					414.2	0.34451	0.36273	0.53628
					414	0.34491	0.3631	0.53693
					413.8	0.34529	0.36345	0.53757
					413.6	0.34575	0.364	0.53826
					413.4	0.34619	0.36453	0.53891
					413.2	0.34666	0.3651	0.53958
					413	0.34711	0.36568	0.54027
					412.8	0.34757	0.3662	0.54093
					412.6	0.34801	0.36653	0.54159
					412.4	0.34847	0.3669	0.54231
					412.2	0.3489	0.36728	0.543
					412	0.34934	0.36773	0.54369
					411.8	0.34979	0.36813	0.54438
					411.6	0.35022	0.36865	0.5451
					411.4	0.35064	0.36915	0.54576
					411.2	0.35104	0.36968	0.54642
					411	0.3515	0.3702	0.54717
					410.8	0.35194	0.37075	0.54789
					410.6	0.35241	0.3713	0.54866
					410.4	0.35289	0.3718	0.54941
					410.2	0.35335	0.37225	0.55014
					410	0.35381	0.37263	0.55083
					409.8	0.35429	0.37305	0.55155
					409.6	0.35472	0.3734	0.5522
					409.4	0.35517	0.37385	0.55289
					409.2	0.35566	0.37443	0.55361
					409	0.35615	0.37508	0.55434
					408.8	0.35665	0.3757	0.55508
					408.6	0.35713	0.37623	0.55581
					408.4	0.35761	0.37668	0.55653
					408.2	0.35807	0.3771	0.55727
					408	0.35851	0.37745	0.55799
					407.8	0.35893	0.37783	0.55868
					407.6	0.35937	0.37833	0.55938
					407.4	0.3598	0.37888	0.56007
					407.2	0.36023	0.37943	0.56076
					407	0.36067	0.37995	0.56144
					406.8	0.36111	0.38055	0.56216
					406.6	0.36158	0.38113	0.56289
					406.4	0.36204	0.38165	0.56363
					406.2	0.36251	0.38218	0.56435
					406	0.36298	0.38263	0.5651
					405.8	0.36345	0.383	0.5658
					405.6	0.36389	0.38338	0.56649
					405.4	0.36434	0.38378	0.56721
					405.2	0.36478	0.38418	0.56793
					405	0.36525	0.3847	0.56867
					404.8	0.3657	0.3853	0.5694
					404.6	0.36617	0.38585	0.57017
					404.4	0.36666	0.38638	0.57087
					404.2	0.36713	0.38693	0.57161
					404	0.36761	0.3874	0.57233
					403.8	0.36808	0.3879	0.57308
					403.6	0.36853	0.38835	0.5738
					403.4	0.36897	0.38873	0.5745
					403.2	0.36944	0.3892	0.57525
					403	0.36989	0.38975	0.57596
					402.8	0.37036	0.39028	0.57666
					402.6	0.37084	0.3909	0.57737
					402.4	0.37132	0.39153	0.57815
					402.2	0.37182	0.39205	0.5789
					402	0.37232	0.39255	0.57968
					401.8	0.37282	0.393	0.58046
					401.6	0.3733	0.39345	0.58125
					401.4	0.37377	0.3939	0.582
					401.2	0.37417	0.39438	0.58269
					401	0.37461	0.39488	0.58343
					400.8	0.37506	0.39548	0.58418
					400.6	0.37553	0.39605	0.5849
[truncated: 253 more rows]
