# Supplementary material for: Bright and durable scintillation from colloidal quantum shells
Source: Nat Commun. 2024 May 20;15:4274. doi: 10.1038/s41467-024-48351-9 (PMC11106345; doi:10.1038/s41467-024-48351-9)
Supplement: Supplementary file 3 — Source Data [file 41467_2024_48351_MOESM3_ESM.zip › Figure 1f.xlsx]

## Sheet: Sheet1
time-resolved photoluminescence
time (ns)	core 6. 0nm	core 4.5 nm	core 8.2 nm
-19	-8.03415e-05	0.000120593	0.000743328
-18.8	0.000171162	2.87126e-05	7.22356e-05
-18.6	8.73278e-05	-4.47917e-05	0.000161715
-18.4	3.7027e-05	-9.99199e-05	-1.72433e-05
-18.2	2.026e-05	-0.000173424	-6.19828e-05
-18	-3.00408e-05	-0.000155048	0.000295933
-17.8	-3.00408e-05	-9.99199e-05	0.000161715
-17.6	-9.71085e-05	-0.000118296	0.000340673
-17.4	3.49311e-06	-0.000136672	0.000116975
-17.2	-1.32738e-05	-4.47917e-05	0.000340673
-17	1.07831e-05	-4.71886e-05	0.000227851
-16.8	3.2653e-05	-5.51782e-05	0.000188947
-16.6	3.2653e-05	-5.9173e-05	0.000150043
-16.4	4.35879e-05	-5.9173e-05	0.000227851
-16.2	3.2653e-05	-3.9199e-05	0.000198673
-16	1.80731e-05	-4.31938e-05	0.000218125
-15.8	2.9008e-05	-2.32198e-05	0.000188947
-15.6	3.6298e-05	-1.52302e-05	0.000208399
-15.4	5.08779e-05	-7.24058e-06	0.00011114
-15.2	4.35879e-05	7.49025e-07	5.27837e-05
-15	4.35879e-05	8.73863e-06	1.38798e-05
-14.8	4.72329e-05	2.47178e-05	8.19616e-05
-14.6	4.35879e-05	4.0697e-05	3.33317e-05
-14.4	5.08779e-05	2.47178e-05	9.16876e-05
-14.2	3.9943e-05	1.27334e-05	3.33317e-05
-14	4.72329e-05	8.73863e-06	-4.44761e-05
-13.8	5.45229e-05	3.27074e-05	-7.3654e-05
-13.6	4.35879e-05	6.0671e-05	-0.00013201
-13.4	4.72329e-05	6.46658e-05	-0.000170914
-13.2	6.18129e-05	7.66502e-05	-0.000122284
-13	6.54579e-05	9.66242e-05	-0.000200092
-12.8	5.81679e-05	9.26294e-05	-0.00022927
-12.6	5.45229e-05	6.46658e-05	-0.000170914
-12.4	5.08779e-05	5.66762e-05	-0.000209818
-12.2	1.80731e-05	6.46658e-05	-0.000190366
-12	1.44281e-05	6.86606e-05	-0.000161188
-11.8	1.07831e-05	5.26814e-05	-0.000190366
-11.6	2.9008e-05	4.86866e-05	-0.000209818
-11.4	3.2653e-05	5.66762e-05	-0.000170914
-11.2	3.9943e-05	4.46918e-05	-0.00013201
-11	2.1718e-05	4.0697e-05	-0.000151462
-10.8	7.1381e-06	4.0697e-05	-0.000122284
-10.6	1.44281e-05	3.27074e-05	-0.000102832
-10.4	2.1718e-05	4.86866e-05	-7.3654e-05
-10.2	1.44281e-05	3.67022e-05	-8.338e-05
-10	1.44281e-05	8.73863e-06	-9.3106e-05
-9.8	1.07831e-05	1.27334e-05	-0.000112558
-9.6	1.07831e-05	4.46918e-05	-9.3106e-05
-9.4	1.07831e-05	2.87126e-05	2.36058e-05
-9.2	-7.44184e-06	4.74383e-06	4.30577e-05
-9	-1.10868e-05	-7.24058e-06	7.22356e-05
-8.8	-7.44184e-06	-1.12354e-05	0.000101414
-8.6	-7.44184e-06	-3.52042e-05	9.16876e-05
-8.4	-2.93118e-05	-4.71886e-05	0.000120866
-8.2	-1.83768e-05	-4.71886e-05	0.000101414
-8	-3.79686e-06	-3.12094e-05	8.19616e-05
-7.8	-3.79686e-06	-1.52302e-05	4.30577e-05
-7.6	1.44281e-05	-1.9225e-05	5.27837e-05
-7.4	1.07831e-05	-3.24578e-06	7.22356e-05
-7.2	-7.44184e-06	4.74383e-06	4.1538e-06
-7	-1.83768e-05	1.27334e-05	-5.57217e-06
-6.8	-1.47318e-05	8.73863e-06	-4.44761e-05
-6.6	-2.56668e-05	-3.24578e-06	-2.50241e-05
-6.4	-1.83768e-05	2.47178e-05	4.1538e-06
-6.2	-1.10868e-05	-3.24578e-06	2.36058e-05
-6	-1.83768e-05	8.73863e-06	4.1538e-06
-5.8	-3.66017e-05	-7.24058e-06	5.27837e-05
-5.6	-5.11817e-05	8.73863e-06	4.1538e-06
-5.4	-3.66017e-05	2.87126e-05	4.1538e-06
-5.2	-4.38917e-05	3.67022e-05	5.27837e-05
-5	-5.11817e-05	2.87126e-05	5.27837e-05
-4.8	-6.21166e-05	3.27074e-05	-1.52982e-05
-4.6	-5.84716e-05	3.27074e-05	-2.50241e-05
-4.4	-3.66017e-05	2.87126e-05	-7.3654e-05
-4.2	-4.75367e-05	5.26814e-05	-0.000141736
-4	-4.02467e-05	6.46658e-05	-0.000170914
-3.8	-2.93118e-05	5.66762e-05	-0.000112558
-3.6	-2.93118e-05	4.0697e-05	-7.3654e-05
-3.4	-4.02467e-05	3.67022e-05	-8.338e-05
-3.2	-5.84716e-05	2.87126e-05	-1.52982e-05
-3	-7.66966e-05	1.67282e-05	-3.47501e-05
-2.8	-8.03415e-05	-7.24058e-06	-8.338e-05
-2.6	-5.48266e-05	-3.24578e-06	-2.50241e-05
-2.4	-4.75367e-05	-1.12354e-05	-3.47501e-05
-2.2	-5.48266e-05	8.73863e-06	-2.50241e-05
-2	-5.84716e-05	2.87126e-05	-2.50241e-05
-1.8	-3.29567e-05	1.67282e-05	-5.57217e-06
-1.6	-2.56668e-05	3.27074e-05	7.22356e-05
-1.4	-2.93118e-05	3.67022e-05	6.25097e-05
-1.2	3.49311e-06	-8.15439e-05	0.000161715
-1	-0.000130642	-0.000136672	0.000295933
-0.8	-0.000147409	-0.000118296	-1.72433e-05
-0.6	-9.71085e-05	-9.99199e-05	-1.72433e-05
-0.4	-4.68077e-05	-9.99199e-05	-6.19828e-05
-0.2	3.49311e-06	-8.03954e-06	-0.000151462
0	2.026e-05	8.38409e-05	-6.19828e-05
0.2	0.000154395	0.000138969	0.000295933
0.4	0.000104095	0.000157345	0.00060911
0.6	3.7027e-05	0.000212473	0.000474891
0.8	0.000489734	0.000855636	0.00311
1	0.07443	0.06833	0.08127
1.2	0.2361	0.21253	0.22806
1.4	0.43316	0.39888	0.40886
1.6	0.63889	0.59672	0.60271
1.8	0.84092	0.79648	0.80104
2	0.96697	0.93069	0.92426
2.2	1	0.98927	0.98067
2.4	0.99167	0.99827	0.99857
2.6	0.97237	1	1
2.8	0.94737	0.99296	0.99969
3	0.92235	0.98219	0.99557
3.2	0.89947	0.97095	0.98761
3.4	0.87606	0.96569	0.98658
3.6	0.85487	0.95009	0.98403
3.8	0.83696	0.94099	0.97969
4	0.8212	0.93212	0.97038
4.2	0.80034	0.91646	0.96564
4.4	0.78522	0.89891	0.95826
4.6	0.76587	0.88671	0.95065
4.8	0.75066	0.87056	0.9383
5	0.73399	0.85696	0.93428
5.2	0.72199	0.84913	0.92945
5.4	0.70888	0.84307	0.92112
5.6	0.70039	0.8319	0.92072
5.8	0.68721	0.82348	0.91898
6	0.67662	0.81453	0.91464
6.2	0.66629	0.80395	0.91222
6.4	0.65373	0.79209	0.91128
6.6	0.64203	0.78697	0.90511
6.8	0.63354	0.78147	0.90095
7	0.62291	0.77179	0.89213
7.2	0.61361	0.76234	0.88305
7.4	0.60487	0.75753	0.87916
7.6	0.59553	0.74896	0.86976
7.8	0.58742	0.73812	0.85961
8	0.57772	0.73333	0.86243
8.2	0.56651	0.72585	0.8639
8.4	0.55836	0.71326	0.85616
8.6	0.54944	0.70595	0.85585
8.8	0.53971	0.69944	0.85795
9	0.53338	0.69062	0.85106
9.2	0.52749	0.68764	0.84319
9.4	0.52337	0.68443	0.84355
9.6	0.51502	0.67158	0.84126
9.8	0.5095	0.66436	0.83755
10	0.50115	0.65587	0.8371
10.2	0.49495	0.64411	0.8376
10.4	0.48463	0.63417	0.8299
10.6	0.47967	0.6322	0.82364
10.8	0.47312	0.62805	0.81532
11	0.46624	0.6177	0.80851
11.2	0.46168	0.61021	0.79702
11.4	0.45501	0.60471	0.79017
11.6	0.44849	0.59699	0.78901
11.8	0.44344	0.58725	0.78682
12	0.4421	0.58768	0.78087
12.2	0.4339	0.58648	0.77688
12.4	0.43165	0.58242	0.77805
12.6	0.4252	0.57792	0.77165
12.8	0.4195	0.57649	0.76798
13	0.40974	0.57039	0.77183
13.2	0.40466	0.56546	0.76624
13.4	0.39847	0.56087	0.76369
13.6	0.39513	0.55493	0.76234
13.8	0.38861	0.54727	0.76328
14	0.3861	0.54345	0.75058
14.2	0.38465	0.53644	0.75062
14.4	0.38048	0.52957	0.74507
14.6	0.37417	0.52827	0.73854
14.8	0.37198	0.52283	0.73586
15	0.3677	0.51612	0.74047
15.2	0.36088	0.51149	0.73756
15.4	0.35586	0.50473	0.73774
15.6	0.35469	0.49684	0.73666
15.8	0.34884	0.49133	0.72995
16	0.34572	0.48477	0.72168
16.2	0.34203	0.48099	0.71859
16.4	0.34103	0.47827	0.71143
16.6	0.33626	0.47547	0.70875
16.8	0.33467	0.47059	0.70557
17	0.32989	0.469	0.70575
17.2	0.32788	0.46272	0.70391
17.4	0.322	0.45669	0.70029
17.6	0.32002	0.45197	0.69224
17.8	0.31663	0.44918	0.68861
18	0.31353	0.4424	0.68172
18.2	0.30841	0.43657	0.67904
18.4	0.30632	0.43589	0.68038
18.6	0.30125	0.4322	0.68436
18.8	0.29666	0.42663	0.68387
19	0.29467	0.4215	0.68571
19.2	0.29175	0.41966	0.68445
19.4	0.28952	0.41628	0.6781
19.6	0.28628	0.41171	0.67448
19.8	0.28347	0.40866	0.66477
20	0.27854	0.40851	0.66155
20.2	0.27406	0.40487	0.65555
20.4	0.26965	0.40077	0.65237
20.6	0.26978	0.39662	0.64871
20.8	0.26819	0.39579	0.64803
21	0.26601	0.39109	0.64186
21.2	0.26521	0.38499	0.63757
21.4	0.26172	0.38006	0.63542
21.6	0.25619	0.37712	0.63859
21.8	0.25424	0.37198	0.64101
22	0.25157	0.36766	0.64468
22.2	0.25067	0.36691	0.64544
22.4	0.25119	0.36399	0.64307
22.6	0.24956	0.36037	0.63161
22.8	0.24589	0.35482	0.63345
23	0.24452	0.3521	0.63161
23.2	0.24047	0.34769	0.63282
23.4	0.23618	0.34381	0.63291
23.6	0.23471	0.33931	0.63573
23.8	0.23397	0.33877	0.62678
24	0.23152	0.33828	0.61815
24.2	0.23159	0.33513	0.61408
24.4	0.22988	0.33219	0.6147
24.6	0.22654	0.33122	0.61242
24.8	0.2219	0.32788	0.61023
25	0.21856	0.32233	0.61224
25.2	0.21492	0.32021	0.60956
25.4	0.21199	0.31716	0.60835
25.6	0.21081	0.31196	0.60567
25.8	0.20957	0.31069	0.60343
26	0.21019	0.30783	0.59904
26.2	0.20966	0.3047	0.59466
26.4	0.20882	0.30456	0.58974
26.6	0.20709	0.30437	0.58634
26.8	0.20511	0.30013	0.58562
27	0.20099	0.29836	0.58634
27.2	0.19913	0.29616	0.58468
27.4	0.19584	0.2905	0.57981
27.6	0.19425	0.28631	0.57761
27.8	0.19178	0.28431	0.57542
28	0.19118	0.28076	0.57354
28.2	0.18846	0.27977	0.57234
28.4	0.18806	0.27769	0.56746
28.6	0.18494	0.27584	0.56871
28.8	0.18338	0.27334	0.56647
29	0.1834	0.27168	0.5607
29.2	0.18124	0.26865	0.55914
29.4	0.17988	0.26615	0.56026
29.6	0.1804	0.26321	0.55618
29.8	0.18104	0.2624	0.55256
30	0.17782	0.26086	0.55636
30.2	0.177	0.25928	0.55766
30.4	0.17373	0.25829	0.55556
30.6	0.17143	0.25803	0.55211
30.8	0.17072	0.25411	0.55363
31	0.16804	0.25068	0.54527
31.2	0.16507	0.24779	0.54129
31.4	0.16541	0.24515	0.53945
31.6	0.16353	0.24228	0.54227
31.8	0.16137	0.24112	0.54084
32	0.16019	0.24052	0.54012
32.2	0.15966	0.23763	0.53941
32.4	0.15812	0.2369	0.53596
32.6	0.15755	0.23497	0.52782
32.8	0.15503	0.23111	0.52675
33	0.15374	0.2283	0.52983
33.2	0.15267	0.22635	0.52952
33.4	0.14972	0.22352	0.52947
33.6	0.14801	0.22115	0.53404
33.8	0.14586	0.22262	0.53314
34	0.14527	0.22142	0.52379
34.2	0.14401	0.22054	0.51869
34.4	0.14521	0.21955	0.51346
34.6	0.14398	0.2156	0.51082
34.8	0.14386	0.21126	0.50133
35	0.14277	0.20753	0.5003
35.2	0.14271	0.20432	0.5008
35.4	0.14085	0.20132	0.50272
35.6	0.13934	0.20242	0.50044
35.8	0.13754	0.2004	0.50438
36	0.13617	0.20016	0.50836
36.2	0.1338	0.2004	0.50375
36.4	0.13224	0.20053	0.50326
36.6	0.13169	0.19855	0.50035
36.8	0.13156	0.19728	0.49999
37	0.13022	0.19685	0.49252
37.2	0.12941	0.19491	0.48867
37.4	0.12936	0.19399	0.48406
37.6	0.12799	0.19224	0.48057
37.8	0.1274	0.19068	0.47516
38	0.12676	0.18783	0.47865
38.2	0.12596	0.18634	0.47561
38.4	0.12465	0.18344	0.47623
38.6	0.12322	0.17978	0.47489
38.8	0.12126	0.17717	0.47404
39	0.12049	0.17642	0.47422
39.2	0.11933	0.17309	0.47619
39.4	0.11828	0.1717	0.47458
39.6	0.11722	0.17354	0.47409
39.8	0.11715	0.17374	0.47315
40	0.11677	0.17188	0.47306
40.2	0.11658	0.1719	0.47534
40.4	0.11586	0.17056	0.47315
40.6	0.11454	0.16813	0.46903
40.8	0.11368	0.16584	0.4655
41	0.11253	0.16462	0.45977
41.2	0.11139	0.16234	0.45476
41.4	0.11067	0.16076	0.4548
41.6	0.11154	0.15885	0.457
41.8	0.11036	0.15691	0.45803
42	0.10973	0.15468	0.45691
42.2	0.10793	0.15547	0.45785
42.4	0.10661	0.15376	0.45727
42.6	0.10463	0.15365	0.45203
42.8	0.10319	0.15334	0.45127
43	0.10161	0.15306	0.44823
43.2	0.10111	0.14959	0.44357
43.4	0.10035	0.14865	0.4421
43.6	0.09891	0.14687	0.44393
43.8	0.0976	0.14544	0.44076
44	0.09722	0.14463	0.4395
44.2	0.0965	0.14456	0.44009
44.4	0.09472	0.14312	0.43677
44.6	0.09507	0.14222	0.43856
44.8	0.09532	0.1425	0.44017
45	0.09449	0.14029	0.44058
45.2	0.0944	0.1391	0.43794
45.4	0.09544	0.13803	0.43691
45.6	0.09519	0.13632	0.43476
45.8	0.09415	0.13452	0.43315
46	0.09375	0.1332	0.42859
46.2	0.0918	0.13177	0.42854
46.4	0.09039	0.12984	0.42595
46.6	0.08932	0.13037	0.42371
46.8	0.08966	0.1303	0.42259
47	0.08865	0.1296	0.42241
47.2	0.0883	0.13019	0.42134
47.4	0.0883	0.12894	0.42116
47.6	0.08825	0.12618	0.41619
47.8	0.08749	0.12475	0.41275
48	0.08754	0.12359	0.41355
48.2	0.08793	0.1208	0.41257
48.4	0.08674	0.12104	0.40975
48.6	0.08541	0.12021	0.41194
48.8	0.0856	0.11889	0.41024
49	0.08449	0.11881	0.40774
49.2	0.08302	0.11839	0.40599
49.4	0.08273	0.11843	0.40653
49.6	0.08174	0.11833	0.40286
49.8	0.07996	0.11646	0.40318
50	0.07874	0.11479	0.40326
50.2	0.07802	0.11356	0.39977
50.4	0.07693	0.11131	0.40018
50.6	0.07725	0.11036	0.40103
50.8	0.07561	0.10995	0.39879
51	0.07488	0.11047	0.39365
51.2	0.07485	0.11036	0.39159
51.4	0.0749	0.11027	0.38984
51.6	0.07364	0.10918	0.39275
51.8	0.07385	0.10935	0.39056
52	0.07354	0.10801	0.39342
52.2	0.07349	0.1067	0.39432
52.4	0.07286	0.10514	0.39552
52.6	0.07299	0.10345	0.39002
52.8	0.07373	0.1015	0.38917
53	0.07408	0.0995	0.38376
53.2	0.07348	0.09972	0.38219
53.4	0.0724	0.09963	0.37414
53.6	0.07188	0.09915	0.37199
53.8	0.07063	0.09836	0.37472
54	0.06984	0.09648	0.37794
54.2	0.06962	0.09588	0.37817
54.4	0.07042	0.09531	0.37866
54.6	0.06871	0.09544	0.37906
54.8	0.06799	0.09593	0.37074
55	0.06783	0.0977	0.36712
55.2	0.06719	0.09625	0.36358
55.4	0.06632	0.09569	0.36515
55.6	0.06645	0.09494	0.36559
55.8	0.0657	0.09312	0.36828
56	0.06461	0.09204	0.36949
56.2	0.06461	0.09108	0.36882
56.4	0.06343	0.08939	0.36841
56.6	0.06337	0.08831	0.36671
56.8	0.06288	0.08864	0.3672
57	0.06243	0.08882	0.36497
57.2	0.06125	0.08904	0.36389
57.4	0.06087	0.08921	0.36224
57.6	0.06	0.08834	0.36063
57.8	0.05998	0.08671	0.3579
58	0.05966	0.08401	0.35781
58.2	0.0601	0.08408	0.35763
58.4	0.05968	0.08327	0.35736
58.6	0.05949	0.08235	0.35387
58.8	0.05904	0.08195	0.35441
59	0.05834	0.08256	0.3528
59.2	0.05637	0.08042	0.35181
59.4	0.05652	0.08028	0.34913
59.6	0.05642	0.08075	0.34671
59.8	0.0558	0.08147	0.34336
60	0.05681	0.08019	0.34586
60.2	0.05765	0.07873	0.34475
60.4	0.05706	0.07702	0.34349
60.6	0.05664	0.07587	0.34255
60.8	0.05678	0.0748	0.34085
61	0.05601	0.07513	0.33727
61.2	0.05557	0.07533	0.33879
61.4	0.05532	0.07603	0.33835
61.6	0.05456	0.07651	0.34058
61.8	0.05369	0.07541	0.34291
62	0.05248	0.07454	0.34215
62.2	0.05151	0.07438	0.34023
62.4	0.05139	0.07414	0.34045
62.6	0.0517	0.0735	0.33956
62.8	0.05165	0.07269	0.34121
63	0.05175	0.07203	0.3405
63.2	0.05232	0.07147	0.33593
63.4	0.05176	0.0696	0.33486
63.6	0.05086	0.06887	0.33065
63.8	0.05057	0.0689	0.32631
64	0.05057	0.06844	0.32569
64.2	0.04977	0.06811	0.32944
64.4	0.05005	0.06876	0.32833
64.6	0.05032	0.06712	0.33092
64.8	0.04977	0.06683	0.32949
65	0.04937	0.06626	0.326
65.2	0.04888	0.06512	0.32372
65.4	0.04823	0.06477	0.32269
65.6	0.04816	0.06559	0.32309
65.8	0.04844	0.06475	0.32345
66	0.04784	0.0642	0.32179
66.2	0.04814	0.06418	0.32197
66.4	0.04744	0.06276	0.31719
66.6	0.04668	0.06188	0.31477
66.8	0.04537	0.06142	0.31222
67	0.04588	0.06082	0.31222
67.2	0.04506	0.06017	0.3107
67.4	0.04444	0.05955	0.31334
67.6	0.04455	0.05891	0.31294
67.8	0.04437	0.05887	0.31294
68	0.04301	0.05892	0.31204
68.2	0.04345	0.05911	0.31088
68.4	0.04371	0.05964	0.30873
68.6	0.04293	0.06036	0.30797
68.8	0.04321	0.05924	0.30797
69	0.04286	0.05975	0.30882
69.2	0.04179	0.05942	0.30757
69.4	0.04108	0.05924	0.30609
69.6	0.04137	0.05826	0.30318
69.8	0.04078	0.05839	0.3043
70	0.04152	0.05687	0.30144
70.2	0.04177	0.05595	0.30323
70.4	0.04133	0.05558	0.30488
70.6	0.04103	0.05464	0.30435
70.8	0.04123	0.05457	0.29835
71	0.04085	0.05398	0.29562
71.2	0.04024	0.05427	0.29164
71.4	0.04029	0.05275	0.28891
71.6	0.03962	0.05264	0.28904
71.8	0.03966	0.05222	0.29298
72	0.03909	0.05246	0.29473
72.2	0.03847	0.05133	0.2962
72.4	0.0383	0.05218	0.29486
72.6	0.03858	0.05178	0.29128
72.8	0.03739	0.05018	0.28873
73	0.0377	0.05018	0.28909
73.2	0.0383	0.0502	0.28547
73.4	0.03842	0.04929	0.2856
73.6	0.03783	0.04926	0.28788
73.8	0.03785	0.0497	0.28717
74	0.03739	0.04862	0.28408
74.2	0.03748	0.04827	0.27969
74.4	0.03677	0.0481	0.28157
74.6	0.03642	0.04806	0.2788
74.8	0.03684	0.04751	0.27835
75	0.03622	0.04738	0.27943
75.2	0.03592	0.04797	0.28408
75.4	0.03619	0.04689	0.28014
75.6	0.03662	0.0463	0.28014
75.8	0.03634	0.04652	0.27714
76	0.03677	0.04597	0.27808
76.2	0.03583	0.04547	0.27665
76.4	0.03594	0.04601	0.27553
76.6	0.03548	0.04645	0.27567
76.8	0.03531	0.04602	0.27665
77	0.03538	0.04597	0.27652
77.2	0.03543	0.04498	0.27692
77.4	0.03521	0.04477	0.27764
77.6	0.03521	0.0434	0.27773
77.8	0.03558	0.04343	0.2784
78	0.03478	0.0438	0.27679
78.2	0.03471	0.04419	0.27289
78.4	0.03433	0.04387	0.27263
78.6	0.03401	0.04411	0.27258
78.8	0.03342	0.04364	0.27084
79	0.0335	0.04319	0.26931
79.2	0.0332	0.04283	0.275
79.4	0.03394	0.04266	0.27204
79.6	0.03382	0.04296	0.26994
79.8	0.03396	0.04251	0.26717
80	0.03355	0.04264	0.26909
80.2	0.03424	0.04204	0.2635
80.4	0.03308	0.04092	0.26645
80.6	0.03359	0.03992	0.26645
80.8	0.03282	0.0404	0.26829
81	0.03251	0.04009	0.26632
81.2	0.03215	0.04013	0.26582
81.4	0.03179	0.04047	0.26471
81.6	0.03131	0.04005	0.26216
81.8	0.0305	0.03987	0.26028
82	0.03027	0.03902	0.26037
82.2	0.02963	0.03866	0.25911
82.4	0.0296	0.03871	0.25522
82.6	0.02956	0.03871	0.25853
82.8	0.02998	0.03787	0.2588
83	0.03025	0.03696	0.25665
83.2	0.03027	0.03673	0.2567
83.4	0.0306	0.03627	0.25683
83.6	0.0302	0.03638	0.25325
83.8	0.03039	0.03662	0.25187
84	0.03042	0.03687	0.24941
84.2	0.02946	0.03682	0.25173
84.4	0.02862	0.03707	0.25527
84.6	0.02831	0.03695	0.25522
84.8	0.02831	0.03654	0.25169
85	0.028	0.03689	0.25209
85.2	0.02859	0.03682	0.24793
85.4	0.02834	0.03553	0.24596
85.6	0.0278	0.03478	0.24354
85.8	0.0278	0.03397	0.2452
86	0.02743	0.03397	0.24363
86.2	0.02723	0.03327	0.24234
86.4	0.02742	0.03338	0.2405
86.6	0.02748	0.0332	0.24292
86.8	0.0269	0.03421	0.24341
87	0.02673	0.03379	0.24198
87.2	0.02722	0.03351	0.24466
87.4	0.02752	0.03357	0.24319
87.6	0.0276	0.03353	0.24162
87.8	0.02737	0.03312	0.24131
88	0.02839	0.03268	0.23992
88.2	0.0273	0.03257	0.23782
88.4	0.02673	0.03219	0.23701
88.6	0.02681	0.03164	0.23683
88.8	0.02661	0.03077	0.23737
89	0.02552	0.03169	0.24064
89.2	0.02648	0.03241	0.23956
89.4	0.02655	0.03276	0.24135
89.6	0.02638	0.03237	0.24283
89.8	0.02633	0.03268	0.24189
90	0.02641	0.03083	0.24117
90.2	0.02567	0.0305	0.24108
90.4	0.02589	0.02983	0.24073
90.6	0.02586	0.0302	0.23598
90.8	0.02576	0.02945	0.23254
91	0.02567	0.02932	0.23299
91.2	0.02586	0.02915	0.23151
91.4	0.02579	0.02961	0.22999
91.6	0.02566	0.02954	0.23258
91.8	0.02586	0.03007	0.23142
92	0.02601	0.03083	0.23021
92.2	0.02579	0.03009	0.23106
92.4	0.02564	0.02928	0.22963
92.6	0.02487	0.02886	0.2273
92.8	0.02499	0.02816	0.22923
93	0.02438	0.02759	0.22431
93.2	0.02393	0.02761	0.22493
93.4	0.02437	0.0277	0.22534
93.6	0.02437	0.0277	0.22628
93.8	0.02398	0.02781	0.22601
94	0.02324	0.02763	0.22815
94.2	0.02304	0.02734	0.2252
94.4	0.0222	0.02759	0.22583
94.6	0.02276	0.02787	0.22364
94.8	0.02244	0.02785	0.22189
95	0.02282	0.02735	0.22055
95.2	0.0237	0.02715	0.21925
95.4	0.02356	0.02662	0.21491
95.6	0.02341	0.0259	0.21343
95.8	0.02351	0.02601	0.21236
96	0.02329	0.02636	0.21258
96.2	0.02262	0.02537	0.21433
96.4	0.02239	0.02537	0.21379
96.6	0.02172	0.02576	0.21272
96.8	0.02118	0.02531	0.21473
97	0.02121	0.02544	0.2129
97.2	0.02053	0.02572	0.21115
97.4	0.02054	0.02526	0.21505
97.6	0.02095	0.0246	0.21388
97.8	0.02125	0.02401	0.21335
98	0.02095	0.02342	0.21527
98.2	0.02113	0.02362	0.21415
98.4	0.02121	0.02349	0.21021
98.6	0.02031	0.02346	0.20972
98.8	0.02022	0.02355	0.20838
99	0.02044	0.02364	0.20516
99.2	0.02064	0.02401	0.20511
99.4	0.02041	0.02425	0.2044
99.6	0.02121	0.02406	0.20592
99.8	0.02133	0.02408	0.20605
100	0.02101	0.02383	0.20726
100.2	0.02096	0.02318	0.20655
100.4	0.02113	0.02248	0.20762
100.6	0.02103	0.02337	0.20811
100.8	0.02098	0.02296	0.20784
101	0.02103	0.02272	0.20628
101.2	0.02061	0.02267	0.20686
101.4	0.02007	0.02267	0.20655
101.6	0.01949	0.02147	0.20391
101.8	0.01947	0.02157	0.20073
102	0.01925	0.02197	0.19997
102.2	0.02001	0.02175	0.2001
102.4	0.02014	0.02151	0.19894
102.6	0.02011	0.02134	0.20028
102.8	0.01962	0.02111	0.20051
103	0.01969	0.02092	0.20051
103.2	0.01851	0.0209	0.20015
103.4	0.01838	0.02125	0.19903
103.6	0.01836	0.0216	0.19921
103.8	0.01813	0.02155	0.19742
104	0.01808	0.02103	0.19907
104.2	0.01878	0.02096	0.19625
104.4	0.01843	0.02052	0.19737
104.6	0.01848	0.01995	0.1954
104.8	0.01868	0.01958	0.19684
105	0.01897	0.01947	0.19509
105.2	0.01882	0.01965	0.19554
105.4	0.01949	0.01923	0.19196
105.6	0.01952	0.01986	0.19303
105.8	0.01875	0.01997	0.19214
106	0.01811	0.02061	0.1895
106.2	0.01774	0.02015	0.18896
106.4	0.01734	0.02015	0.19214
106.6	0.01677	0.01932	0.19071
106.8	0.01744	0.01923	0.19281
107	0.01774	0.0189	0.19554
107.2	0.01778	0.01892	0.19567
107.4	0.01779	0.01905	0.1937
107.6	0.01813	0.01951	0.19129
107.8	0.01759	0.01943	0.18959
108	0.01751	0.01874	0.18771
108.2	0.01729	0.01809	0.18959
108.4	0.01731	0.01824	0.18717
108.6	0.01704	0.01747	0.18851
108.8	0.01749	0.0171	0.19066
109	0.01727	0.01747	0.19066
109.2	0.01773	0.01785	0.18699
109.4	0.01727	0.01798	0.18887
109.6	0.01702	0.01824	0.18887
109.8	0.01717	0.01822	0.18507
110	0.01736	0.01798	0.18534
110.2	0.01685	0.01811	0.18601
110.4	0.0167	0.01758	0.18489
110.6	0.0165	0.01765	0.18413
110.8	0.01593	0.01776	0.18288
111	0.01581	0.01769	0.18198
111.2	0.01528	0.01745	0.18248
111.4	0.01518	0.01736	0.18274
111.6	0.01558	0.01697	0.1823
111.8	0.01529	0.01688	0.18189
112	0.01504	0.01704	0.1827
112.2	0.01524	0.01681	0.18019
112.4	0.01548	0.01662	0.17854
112.6	0.01556	0.01659	0.17778
112.8	0.01605	0.01644	0.18082
113	0.01612	0.01646	0.1793
113.2	0.01602	0.01638	0.17961
113.4	0.0165	0.01638	0.17863
113.6	0.01618	0.01602	0.17742
113.8	0.01603	0.01662	0.17384
114	0.01561	0.01631	0.17268
114.2	0.016	0.01637	0.17487
114.4	0.01531	0.01627	0.17769
114.6	0.01516	0.01679	0.17939
114.8	0.01488	0.01614	0.17849
115	0.01503	0.01578	0.17966
115.2	0.01419	0.01552	0.17916
115.4	0.01397	0.01594	0.17567
115.6	0.01436	0.01602	0.17474
115.8	0.01412	0.01583	0.17518
116	0.01392	0.01589	0.17384
116.2	0.01434	0.01598	0.16959
116.4	0.01431	0.01546	0.17102
116.6	0.01426	0.01515	0.16995
116.8	0.01444	0.01502	0.1687
117	0.01407	0.01499	0.17026
117.2	0.01402	0.01473	0.17165
117.4	0.01421	0.01456	0.16852
117.6	0.01385	0.01477	0.16726
117.8	0.01402	0.01482	0.16695
118	0.01439	0.01471	0.16767
118.2	0.01417	0.01433	0.16802
118.4	0.01367	0.01416	0.17236
118.6	0.01347	0.01342	0.17295
118.8	0.0134	0.01342	0.1742
119	0.01333	0.01326	0.17174
119.2	0.01327	0.01376	0.17281
119.4	0.01338	0.01414	0.17196
119.6	0.0134	0.01425	0.17263
119.8	0.01301	0.01407	0.17299
120	0.01303	0.01412	0.17151
120.2	0.01305	0.01416	0.16959
120.4	0.01315	0.01392	0.16937
120.6	0.01317	0.01436	0.16726
120.8	0.0133	0.0144	0.16507
121	0.01305	0.01449	0.16512
121.2	0.01295	0.01405	0.16319
121.4	0.01306	0.01418	0.16019
121.6	0.01298	0.01383	0.16163
121.8	0.0134	0.01383	0.16239
122	0.01372	0.01359	0.1631
122.2	0.0138	0.01381	0.16382
122.4	0.01355	0.01342	0.16257
122.6	0.01357	0.01317	0.16109
122.8	0.01268	0.01308	0.15957
123	0.01266	0.01337	0.15876
123.2	0.01209	0.01313	0.15715
123.4	0.01194	0.01298	0.15738
123.6	0.01203	0.01274	0.15577
123.8	0.01221	0.01297	0.15523
124	0.01219	0.01216	0.15509
124.2	0.01275	0.01221	0.15603
124.4	0.01286	0.0126	0.15688
124.6	0.0128	0.013	0.15724
124.8	0.01258	0.01262	0.15849
125	0.01233	0.01267	0.15648
125.2	0.01211	0.0124	0.15639
125.4	0.01224	0.01175	0.15545
125.6	0.01236	0.0115	0.15501
125.8	0.01256	0.01094	0.15581
126	0.01251	0.01107	0.15492
126.2	0.01278	0.01124	0.15187
126.4	0.01243	0.01102	0.15228
126.6	0.01221	0.01094	0.15219
126.8	0.01229	0.01135	0.15035
127	0.01203	0.01127	0.1512
127.2	0.01208	0.01093	0.15505
127.4	0.01223	0.01135	0.15527
127.6	0.01223	0.01113	0.15532
127.8	0.01211	0.01109	0.15711
128	0.01228	0.01129	0.1546
128.2	0.01159	0.01151	0.15286
128.4	0.01117	0.0115	0.15004
128.6	0.01073	0.01197	0.15058
128.8	0.01105	0.01146	0.14633
129	0.0111	0.01146	0.14838
129.2	0.01151	0.01153	0.14709
129.4	0.01176	0.01135	0.14624
129.6	0.01209	0.01083	0.14413
129.8	0.01204	0.0112	0.1436
130	0.01234	0.01091	0.14293
130.2	0.01233	0.01069	0.14257
130.4	0.01219	0.01058	0.14507
130.6	0.01174	0.01056	0.14503
130.8	0.01105	0.01076	0.14476
131	0.01043	0.01071	0.14512
131.2	0.01028	0.01082	0.14463
131.4	0.01023	0.01105	0.14333
131.6	0.01006	0.0112	0.14257
131.8	0.01047	0.01115	0.14346
132	0.01045	0.01102	0.14033
132.2	0.01016	0.01078	0.14015
132.4	0.01025	0.01023	0.13944
132.6	0.011	0.00988	0.14123
132.8	0.01078	0.00982	0.13957
133	0.01089	0.01036	0.14033
133.2	0.01107	0.00988	0.14006
133.4	0.011	0.01048	0.14176
133.6	0.01072	0.01067	0.14015
133.8	0.011	0.01036	0.14257
134	0.01099	0.00957	0.14324
134.2	0.01115	0.00993	0.14306
134.4	0.0111	0.00973	0.14275
134.6	0.0111	0.00973	0.14266
134.8	0.01105	0.00971	0.14055
135	0.011	0.00992	0.1397
135.2	0.0109	0.00964	0.14029
135.4	0.01062	0.0096	0.13796
135.6	0.01067	0.00933	0.13841
135.8	0.01023	0.00947	0.13662
136	0.01028	0.00933	0.13774
136.2	0.01005	0.00955	0.13693
136.4	0.00986	0.00953	0.13621
136.6	0.00926	0.00964	0.13563
136.8	0.00923	0.00938	0.13814
137	0.00909	0.00935	0.13554
137.2	0.00899	0.00946	0.1363
137.4	0.00939	0.00966	0.1355
137.6	0.00985	0.0101	0.13536
137.8	0.00981	0.01026	0.13349
138	0.00951	0.01074	0.13353
138.2	0.00971	0.01032	0.1321
138.4	0.00946	0.0098	0.1334
138.6	0.00943	0.00922	0.13322
138.8	0.00928	0.00901	0.13447
139	0.00941	0.00863	0.13662
139.2	0.00926	0.00857	0.13621
139.4	0.00941	0.00861	0.13514
139.6	0.00934	0.00872	0.13581
139.8	0.00971	0.00872	0.13442
140	0.00949	0.009	0.13228
140.2	0.00951	0.00868	0.13098
140.4	0.00916	0.00867	0.13192
140.6	0.00896	0.00817	0.13134
140.8	0.00884	0.00819	0.13214
141	0.00887	0.00751	0.13286
141.2	0.00899	0.00777	0.13322
141.4	0.00928	0.00749	0.13165
141.6	0.00938	0.00769	0.13071
141.8	0.00921	0.00731	0.12941
142	0.00943	0.00743	0.12892
142.2	0.00968	0.00778	0.12941
142.4	0.00981	0.00802	0.13089
142.6	0.00956	0.00811	0.13094
142.8	0.00954	0.00852	0.13094
143	0.00924	0.00857	0.13017
143.2	0.00899	0.00821	0.12821
143.4	0.00862	0.00815	0.12592
143.6	0.00834	0.00819	0.12369
143.8	0.00857	0.00771	0.12548
144	0.00847	0.0078	0.12387
144.2	0.00822	0.00765	0.12718
144.4	0.00829	0.00762	0.12812
144.6	0.00872	0.00773	0.13058
144.8	0.00845	0.00808	0.13013
145	0.00869	0.00806	0.13174
145.2	0.00842	0.00835	0.12762
145.4	0.00857	0.00833	0.1266
145.6	0.00827	0.0081	0.12516
145.8	0.00824	0.00771	0.12391
146	0.00822	0.00732	0.12373
146.2	0.00852	0.00736	0.12467
146.4	0.00862	0.00723	0.12561
146.6	0.00886	0.00683	0.12552
146.8	0.00901	0.00688	0.12606
147	0.00881	0.00699	0.12552
147.2	0.00891	0.00699	0.12803
147.4	0.00881	0.00725	0.12592
147.6	0.00869	0.00756	0.12539
147.8	0.0084	0.0076	0.12239
148	0.00882	0.00753	0.12239
148.2	0.00852	0.00747	0.12042
148.4	0.00814	0.00707	0.1219
148.6	0.00852	0.00679	0.12185
148.8	0.00869	0.00664	0.12226
149	0.00834	0.00657	0.12096
149.2	0.00825	0.00681	0.1206
149.4	0.00842	0.00664	0.12015
149.6	0.00798	0.0069	0.12136
149.8	0.00768	0.00723	0.12243
150	0.00778	0.00731	0.12324
150.2	0.00785	0.00707	0.12413
150.4	0.00778	0.00731	0.12293
150.6	0.00775	0.00745	0.11948
150.8	0.00814	0.00743	0.12042
151	0.00787	0.00758	0.12105
151.2	0.0078	0.00725	0.11917
151.4	0.00803	0.00723	0.11841
151.6	0.0081	0.00699	0.12065
151.8	0.00772	0.0067	0.11971
152	0.00767	0.00639	0.11778
152.2	0.00768	0.00641	0.11841
152.4	0.00753	0.00655	0.12011
152.6	0.00728	0.00622	0.1206
152.8	0.0075	0.00629	0.11971
153	0.00773	0.00644	0.12073
153.2	0.00809	0.00686	0.12105
153.4	0.008	0.00674	0.12105
153.6	0.00819	0.00701	0.11854
153.8	0.00803	0.00672	0.11751
154	0.00822	0.00659	0.11751
154.2	0.00793	0.00622	0.11792
154.4	0.0079	0.00624	0.11742
154.6	0.00795	0.00622	0.11631
154.8	0.00788	0.00626	0.11563
155	0.00738	0.00604	0.11398
155.2	0.0074	0.00611	0.11107
155.4	0.00738	0.00582	0.11062
155.6	0.00693	0.00556	0.11143
155.8	0.00684	0.00539	0.11228
156	0.007	0.00545	0.11138
156.2	0.00683	0.00534	0.11071
156.4	0.00705	0.00547	0.11058
156.6	0.00731	0.00549	0.11116
156.8	0.00753	0.0056	0.11085
157	0.00746	0.00598	0.1134
157.2	0.00741	0.00576	0.11443
157.4	0.0071	0.00578	0.11425
157.6	0.00703	0.00598	0.11416
157.8	0.00698	0.00613	0.11398
158	0.00733	0.00595	0.11237
158.2	0.0073	0.00615	0.11304
158.4	0.00711	0.00609	0.11411
158.6	0.00708	0.00607	0.11398
158.8	0.00723	0.006	0.11389
159	0.00738	0.00626	0.11389
159.2	0.00765	0.00615	0.11331
159.4	0.00777	0.00613	0.11089
159.6	0.00793	0.00606	0.10937
159.8	0.00767	0.00609	0.10749
160	0.00733	0.0058	0.10816
160.2	0.00706	0.00578	0.1078
160.4	0.00718	0.0058	0.10673
160.6	0.00705	0.00596	0.10709
160.8	0.00698	0.00596	0.10803
161	0.00688	0.00562	0.10673
161.2	0.00716	0.00558	0.10584
161.4	0.00711	0.00563	0.10928
161.6	0.00716	0.00519	0.10816
161.8	0.0073	0.00525	0.10785
162	0.00726	0.00536	0.10906
162.2	0.00721	0.00534	0.11013
162.4	0.00711	0.00527	0.10861
162.6	0.00711	0.00556	0.10915
162.8	0.00752	0.00532	0.11076
163	0.00763	0.00567	0.10731
163.2	0.00735	0.00585	0.10669
163.4	0.00711	0.00598	0.10628
163.6	0.00683	0.00642	0.10754
163.8	0.00639	0.00655	0.10713
164	0.00601	0.00618	0.10772
164.2	0.00617	0.00618	0.10749
164.4	0.00624	0.00602	0.10651
164.6	0.00653	0.00558	0.1053
164.8	0.00646	0.00562	0.10378
165	0.00676	0.0058	0.10342
165.2	0.00683	0.0055	0.1023
165.4	0.00725	0.00538	0.10159
165.6	0.00706	0.00539	0.10038
165.8	0.00681	0.00527	0.09854
166	0.00646	0.0051	0.09948
166.2	0.00619	0.00521	0.09948
166.4	0.00584	0.00538	0.10159
166.6	0.00586	0.00512	0.10217
166.8	0.00616	0.00527	0.10315
167	0.00626	0.0055	0.10056
167.2	0.00658	0.00528	0.10127
167.4	0.00671	0.00506	0.09895
167.6	0.00668	0.00525	0.09854
167.8	0.00649	0.00523	0.09881
168	0.00653	0.00549	0.10047
168.2	0.00624	0.0056	0.10092
168.4	0.00636	0.0055	0.10132
168.6	0.00669	0.00538	0.1027
168.8	0.00658	0.00516	0.10262
169	0.00679	0.00471	0.10279
169.2	0.00676	0.00468	0.10136
169.4	0.00678	0.00495	0.10136
169.6	0.00656	0.00492	0.09859
169.8	0.00681	0.00536	0.09832
170	0.00671	0.00528	0.09743
170.2	0.00678	0.00532	0.09626
170.4	0.00664	0.00505	0.09658
170.6	0.00634	0.00516	0.09841
170.8	0.00654	0.0049	0.10096
171	0.00653	0.00523	0.10266
171.2	0.00646	0.00512	0.1032
171.4	0.00641	0.00521	0.10087
171.6	0.00646	0.00525	0.09939
171.8	0.00612	0.00523	0.09658
172	0.00617	0.00532	0.09537
172.2	0.00626	0.00534	0.09564
172.4	0.00627	0.00539	0.09649
172.6	0.00641	0.0055	0.0959
172.8	0.00636	0.00549	0.09747
173	0.00594	0.00508	0.09854
173.2	0.0058	0.00523	0.09881
173.4	0.00586	0.00495	0.09908
173.6	0.00594	0.0047	0.09939
173.8	0.00627	0.0044	0.09698
174	0.00683	0.00448	0.09479
174.2	0.00683	0.00451	0.09313
174.4	0.00671	0.00448	0.09403
174.6	0.00656	0.00442	0.09461
174.8	0.00619	0.00457	0.09514
175	0.00577	0.00464	0.09568
175.2	0.00567	0.00444	0.0959
175.4	0.00539	0.00448	0.09313
175.6	0.0053	0.00448	0.09443
175.8	0.0053	0.00451	0.09282
176	0.00554	0.00429	0.09161
176.2	0.00559	0.00437	0.09295
176.4	0.0058	0.00438	0.09403
176.6	0.00574	0.0042	0.09224
176.8	0.00582	0.00446	0.09416
177	0.00579	0.00459	0.09461
177.2	0.00599	0.00442	0.09394
177.4	0.00572	0.0044	0.09528
177.6	0.00611	0.00457	0.09523
177.8	0.00611	0.00449	0.09295
178	0.00562	0.00424	0.09277
178.2	0.00547	0.00431	0.09049
178.4	0.0057	0.00464	0.0904
178.6	0.00549	0.00464	0.09121
178.8	0.00542	0.00431	0.09045
179	0.00582	0.00446	0.09165
179.2	0.00596	0.0044	0.09241
179.4	0.00586	0.00426	0.09054
179.6	0.00569	0.00407	0.08816
179.8	0.00557	0.00426	0.09013
180	0.00534	0.00414	0.08986
180.2	0.00532	0.00429	0.09197
180.4	0.00555	0.00428	0.09012
180.6	0.00544	0.00438	0.0905
180.8	0.00551	0.00438	0.09035
181	0.00552	0.00437	0.0903
181.2	0.00553	0.00432	0.08908
181.4	0.00562	0.00442	0.08873
181.6	0.00566	0.00427	0.08804
181.8	0.00563	0.00428	0.08799
182	0.00549	0.00407	0.08821
182.2	0.0055	0.00393	0.08642
182.4	0.00539	0.00388	0.08647
182.6	0.00537	0.00388	0.08634
182.8	0.00542	0.00388	0.08729
183	0.00545	0.00379	0.08898
183.2	0.0055	0.00383	0.08928
183.4	0.0053	0.00403	0.08871
183.6	0.00527	0.00392	0.08818
183.8	0.0053	0.00407	0.08895
184	0.00536	0.00405	0.08935
184.2	0.00545	0.00398	0.08813
184.4	0.0054	0.00393	0.08774
184.6	0.00532	0.00395	0.08709
184.8	0.00549	0.00412	0.0861
185	0.00541	0.00399	0.08366
185.2	0.00529	0.0038	0.08346
185.4	0.00523	0.00385	0.08441
185.6	0.00537	0.0038	0.08229
185.8	0.0054	0.00386	0.08267
186	0.0054	0.00388	0.08294
186.2	0.00526	0.00387	0.08222
186.4	0.00523	0.00394	0.0817
186.6	0.00507	0.00382	0.08018
186.8	0.00496	0.00375	0.0809
187	0.00503	0.00393	0.0812
187.2	0.00502	0.00404	0.08085
187.4	0.0049	0.00405	0.08115
187.6	0.00461	0.00406	0.08155
187.8	0.00452	0.00408	0.08165
188	0.00476	0.00397	0.08197
188.2	0.00499	0.00395	0.08177
188.4	0.00487	0.00386	0.0814
188.6	0.00492	0.00392	0.0816
188.8	0.00501	0.00389	0.08108
189	0.00503	0.00373	0.08108
189.2	0.00494	0.0037	0.0806
189.4	0.00512	0.00386	0.08113
189.6	0.00517	0.00384	0.0806
189.8	0.00501	0.00382	0.0807
190	0.00468	0.00383	0.0809
190.2	0.00463	0.00391	0.08212
190.4	0.0047	0.00373	0.08247
190.6	0.00452	0.00356	0.08252
190.8	0.00433	0.0036	0.0814
191	0.00435	0.00357	0.08135
191.2	0.00437	0.00353	0.08093
191.4	0.00439	0.00355	0.08229
191.6	0.00436	0.00377	0.08207
191.8	0.00451	0.00368	0.08237
192	0.00465	0.00367	0.08172
192.2	0.00452	0.00375	0.08021
192.4	0.00476	0.00377	0.07934
192.6	0.00492	0.00366	0.07948
192.8	0.00492	0.00375	0.07931
193	0.00485	0.00359	0.07869
193.2	0.00467	0.00349	0.07702
193.4	0.00466	0.00334	0.07774
193.6	0.00464	0.00329	0.0767
193.8	0.00445	0.00322	0.07792
194	0.00447	0.00326	0.07879
194.2	0.0044	0.00333	0.07929
194.4	0.00437	0.00357	0.07921
194.6	0.00437	0.00354	0.07983
194.8	0.0043	0.00364	0.07963
195	0.00435	0.0037	0.08011
195.2	0.00429	0.0038	0.07951
195.4	0.00429	0.00386	0.07889
195.6	0.00434	0.00393	0.07881
195.8	0.00449	0.00393	0.07894
196	0.0045	0.00387	0.07857
196.2	0.00462	0.00368	0.07797
196.4	0.00456	0.00361	0.077
196.6	0.00469	0.00348	0.07688
196.8	0.00467	0.00335	0.07638
197	0.00466	0.00328	0.07563
197.2	0.0046	0.00318	0.07747
197.4	0.00468	0.00308	0.07605
197.6	0.00456	0.00309	0.07511
197.8	0.00449	0.00313	0.07496
198	0.00439	0.00302	0.07643
198.2	0.00436	0.00303	0.07678
198.4	0.0043	0.00322	0.07685
198.6	0.00434	0.00337	0.07648
198.8	0.00445	0.00329	0.07735
199	0.00437	0.00335	0.07628
199.2	0.00445	0.00341	0.07576
199.4	0.00434	0.00337	0.07665
199.6	0.00433	0.00335	0.07688
199.8	0.00432	0.00339	0.07598
200	0.00425	0.00337	0.07551
200.2	0.00435	0.00331	0.07528
200.4	0.00423	0.00333	0.07494
200.6	0.00405	0.00341	0.07407
200.8	0.00416	0.00343	0.07342
201	0.00412	0.00344	0.07461
201.2	0.0041	0.00339	0.07387
201.4	0.00405	0.00339	0.07377
201.6	0.00407	0.00345	0.07364
201.8	0.00421	0.00342	0.07427
202	0.00415	0.00332	0.07459
202.2	0.00425	0.00326	0.07523
202.4	0.00434	0.00333	0.07543
202.6	0.00414	0.00322	0.07491
202.8	0.00405	0.00318	0.07431
203	0.00414	0.0033	0.07481
203.2	0.00412	0.00329	0.07417
203.4	0.00406	0.00331	0.07379
203.6	0.00408	0.00325	0.07392
203.8	0.00405	0.00325	0.07275
204	0.00399	0.00316	0.0724
204.2	0.00402	0.0032	0.07141
204.4	0.00412	0.00322	0.07183
204.6	0.00405	0.00328	0.07205
204.8	0.00406	0.00324	0.07183
205	0.00406	0.00309	0.07148
205.2	0.00395	0.00306	0.07171
205.4	0.00379	0.00318	0.07128
205.6	0.00379	0.00321	0.07175
205.8	0.00389	0.00324	0.07158
206	0.00377	0.00305	0.07173
206.2	0.00366	0.00313	0.07208
206.4	0.00366	0.00298	0.0721
206.6	0.00355	0.00292	0.07151
206.8	0.00358	0.00298	0.07183
207	0.0036	0.0029	0.07103
207.2	0.00366	0.00286	0.07133
207.4	0.00371	0.0029	0.07148
207.6	0.00359	0.00289	0.07166
207.8	0.00372	0.00297	0.07091
208	0.00391	0.00286	0.07039
208.2	0.00408	0.00281	0.07004
208.4	0.00415	0.00285	0.07001
208.6	0.00399	0.00291	0.06964
208.8	0.00416	0.00294	0.06942
209	0.00431	0.00308	0.06835
209.2	0.00425	0.00301	0.06795
209.4	0.00429	0.00295	0.06716
209.6	0.00425	0.00286	0.06862
209.8	0.00416	0.00294	0.069
210	0.004	0.003	0.0683
210.2	0.00396	0.00314	0.0682
210.4	0.00397	0.00313	0.06823
210.6	0.00401	0.00315	0.0689
210.8	0.00395	0.00293	0.06897
211	0.00389	0.00295	0.06882
211.2	0.00387	0.00313	0.06964
211.4	0.00396	0.00329	0.06852
211.6	0.00403	0.00326	0.06783
211.8	0.00405	0.00332	0.0677
212	0.00404	0.00313	0.06728
212.2	0.00412	0.0031	0.06678
212.4	0.00389	0.00308	0.06624
212.6	0.0038	0.00301	0.06658
212.8	0.00382	0.00299	0.06616
213	0.00378	0.00283	0.06562
213.2	0.00354	0.00269	0.06634
213.4	0.00344	0.00261	0.06564
213.6	0.0034	0.00259	0.06596
213.8	0.00347	0.00264	0.06621
214	0.00347	0.00261	0.06639
214.2	0.00364	0.00259	0.06698
214.4	0.00355	0.00261	0.06651
214.6	0.00341	0.00261	0.06651
214.8	0.00351	0.00252	0.06639
215	0.00364	0.00233	0.06579
215.2	0.0036	0.00244	0.06616
215.4	0.00364	0.0025	0.06611
215.6	0.00343	0.00243	0.06542
215.8	0.00344	0.00253	0.0648
216	0.00342	0.00246	0.06298
216.2	0.00329	0.00248	0.06301
216.4	0.00347	0.00248	0.06338
216.6	0.00347	0.00261	0.06353
216.8	0.00356	0.00284	0.06328
217	0.00349	0.00279	0.06363
217.2	0.00338	0.00269	0.06273
217.4	0.00352	0.00272	0.06345
217.6	0.0035	0.00268	0.06412
217.8	0.00341	0.00285	0.06552
218	0.00361	0.00282	0.06472
218.2	0.00356	0.00272	0.06562
218.4	0.00344	0.00267	0.06457
218.6	0.00326	0.00273	0.06502
218.8	0.00351	0.00262	0.06338
219	0.00355	0.00269	0.06383
219.2	0.00354	0.00272	0.06266
219.4	0.00361	0.0026	0.06144
219.6	0.00363	0.00247	0.06099
219.8	0.00353	0.00266	0.06059
220	0.00349	0.00273	0.05945
220.2	0.00352	0.00279	0.0594
220.4	0.00354	0.0027	0.05838
220.6	0.00339	0.00273	0.05928
220.8	0.00335	0.00262	0.0593
221	0.00328	0.00251	0.0604
221.2	0.00323	0.00255	0.06171
221.4	0.00314	0.00272	0.06134
221.6	0.00313	0.00252	0.06122
221.8	0.00311	0.00256	0.06114
222	0.00319	0.00243	0.06151
222.2	0.00318	0.00242	0.06194
222.4	0.00312	0.00247	0.06253
222.6	0.00307	0.00253	0.06201
222.8	0.00311	0.00251	0.06067
223	0.00313	0.00265	0.0597
223.2	0.0032	0.00257	0.06007
223.4	0.00321	0.00257	0.0605
223.6	0.00328	0.00257	0.06069
223.8	0.00323	0.00257	0.06124
224	0.00324	0.00258	0.06099
224.2	0.00332	0.00246	0.05958
224.4	0.0035	0.00245	0.06005
224.6	0.00338	0.00246	0.06151
224.8	0.00347	0.00234	0.06171
225	0.00356	0.00222	0.06092
225.2	0.00361	0.00233	0.06132
225.4	0.00365	0.00224	0.06045
225.6	0.00363	0.00222	0.06005
225.8	0.00365	0.00207	0.05977
226	0.00353	0.00221	0.06089
226.2	0.00344	0.00224	0.06022
226.4	0.00358	0.00231	0.05992
226.6	0.00347	0.00222	0.06037
226.8	0.00334	0.00216	0.0605
227	0.00329	0.0021	0.05972
227.2	0.00316	0.00207	0.05985
227.4	0.00311	0.002	0.0598
227.6	0.00301	0.00209	0.05933
227.8	0.00302	0.0021	0.05925
228	0.00299	0.00208	0.05933
228.2	0.00288	0.00204	0.05885
228.4	0.00288	0.00219	0.05801
228.6	0.003	0.0023	0.05779
228.8	0.0031	0.00223	0.05861
229	0.00318	0.00221	0.05885
229.2	0.00315	0.00236	0.05808
229.4	0.00315	0.0023	0.05935
229.6	0.0032	0.00223	0.05873
229.8	0.00314	0.00215	0.05915
230	0.00318	0.00207	0.05888
230.2	0.00314	0.00195	0.05895
230.4	0.00296	0.00203	0.05885
230.6	0.00278	0.00203	0.05843
230.8	0.0027	0.00205	0.05831
231	0.00274	0.00195	0.0592
231.2	0.00285	0.00203	0.05883
231.4	0.00284	0.00195	0.05868
231.6	0.00292	0.00202	0.05801
231.8	0.00295	0.00216	0.05704
232	0.00291	0.00219	0.05724
232.2	0.00304	0.00216	0.05756
232.4	0.00314	0.00214	0.05684
232.6	0.00324	0.00227	0.05632
232.8	0.00326	0.00226	0.05488
233	0.00321	0.00228	0.05403
233.2	0.00322	0.00232	0.05418
233.4	0.00326	0.0022	0.05458
233.6	0.00324	0.00213	0.0559
233.8	0.00322	0.00218	0.05567
234	0.00311	0.00208	0.05498
234.2	0.00307	0.00221	0.05508
234.4	0.00302	0.0021	0.05483
234.6	0.00299	0.00221	0.05515
234.8	0.00292	0.00214	0.05538
235	0.00285	0.00213	0.05607
235.2	0.00283	0.00218	0.05572
235.4	0.00287	0.00208	0.0552
235.6	0.00287	0.00202	0.05478
235.8	0.00294	0.00206	0.05441
236	0.00293	0.00197	0.0547
236.2	0.00289	0.00199	0.0551
236.4	0.00277	0.00191	0.05545
236.6	0.00282	0.00181	0.05518
236.8	0.00289	0.00188	0.05438
237	0.00294	0.00183	0.05433
237.2	0.00273	0.00188	0.05406
237.4	0.00283	0.00189	0.05398
237.6	0.00272	0.00197	0.05451
237.8	0.00271	0.00199	0.05383
238	0.00272	0.00196	0.05314
238.2	0.00286	0.00209	0.05299
238.4	0.00275	0.00212	0.05344
238.6	0.00263	0.00205	0.05319
238.8	0.00252	0.00205	0.05351
239	0.00269	0.00214	0.05396
239.2	0.00271	0.00223	0.05431
239.4	0.00275	0.00215	0.05458
239.6	0.00282	0.00211	0.05485
239.8	0.00296	0.00207	0.0552
240	0.00279	0.00203	0.05508
240.2	0.00301	0.0021	0.05408
240.4	0.00302	0.00206	0.05418
240.6	0.00303	0.00214	0.05306
240.8	0.00291	0.00204	0.05321
241	0.00283	0.00186	0.05269
241.2	0.00284	0.00178	0.05222
241.4	0.00289	0.00179	0.05282
241.6	0.00277	0.00188	0.05319
241.8	0.00297	0.00197	0.05321
242	0.00285	0.00204	0.05401
242.2	0.00305	0.00205	0.05344
242.4	0.0032	0.00198	0.05371
242.6	0.00325	0.00201	0.05304
242.8	0.00317	0.00208	0.05286
243	0.00312	0.00213	0.05267
243.2	0.00298	0.00211	0.0519
243.4	0.00292	0.00218	0.05214
243.6	0.00297	0.00201	0.05127
243.8	0.00309	0.00196	0.05185
244	0.00297	0.00198	0.05252
244.2	0.00291	0.00197	0.05125
244.4	0.00305	0.00199	0.05083
244.6	0.00305	0.00205	0.05135
244.8	0.00313	0.002	0.0513
245	0.00317	0.00201	0.05073
245.2	0.00324	0.00192	0.04958
245.4	0.00313	0.00195	0.05023
245.6	0.00302	0.00191	0.04939
245.8	0.00295	0.00195	0.04886
246	0.0029	0.00202	0.04973
246.2	0.00289	0.00193	0.05001
246.4	0.00292	0.00183	0.05008
246.6	0.00293	0.00189	0.05045
246.8	0.00285	0.00193	0.0514
247	0.00282	0.00191	0.05204
247.2	0.00276	0.00202	0.05185
247.4	0.00263	0.00193	0.05115
247.6	0.00265	0.00187	0.05058
247.8	0.00261	0.00184	0.05093
248	0.00251	0.00189	0.05098
248.2	0.0026	0.00195	0.0505
248.4	0.00252	0.00196	0.05093
248.6	0.00254	0.00188	0.05063
248.8	0.00242	0.00198	0.0507
249	0.00241	0.00181	0.0506
249.2	0.00256	0.00194	0.05167
249.4	0.00273	0.002	0.05252
249.6	0.00277	0.00192	0.05269
249.8	0.00273	0.00194	0.05267
250	0.00269	0.00195	0.05262
250.2	0.00272	0.0019	0.05147
250.4	0.00284	0.00188	0.05083
250.6	0.00298	0.00169	0.05058
250.8	0.00307	0.0017	0.05065
251	0.00295	0.00161	0.04983
251.2	0.00291	0.00149	0.04953
251.4	0.00282	0.0016	0.04931
251.6	0.0029	0.0016	0.04891
251.8	0.00288	0.00152	0.04919
252	0.00281	0.00158	0.04904
252.2	0.00277	0.00165	0.04906
252.4	0.00283	0.00174	0.04839
252.6	0.00274	0.00175	0.04804
252.8	0.0028	0.00188	0.04819
253	0.0027	0.00199	0.04822
253.2	0.00272	0.00191	0.04807
253.4	0.00266	0.00191	0.04837
253.6	0.0026	0.00192	0.04804
253.8	0.0025	0.00184	0.04837
254	0.00243	0.00185	0.04874
254.2	0.00237	0.00176	0.04904
254.4	0.00234	0.00177	0.04881
254.6	0.00233	0.00167	0.04824
254.8	0.00229	0.00168	0.04804
255	0.00225	0.00183	0.04792
255.2	0.00223	0.00175	0.04834
255.4	0.00217	0.00171	0.04809
255.6	0.00236	0.00167	0.04779
255.8	0.00235	0.00169	0.04755
256	0.0023	0.00165	0.04715
256.2	0.00243	0.00166	0.04678
256.4	0.00245	0.00171	0.04675
256.6	0.00245	0.00166	0.04608
256.8	0.00245	0.00155	0.04581
257	0.00247	0.00153	0.04439
257.2	0.00257	0.00157	0.04417
257.4	0.00262	0.00167	0.04461
257.6	0.00268	0.00157	0.04464
257.8	0.00259	0.00169	0.04456
258	0.00248	0.00172	0.04513
258.2	0.00251	0.00166	0.04573
258.4	0.00254	0.00171	0.04673
258.6	0.00259	0.00172	0.04678
258.8	0.00249	0.00171	0.04717
259	0.00247	0.0017	0.04732
259.2	0.00229	0.00173	0.04695
259.4	0.00219	0.00188	0.04687
259.6	0.00236	0.00179	0.04697
259.8	0.00234	0.00176	0.04702
260	0.0023	0.00178	0.04645
260.2	0.00223	0.00169	0.04618
260.4	0.00244	0.00171	0.04608
260.6	0.00259	0.00178	0.04653
260.8	0.0025	0.00177	0.04702
261	0.00258	0.00173	0.04717
261.2	0.00263	0.00164	0.04737
261.4	0.00248	0.0017	0.04722
261.6	0.00256	0.00164	0.04712
261.8	0.00263	0.00163	0.04789
262	0.00276	0.00167	0.04725
262.2	0.00256	0.00166	0.04732
262.4	0.00268	0.00167	0.04655
262.6	0.00268	0.00169	0.04603
262.8	0.00273	0.00165	0.04638
263	0.00274	0.0016	0.046
263.2	0.00278	0.00159	0.04625
263.4	0.00278	0.00167	0.04658
263.6	0.00268	0.00173	0.04568
263.8	0.00266	0.00175	0.04566
264	0.00261	0.00177	0.04543
264.2	0.00252	0.00181	0.04586
264.4	0.00258	0.00183	0.04536
264.6	0.00252	0.00184	0.04496
264.8	0.00255	0.00193	0.04501
265	0.00253	0.00184	0.04496
265.2	0.00237	0.00181	0.04436
265.4	0.00241	0.00176	0.04459
265.6	0.00229	0.00173	0.04456
265.8	0.00228	0.0017	0.04521
266	0.00215	0.00163	0.04399
266.2	0.00207	0.00157	0.04379
266.4	0.00198	0.00153	0.04307
266.6	0.00199	0.0015	0.04302
266.8	0.00202	0.00154	0.04302
267	0.00213	0.00159	0.04305
267.2	0.00218	0.00159	0.0423
267.4	0.00225	0.0016	0.0417
267.6	0.00227	0.0016	0.04146
267.8	0.00235	0.00158	0.04205
268	0.00244	0.00167	0.04223
268.2	0.00257	0.0017	0.04262
268.4	0.00257	0.0017	0.04277
268.6	0.00251	0.00166	0.0426
268.8	0.0024	0.00163	0.04257
269	0.00236	0.00157	0.04235
269.2	0.00235	0.00156	0.04275
269.4	0.00241	0.00155	0.04275
269.6	0.00233	0.00158	0.04235
269.8	0.00227	0.00153	0.04287
270	0.00219	0.00154	0.04238
270.2	0.00221	0.00149	0.0417
270.4	0.0022	0.0015	0.04088
270.6	0.00229	0.00146	0.04059
270.8	0.00221	0.00148	0.0419
271	0.00222	0.00153	0.04243
271.2	0.00227	0.00147	0.04255
271.4	0.0023	0.00141	0.0428
271.6	0.00234	0.00142	0.04253
271.8	0.00225	0.0014	0.04327
272	0.00225	0.00138	0.04287
272.2	0.00218	0.00136	0.04305
272.4	0.00227	0.00137	0.04359
272.6	0.00234	0.00137	0.04325
272.8	0.00231	0.00122	0.04245
273	0.0022	0.00128	0.04168
273.2	0.00211	0.00133	0.0419
273.4	0.00216	0.00135	0.042
273.6	0.00221	0.00128	0.04131
273.8	0.00222	0.00141	0.04198
274	0.00229	0.00147	0.0418
274.2	0.00215	0.00149	0.04175
274.4	0.0021	0.00155	0.04133
274.6	0.00202	0.00156	0.042
274.8	0.00198	0.00157	0.04195
275	0.00207	0.00157	0.0422
275.2	0.00203	0.0015	0.04248
275.4	0.00206	0.00163	0.04208
275.6	0.00209	0.00155	0.0425
275.8	0.00225	0.0016	0.04262
276	0.00246	0.00157	0.04188
276.2	0.00257	0.00143	0.0418
276.4	0.00265	0.00158	0.04121
276.6	0.00265	0.00151	0.04136
276.8	0.00253	0.00152	0.04098
277	0.00258	0.00151	0.03987
277.2	0.00258	0.00133	0.04009
277.4	0.00249	0.00128	0.03927
277.6	0.00232	0.00122	0.03977
277.8	0.00208	0.00125	0.04034
278	0.00198	0.00136	0.04009
278.2	0.00191	0.00127	0.04034
278.4	0.00193	0.00135	0.04046
278.6	0.0021	0.00128	0.04006
278.8	0.00203	0.00135	0.04044
279	0.00207	0.00156	0.04049
279.2	0.00215	0.00173	0.04151
279.4	0.00216	0.0017	0.04178
279.6	0.00229	0.0017	0.04088
279.8	0.00234	0.00172	0.04059
280	0.00235	0.00177	0.04041
280.2	0.00242	0.00181	0.03972
280.4	0.00235	0.00179	0.04004
280.6	0.00231	0.00176	0.03962
280.8	0.0023	0.00161	0.04016
281	0.00217	0.00154	0.03952
281.2	0.00222	0.00163	0.03902
281.4	0.00218	0.00154	0.0388
281.6	0.00215	0.00155	0.03897
281.8	0.00223	0.00155	0.03885
282	0.00215	0.00142	0.03912
282.2	0.00206	0.00154	0.0391
282.4	0.00206	0.00154	0.03962
282.6	0.00201	0.00153	0.03937
282.8	0.00209	0.00148	0.03957
283	0.00203	0.00143	0.03944
283.2	0.00209	0.0016	0.04006
283.4	0.00202	0.00157	0.04021
283.6	0.00201	0.00156	0.04006
283.8	0.0021	0.00167	0.04026
284	0.00205	0.00169	0.03977
284.2	0.00206	0.00175	0.03957
284.4	0.00207	0.00179	0.03939
284.6	0.00195	0.00178	0.03885
284.8	0.00196	0.0017	0.0387
285	0.00192	0.00164	0.0385
285.2	0.00198	0.0016	0.03902
285.4	0.00195	0.00162	0.03892
285.6	0.00184	0.00156	0.0387
285.8	0.002	0.0015	0.03885
286	0.00201	0.0014	0.03914
286.2	0.00214	0.00138	0.03872
286.4	0.00225	0.00137	0.03867
286.6	0.00232	0.00143	0.03865
286.8	0.00227	0.00142	0.0389
287	0.00222	0.00137	0.03758
287.2	0.00223	0.00136	0.03765
287.4	0.00224	0.00137	0.03733
287.6	0.00216	0.00137	0.03755
287.8	0.00209	0.00144	0.03644
288	0.00193	0.00144	0.03631
288.2	0.00183	0.00144	0.03626
288.4	0.00189	0.00142	0.03619
288.6	0.00196	0.00142	0.03557
288.8	0.00193	0.00139	0.03569
289	0.00191	0.00134	0.03507
289.2	0.00189	0.00128	0.03517
289.4	0.00204	0.00126	0.03467
289.6	0.00216	0.00123	0.03532
289.8	0.00216	0.00123	0.03539
290	0.0023	0.00119	0.03524
290.2	0.00211	0.00111	0.03507
290.4	0.00215	0.00113	0.03504
290.6	0.00217	0.00116	0.03544
290.8	0.00217	0.00117	0.03639
291	0.00223	0.00123	0.03663
291.2	0.00207	0.0012	0.03726
291.4	0.00202	0.00112	0.03711
291.6	0.0021	0.00111	0.03676
291.8	0.00202	0.00115	0.03703
292	0.00211	0.00121	0.03728
292.2	0.00198	0.00115	0.03805
292.4	0.00195	0.00125	0.03783
292.6	0.00196	0.00122	0.03666
292.8	0.00196	0.00124	0.03621
293	0.00193	0.00129	0.03591
293.2	0.00197	0.00128	0.03624
293.4	0.00189	0.00133	0.03636
293.6	0.00198	0.00127	0.03606
293.8	0.00201	0.00136	0.03562
294	0.00205	0.00133	0.03532
294.2	0.00216	0.00132	0.03529
294.4	0.00217	0.00132	0.03586
294.6	0.00211	0.00121	0.03544
294.8	0.00213	0.00118	0.03519
295	0.00196	0.00121	0.03534
295.2	0.00197	0.00118	0.03576
295.4	0.00182	0.00123	0.03634
295.6	0.00175	0.00125	0.03611
295.8	0.00173	0.00135	0.03562
296	0.00167	0.00129	0.03629
296.2	0.00168	0.00127	0.03626
296.4	0.00173	0.00132	0.03636
296.6	0.00173	0.00133	0.03668
296.8	0.00179	0.00136	0.03621
297	0.00185	0.00142	0.03629
297.2	0.00183	0.00144	0.03549
297.4	0.00192	0.00132	0.03554
297.6	0.00195	0.00124	0.03552
297.8	0.00194	0.00122	0.0348
298	0.00183	0.00126	0.03435
298.2	0.00179	0.00132	0.0348
298.4	0.00181	0.00125	0.0346
298.6	0.00186	0.00133	0.03519
298.8	0.00189	0.00136	0.03509
299	0.00189	0.00128	0.03509
299.2	0.00173	0.00134	0.0347
299.4	0.00169	0.00142	0.03472
299.6	0.00162	0.00146	0.03442
299.8	0.00169	0.00148	0.03482
300	0.00175	0.0014	0.03462
300.2	0.00169	0.00147	0.03475
300.4	0.00164	0.00144	0.0343
300.6	0.00159	0.00134	0.0339
300.8	0.00169	0.00136	0.0339
301	0.00186	0.00136	0.0347
301.2	0.00195	0.00126	0.03455
301.4	0.00204	0.00123	0.03522
301.6	0.00206	0.00116	0.03522
301.8	0.00204	0.00115	0.03554
302	0.00212	0.00116	0.03554
302.2	0.00215	0.00113	0.03519
302.4	0.00216	0.00114	0.03542
302.6	0.00219	0.00115	0.03611
302.8	0.00202	0.00106	0.03634
303	0.00193	0.00113	0.03649
303.2	0.00186	0.00121	0.03639
303.4	0.00175	0.0012	0.03673
303.6	0.00165	0.00124	0.03644
303.8	0.00166	0.00119	0.03666
304	0.00159	0.00119	0.03658
304.2	0.00152	0.00128	0.03649
304.4	0.00149	0.00125	0.03569
304.6	0.0015	0.0014	0.03467
304.8	0.00145	0.0013	0.03487
305	0.0015	0.00137	0.0348
305.2	0.00158	0.00146	0.03393
305.4	0.00168	0.00141	0.03378
305.6	0.00161	0.00148	0.0334
305.8	0.00171	0.00148	0.03323
306	0.00175	0.00137	0.03281
306.2	0.00171	0.00139	0.03221
306.4	0.00174	0.00127	0.03286
306.6	0.00175	0.00132	0.03271
306.8	0.00164	0.00126	0.03199
307	0.00163	0.00119	0.03179
307.2	0.00159	0.00113	0.03132
307.4	0.00172	0.00104	0.03137
307.6	0.00159	0.00107	0.03151
307.8	0.00162	0.00108	0.03112
308	0.00161	0.00118	0.03169
308.2	0.0016	0.00126	0.03129
308.4	0.0017	0.00128	0.03171
308.6	0.00168	0.00121	0.03204
308.8	0.00173	0.00119	0.03246
309	0.00175	0.00134	0.03298
309.2	0.00169	0.00142	0.03231
309.4	0.00167	0.00141	0.03236
309.6	0.00161	0.00136	0.03268
309.8	0.00163	0.00122	0.03241
310	0.00167	0.00121	0.03281
310.2	0.00158	0.0012	0.03256
310.4	0.00171	0.00122	0.03256
310.6	0.00167	0.00121	0.03301
310.8	0.00166	0.0013	0.03266
311	0.00168	0.00125	0.03313
311.2	0.00175	0.00123	0.03241
311.4	0.00184	0.00138	0.03283
311.6	0.0019	0.00144	0.03328
311.8	0.00193	0.00137	0.03308
312	0.00199	0.00137	0.03238
312.2	0.00187	0.00137	0.03248
312.4	0.00184	0.00144	0.03206
312.6	0.00177	0.0013	0.03228
312.8	0.00181	0.00124	0.03201
313	0.00182	0.00122	0.03266
313.2	0.00173	0.00113	0.03238
313.4	0.00161	0.00106	0.03216
313.6	0.00162	0.00105	0.03204
313.8	0.00151	0.00103	0.03241
314	0.0017	0.00101	0.03206
314.2	0.00168	0.000998561	0.03214
314.4	0.00174	0.00106	0.03251
314.6	0.00163	0.00114	0.03238
314.8	0.00161	0.00119	0.03184
315	0.0017	0.00121	0.03179
315.2	0.00182	0.00119	0.03141
315.4	0.00187	0.00121	0.03151
315.6	0.00196	0.00116	0.03154
315.8	0.0018	0.00115	0.03114
316	0.00181	0.00115	0.03104
316.2	0.00185	0.00104	0.03025
316.4	0.00184	0.000957726	0.0302
316.6	0.00184	0.000896472	0.03037
316.8	0.00174	0.000835218	0.03074
317	0.00161	0.000865845	0.03139
317.2	0.00146	0.000906681	0.03092
317.4	0.00148	0.00102	0.03052
317.6	0.00155	0.00105	0.03097
317.8	0.00149	0.000988352	0.03099
318	0.00139	0.000978144	0.03102
318.2	0.00139	0.00105	0.03082
318.4	0.0014	0.00114	0.03124
318.6	0.00151	0.00117	0.03087
318.8	0.00145	0.00122	0.02963
319	0.00145	0.0012	0.0298
319.2	0.00147	0.00115	0.02985
319.4	0.0014	0.00111	0.02987
319.6	0.00152	0.0011	0.02935
319.8	0.00159	0.00117	0.02925
320	0.00161	0.00111	0.02925
320.2	0.00161	0.00102	0.0289
320.4	0.00156	0.00101	0.02853
320.6	0.00173	0.00103	0.02925
320.8	0.00167	0.000998561	0.0299
321	0.00161	0.000978144	0.02938
321.2	0.00165	0.00101	0.0291
321.4	0.00166	0.00109	0.02883
321.6	0.00171	0.00107	0.02898
321.8	0.00169	0.00114	0.0288
322	0.00171	0.00121	0.0292
322.2	0.00164	0.00126	0.02938
322.4	0.00164	0.00126	0.02885
322.6	0.00177	0.00132	0.02779
322.8	0.00183	0.00121	0.02828
323	0.00175	0.00124	0.02873
323.2	0.00174	0.00128	0.0294
323.4	0.00165	0.00122	0.0294
323.6	0.00164	0.00122	0.02975
323.8	0.00175	0.00115	0.02958
324	0.00174	0.00109	0.02935
324.2	0.00167	0.00102	0.03032
324.4	0.00152	0.00104	0.03089
324.6	0.00152	0.00114	0.03059
324.8	0.00164	0.00107	0.03109
325	0.00157	0.00102	0.03149
325.2	0.00165	0.00104	0.03124
325.4	0.00164	0.00107	0.03057
325.6	0.00147	0.0011	0.0299
325.8	0.00157	0.0011	0.03027
326	0.00162	0.00109	0.03005
326.2	0.00171	0.00104	0.0296
326.4	0.00177	0.00103	0.03
326.6	0.00178	0.00105	0.029
326.8	0.00184	0.00104	0.02848
327	0.00177	0.00105	0.02811
327.2	0.00182	0.00104	0.02848
327.4	0.00192	0.000988352	0.029
327.6	0.00191	0.00106	0.02866
327.8	0.00185	0.00113	0.02806
328	0.00189	0.0011	0.02833
328.2	0.00176	0.0011	0.02789
328.4	0.0017	0.00116	0.02751
328.6	0.00171	0.00122	0.02776
328.8	0.00169	0.00124	0.02861
329	0.00158	0.00122	0.029
329.2	0.00154	0.00129	0.02885
329.4	0.00144	0.00119	0.0289
329.6	0.00148	0.00125	0.02915
329.8	0.00151	0.00125	0.0291
330	0.0015	0.00123	0.02965
330.2	0.0015	0.00119	0.03037
330.4	0.00141	0.00106	0.0302
330.6	0.00144	0.00103	0.02955
330.8	0.00152	0.000937308	0.0298
331	0.00158	0.000876054	0.0299
331.2	0.00162	0.000947517	0.02997
331.4	0.0017	0.000845427	0.02982
331.6	0.0016	0.000845427	0.02945
331.8	0.00157	0.000784174	0.02918
332	0.00153	0.000702502	0.02871
332.2	0.00153	0.000794383	0.02798
332.4	0.00154	0.000947517	0.02803
332.6	0.00145	0.000978144	0.02789
332.8	0.00137	0.000978144	0.02781
333	0.0014	0.00102	0.02774
333.2	0.0012	0.00109	0.02784
333.4	0.00113	0.00114	0.02806
333.6	0.00114	0.00121	0.02851
333.8	0.00116	0.00124	0.0289
334	0.00122	0.00123	0.0292
334.2	0.00125	0.00116	0.0293
334.4	0.0014	0.00115	0.02885
334.6	0.00141	0.00116	0.02861
334.8	0.00135	0.00116	0.02851
335	0.0015	0.00106	0.02843
335.2	0.00157	0.00101	0.02836
335.4	0.00148	0.00111	0.02741
335.6	0.00144	0.00113	0.02704
335.8	0.00144	0.00107	0.02779
336	0.00141	0.00109	0.02794
336.2	0.00134	0.00108	0.02741
336.4	0.00137	0.00108	0.02766
336.6	0.00137	0.000947517	0.02774
336.8	0.0013	0.000988352	0.02739
337	0.00132	0.00102	0.02724
337.2	0.00139	0.000906681	0.02746
337.4	0.00144	0.000876054	0.02739
337.6	0.00138	0.000947517	0.02672
337.8	0.00139	0.000927099	0.02632
338	0.00138	0.00091689	0.02702
338.2	0.00134	0.00091689	0.02684
338.4	0.00131	0.000978144	0.02677
338.6	0.00137	0.000937308	0.02674
338.8	0.00136	0.000957726	0.02692
339	0.00136	0.000947517	0.02684
339.2	0.00134	0.000988352	0.02697
339.4	0.00136	0.000967935	0.02694
339.6	0.00143	0.000947517	0.02709
339.8	0.00138	0.000937308	0.02719
340	0.0014	0.000988352	0.02731
340.2	0.0015	0.000937308	0.02764
340.4	0.00143	0.00104	0.02798
340.6	0.00148	0.000998561	0.02813
340.8	0.00148	0.00107	0.02828
341	0.00149	0.00115	0.02813
341.2	0.00157	0.00113	0.02759
341.4	0.0014	0.00106	0.02721
341.6	0.0015	0.0011	0.02719
341.8	0.00148	0.00102	0.02652
342	0.00146	0.00105	0.02615
342.2	0.00155	0.000927099	0.02577
342.4	0.00154	0.000998561	0.025
342.6	0.00159	0.00101	0.02463
342.8	0.00171	0.000967935	0.02433
343	0.0017	0.00091689	0.02498
343.2	0.00176	0.00101	0.02493
343.4	0.00186	0.00103	0.02431
343.6	0.00184	0.00102	0.02495
343.8	0.00175	0.00105	0.02515
344	0.00167	0.00106	0.02508
344.2	0.0017	0.00105	0.025
344.4	0.00169	0.000988352	0.025
344.6	0.00161	0.000876054	0.02542
344.8	0.00161	0.000886263	0.0251
345	0.00161	0.000794383	0.02545
345.2	0.00142	0.000814801	0.02537
345.4	0.00139	0.00091689	0.02542
345.6	0.00146	0.000896472	0.02488
345.8	0.00145	0.000978144	0.02505
346	0.00138	0.000927099	0.0259
346.2	0.00143	0.000865845	0.02662
346.4	0.00139	0.00091689	0.02692
346.6	0.00137	0.000906681	0.02694
346.8	0.0014	0.00091689	0.02689
347	0.00151	0.000886263	0.02709
347.2	0.00156	0.000835218	0.02637
347.4	0.00156	0.000835218	0.02642
347.6	0.00161	0.000794383	0.02687
347.8	0.0016	0.000773965	0.0262
348	0.0016	0.000814801	0.02607
348.2	0.00161	0.000835218	0.02533
348.4	0.00164	0.000876054	0.0252
348.6	0.00163	0.000937308	0.02505
348.8	0.00155	0.000906681	0.0248
349	0.00154	0.000865845	0.02557
349.2	0.00149	0.000855636	0.02577
349.4	0.00149	0.000814801	0.02498
349.6	0.00152	0.000804592	0.0251
349.8	0.0015	0.000865845	0.0246
350	0.00153	0.000845427	0.02441
350.2	0.00148	0.000876054	0.0246
350.4	0.00152	0.000845427	0.0251
350.6	0.0015	0.00082501	0.02552
350.8	0.00151	0.000886263	0.02518
351	0.00152	0.000927099	0.0249
351.2	0.00146	0.00105	0.0251
351.4	0.00147	0.00102	0.0252
351.6	0.00139	0.00091689	0.02565
351.8	0.00133	0.000906681	0.02644
352	0.00132	0.000906681	0.02657
352.2	0.00122	0.000855636	0.02597
352.4	0.00132	0.00091689	0.02572
352.6	0.00126	0.000835218	0.0254
352.8	0.00126	0.000845427	0.0253
353	0.00134	0.000753547	0.0255
353.2	0.00134	0.000845427	0.02565
353.4	0.00135	0.000865845	0.02475
353.6	0.00141	0.00091689	0.02381
353.8	0.00145	0.000876054	0.02381
354	0.00147	0.000876054	0.02386
354.2	0.00144	0.000886263	0.02366
354.4	0.00148	0.000927099	0.02359
354.6	0.00142	0.000876054	0.02391
354.8	0.00137	0.000886263	0.02393
355	0.00134	0.000886263	0.02398
355.2	0.00131	0.000876054	0.02426
355.4	0.0013	0.000855636	0.02483
355.6	0.00129	0.000855636	0.02423
355.8	0.00136	0.000937308	0.02448
356	0.00129	0.000967935	0.02436
356.2	0.0014	0.000978144	0.02455
356.4	0.00145	0.000998561	0.02411
356.6	0.00143	0.00103	0.02381
356.8	0.00142	0.000998561	0.02284
357	0.00148	0.00105	0.02279
357.2	0.00147	0.00104	0.02244
357.4	0.00148	0.000998561	0.02247
357.6	0.00142	0.000998561	0.02247
357.8	0.00156	0.000947517	0.02237
358	0.0015	0.00101	0.02232
358.2	0.00156	0.00104	0.02269
358.4	0.00152	0.00101	0.02254
358.6	0.00164	0.00104	0.02334
358.8	0.00161	0.00105	0.02344
359	0.00169	0.00106	0.02364
359.2	0.0016	0.00111	0.02376
359.4	0.0016	0.00107	0.02386
359.6	0.00155	0.00109	0.02418
359.8	0.00155	0.00106	0.02441
360	0.00151	0.000957726	0.02443
360.2	0.00154	0.000967935	0.0245
360.4	0.00141	0.000937308	0.02381
360.6	0.00145	0.000845427	0.02366
360.8	0.00134	0.000773965	0.02334
361	0.00135	0.00072292	0.02354
361.2	0.00127	0.000773965	0.02269
361.4	0.00115	0.000814801	0.02299
361.6	0.00111	0.000794383	0.02324
361.8	0.00117	0.000845427	0.02294
362	0.00122	0.000845427	0.02309
362.2	0.00129	0.000835218	0.02316
362.4	0.00118	0.000957726	0.02291
362.6	0.00119	0.000988352	0.02304
362.8	0.00119	0.00103	0.02349
363	0.0012	0.000947517	0.02428
363.2	0.00121	0.000876054	0.02406
363.4	0.00121	0.000845427	0.02388
363.6	0.00111	0.000804592	0.02366
363.8	0.00102	0.000753547	0.02368
364	0.00109	0.00072292	0.02406
364.2	0.00116	0.000692293	0.02436
364.4	0.0012	0.000610622	0.02478
364.6	0.00123	0.000539159	0.02388
364.8	0.00133	0.000539159	0.02344
365	0.00138	0.00052895	0.02336
365.2	0.00129	0.000498324	0.02301
365.4	0.00132	0.000600413	0.02356
365.6	0.00134	0.000641249	0.02356
365.8	0.00125	0.000620831	0.02309
366	0.00124	0.000590204	0.02354
366.2	0.00121	0.000661667	0.02346
366.4	0.00113	0.000773965	0.02423
366.6	0.00103	0.000784174	0.02468
366.8	0.001	0.000763756	0.02448
367	0.00105	0.000855636	0.02396
367.2	0.00107	0.000763756	0.02381
367.4	0.00107	0.000835218	0.02371
367.6	0.00102	0.000876054	0.02418
367.8	0.00113	0.000804592	0.02411
368	0.00111	0.00082501	0.02393
368.2	0.00116	0.000753547	0.02368
368.4	0.00116	0.000773965	0.02331
368.6	0.00117	0.000794383	0.02294
368.8	0.00121	0.000773965	0.02356
369	0.00121	0.000845427	0.02334
369.2	0.00117	0.000753547	0.02296
369.4	0.00121	0.000784174	0.02284
369.6	0.00108	0.000957726	0.02249
369.8	0.00115	0.000927099	0.02222
370	0.00115	0.000967935	0.02207
370.2	0.00118	0.000896472	0.02222
370.4	0.0012	0.000927099	0.02272
370.6	0.00117	0.00082501	0.02254
370.8	0.00115	0.000865845	0.02272
371	0.00126	0.000855636	0.02264
371.2	0.00126	0.000845427	0.02294
371.4	0.0013	0.000682084	0.02252
371.6	0.00121	0.000784174	0.02259
371.8	0.00131	0.000753547	0.02244
372	0.00135	0.000804592	0.02229
372.2	0.00139	0.000753547	0.02229
372.4	0.00139	0.000845427	0.02249
372.6	0.00136	0.000794383	0.02202
372.8	0.00131	0.000794383	0.0218
373	0.00128	0.000773965	0.02145
373.2	0.00122	0.000865845	0.0218
373.4	0.00125	0.000753547	0.0219
373.6	0.00125	0.000702502	0.02192
373.8	0.00124	0.000784174	0.02182
374	0.00124	0.000773965	0.02172
374.2	0.00123	0.000753547	0.02122
374.4	0.00125	0.000733129	0.02145
374.6	0.00118	0.000784174	0.02194
374.8	0.00124	0.000753547	0.02192
375	0.00128	0.000692293	0.02177
375.2	0.00125	0.000712711	0.0218
375.4	0.00121	0.000733129	0.02172
375.6	0.00119	0.000682084	0.02155
375.8	0.0012	0.000682084	0.02167
376	0.00119	0.000692293	0.02167
376.2	0.00128	0.000671876	0.02172
376.4	0.00136	0.000569786	0.02155
376.6	0.00135	0.000579995	0.0214
376.8	0.00137	0.000610622	0.0217
377	0.00143	0.000661667	0.02147
377.2	0.00138	0.000712711	0.0215
377.4	0.00134	0.000763756	0.02177
377.6	0.00132	0.000784174	0.02177
377.8	0.00127	0.000763756	0.02207
378	0.0012	0.000814801	0.02237
378.2	0.00116	0.000927099	0.02219
378.4	0.00107	0.000927099	0.02197
378.6	0.00104	0.000927099	0.02095
378.8	0.00102	0.000896472	0.0214
379	0.00101	0.000896472	0.02083
379.2	0.00102	0.000906681	0.02063
379.4	0.000962934	0.000967935	0.02068
379.6	0.00102	0.000906681	0.0208
379.8	0.000972249	0.000876054	0.02001
380	0.000916359	0.000773965	0.0203
380.2	0.000990879	0.000906681	0.02028
380.4	0.00101	0.000967935	0.02068
[truncated: 18,003 more rows]
