# Supplementary material for: Bright and durable scintillation from colloidal quantum shells
Source: Nat Commun. 2024 May 20;15:4274. doi: 10.1038/s41467-024-48351-9 (PMC11106345; doi:10.1038/s41467-024-48351-9)
Supplement: Supplementary file 3 — Source Data [file 41467_2024_48351_MOESM3_ESM.zip › Figure 2a.xlsx]

## Sheet: Sheet1
Absorption normalized radioluminescence emission
wavelength (nm)	Ce:YAG reference	core 8.2 nm	core 4.5 nm	core 6.0 nm		* Note 1: in the core 6.0 nm measurement, sharp feature at 700 nm is due to sapphire substate, that spectral range is not considered for this sample
344.94	592.984	1082.07	2108.84	1891.72		*Note 2: Two other samples (4.5 nm and 8.2 nm) were on silicon substrate which does not give measurable RL background, hence background-free
345.504	627.688	969.646	2142.86	1991.29
346.068	648.812	969.646	1904.76	1431.24
346.633	609.581	618.325	1088.44	1642.81
347.197	577.895	1068.02	1530.61	1705.04
347.762	624.67	969.646	1564.63	1543.25
348.326	656.356	969.646	1428.57	1505.91
348.891	592.984	660.483	1258.5	1817.05
349.455	623.161	660.483	1530.61	1257
350.019	624.67	702.642	1394.56	1393.9
350.584	678.989	730.748	1122.45	1319.23
351.148	698.604	674.536	1632.65	1530.8
351.713	703.131	351.321	1496.6	1630.37
352.277	630.705	927.487	578.231	1431.24
352.841	662.392	758.853	952.381	1443.68
353.406	703.131	1011.8	1360.54	1257
353.97	721.237	519.955	1292.52	1655.26
354.535	754.432	604.272	850.34	1269.45
355.099	838.929	913.435	1292.52	1829.5
355.663	873.633	660.483	850.34	1356.57
356.228	924.934	646.431	646.259	1555.69
356.792	970.2	899.382	1224.49	1356.57
357.356	1050.17	815.065	1360.54	1530.8
357.921	1090.91	815.065	1496.6	1605.48
358.485	1256.88	772.906	1292.52	1393.9
359.049	1326.29	646.431	1190.48	1555.69
359.614	1440.97	786.959	1054.42	1493.47
360.178	1569.22	1025.86	986.395	1381.46
360.742	1629.57	660.483	1394.56	1530.8
361.306	1837.8	238.898	1734.69	1817.05
361.871	2119.95	871.276	782.313	1493.47
362.435	2107.88	997.752	1428.57	1642.81
362.999	2314.6	871.276	1360.54	1481.02
363.564	2451.9	913.435	1258.5	1742.38
364.128	2596.76	829.117	1700.68	1431.24
364.692	2869.86	716.695	1496.6	1344.12
365.256	2984.53	646.431	1496.6	1393.9
365.82	3194.27	829.117	1122.45	1568.14
366.385	3391.93	829.117	1156.46	1418.79
366.949	3416.07	660.483	1904.76	1418.79
367.513	3645.42	1166.39	986.395	1530.8
368.077	3832.52	871.276	1360.54	1443.68
368.642	4045.27	772.906	1326.53	1344.12
369.206	4221.8	646.431	1802.72	1518.36
369.77	4289.7	744.8	782.313	1381.46
370.334	4416.45	477.797	816.327	1667.7
370.898	4724.26	871.276	1496.6	1555.69
371.463	4737.83	449.691	1190.48	1244.56
372.027	4834.4	857.223	1428.57	1505.91
372.591	4959.64	815.065	1190.48	1319.23
373.155	5104.49	758.853	2278.91	1443.68
373.719	5199.55	829.117	918.367	1642.81
374.283	5265.94	941.54	1428.57	1456.13
374.848	5385.14	941.54	1870.75	1891.72
375.412	5516.41	730.748	1598.64	1505.91
375.976	5619.01	843.17	1122.45	1331.67
376.54	5626.56	815.065	1088.44	1543.25
377.104	5738.21	1082.07	1258.5	1518.36
377.668	5870.99	730.748	1666.67	1655.26
378.232	5837.8	997.752	1564.63	1157.44
378.796	5852.89	1208.54	1122.45	1518.36
379.36	5861.94	871.276	1734.69	1418.79
379.924	6088.27	983.699	2142.86	1518.36
380.489	6118.45	772.906	1836.73	1543.25
381.053	6107.88	997.752	1292.52	1605.48
381.617	6160.69	1180.44	1258.5	1530.8
382.181	6168.24	1053.96	1156.46	1518.36
382.745	6212	843.17	850.34	1580.58
383.309	6124.48	955.593	1666.67	1356.57
383.873	6180.31	786.959	1462.59	1406.35
384.437	6208.98	674.536	2074.83	1767.27
385.001	6162.2	772.906	1156.46	1742.38
385.565	6059.6	1138.28	1428.57	1667.7
386.129	6160.69	857.223	1292.52	1530.8
386.693	6085.25	955.593	1394.56	1456.13
387.257	6270.84	702.642	1360.54	1692.59
387.821	6150.13	730.748	1496.6	1543.25
388.385	6086.76	857.223	986.395	1829.5
388.949	6263.3	786.959	1292.52	1617.92
389.513	6033.95	857.223	1020.41	1617.92
390.077	6024.9	857.223	1734.69	1617.92
390.641	6083.74	857.223	2482.99	1655.26
391.205	6043	1011.8	1904.76	1593.03
391.769	5958.51	1053.96	1972.79	1617.92
392.333	5910.22	829.117	1632.65	1356.57
392.897	5890.61	1039.91	1360.54	1456.13
393.461	5753.3	1053.96	1700.68	1381.46
394.024	5833.27	674.536	1088.44	1493.47
394.588	5938.89	576.166	1598.64	1680.15
395.152	5837.8	674.536	1224.49	1182.33
395.716	5869.48	716.695	1938.78	1505.91
396.28	5846.85	941.54	1768.71	1568.14
396.844	5866.47	618.325	1972.79	1680.15
397.408	5706.53	885.329	1122.45	1443.68
397.972	5658.24	829.117	2414.97	1642.81
398.536	5603.92	899.382	1632.65	1630.37
399.099	5522.44	829.117	1224.49	1431.24
399.663	5528.48	1152.33	1700.68	1667.7
400.227	5478.69	772.906	2346.94	1630.37
400.791	5543.57	927.487	2278.91	1680.15
401.355	5594.87	1053.96	1700.68	1431.24
401.919	5526.97	899.382	1428.57	1468.57
402.483	5365.52	815.065	1904.76	1754.82
403.046	5314.22	772.906	1326.53	1543.25
403.61	5199.55	857.223	1700.68	1530.8
404.174	5057.71	365.374	1088.44	1642.81
404.738	4933.99	857.223	1870.75	1580.58
405.302	4911.35	702.642	1904.76	1705.04
405.865	4763.49	829.117	1428.57	1518.36
406.429	4781.59	885.329	1938.78	1468.57
406.993	4577.9	1011.8	1734.69	1655.26
407.557	4589.97	688.589	1360.54	1593.03
408.12	4555.26	772.906	1224.49	1754.82
408.684	4451.15	772.906	2074.83	1456.13
409.248	4417.96	730.748	1836.73	1642.81
409.812	4401.36	1082.07	1496.6	1792.16
410.375	4347.04	885.329	1292.52	1331.67
410.939	4270.09	927.487	2142.86	1555.69
411.503	4316.86	758.853	1972.79	1481.02
412.067	4250.47	941.54	1530.61	1692.59
412.63	4028.67	702.642	1020.41	1418.79
413.194	3996.98	913.435	1904.76	1431.24
413.758	4027.16	871.276	2006.8	1742.38
414.321	4037.72	1110.17	1292.52	1804.6
414.885	4033.2	562.114	1836.73	1866.83
415.449	3827.99	1039.91	1122.45	1605.48
416.012	3767.63	843.17	1598.64	1617.92
416.576	3748.02	955.593	1292.52	1530.8
417.14	3701.24	1011.8	1122.45	1555.69
417.703	3696.72	885.329	1700.68	1630.37
418.267	3606.19	899.382	1700.68	1667.7
418.831	3410.03	913.435	1836.73	1418.79
419.394	3505.09	1011.8	1904.76	1418.79
419.958	3337.61	1110.17	2448.98	1655.26
420.521	3411.54	927.487	1360.54	1742.38
421.085	3253.11	772.906	1122.45	1555.69
421.649	3164.09	871.276	1870.75	1630.37
422.212	3185.21	1138.28	1836.73	1742.38
422.776	3257.64	1124.23	1360.54	1779.71
423.339	3075.07	772.906	1768.71	1530.8
423.903	3007.17	941.54	1768.71	1680.15
424.467	3069.03	1264.76	2142.86	1779.71
425.03	2952.85	843.17	2142.86	1729.93
425.594	2990.57	801.012	2176.87	1866.83
426.157	2878.91	1025.86	1938.78	1642.81
426.721	2928.71	1124.23	2346.94	1481.02
427.284	2829.12	885.329	2006.8	1829.5
427.848	2788.38	1068.02	1972.79	1605.48
428.411	2725.01	857.223	2108.84	1779.71
428.975	2658.62	1124.23	2210.88	1617.92
429.538	2669.18	688.589	1564.63	1717.49
430.102	2681.25	660.483	2108.84	1841.94
430.665	2527.35	744.8	1258.5	1630.37
431.229	2553	927.487	1394.56	1667.7
431.792	2551.49	997.752	2006.8	1717.49
432.356	2441.34	1335.02	2380.95	1953.95
432.919	2368.92	983.699	1394.56	1680.15
433.483	2380.99	1250.7	2551.02	1692.59
434.046	2350.81	1068.02	1360.54	1705.04
434.61	2310.07	913.435	1870.75	1617.92
435.173	2355.34	1068.02	2346.94	1605.48
435.736	2417.2	1180.44	1904.76	1468.57
436.3	2343.27	913.435	2891.16	1891.72
436.863	2278.39	1096.12	2040.82	1729.93
437.427	2212	969.646	1054.42	1692.59
437.99	2061.11	1152.33	1700.68	1705.04
438.554	2144.1	927.487	2142.86	1991.29
439.117	2017.35	1264.76	1632.65	1667.7
439.68	2058.09	997.752	2040.82	1605.48
440.244	2011.32	1320.97	2244.9	1792.16
440.807	1953.98	1377.18	2517.01	1841.94
441.37	1950.96	1096.12	1870.75	1929.06
441.934	1947.94	1180.44	2142.86	1717.49
442.497	1934.36	1419.34	2414.97	1854.39
443.06	1946.44	969.646	1836.73	2053.52
443.624	1932.86	857.223	1360.54	1655.26
444.187	1833.27	801.012	2210.88	1729.93
444.75	1849.87	1124.23	1802.72	1941.51
445.314	1886.08	1166.39	2380.95	1779.71
445.877	1840.81	1377.18	1564.63	1667.7
446.44	1803.09	829.117	1904.76	1767.27
447.004	1839.31	969.646	1666.67	1369.01
447.567	1806.11	1068.02	2619.05	1705.04
448.13	1837.8	1180.44	2244.9	1904.17
448.694	1863.45	1053.96	1598.64	1953.95
449.257	1818.18	997.752	2006.8	1804.6
449.82	1848.36	1053.96	2585.03	1891.72
450.383	1839.31	1124.23	2006.8	1792.16
450.947	1769.9	1011.8	2040.82	1767.27
451.51	1772.92	1306.91	2482.99	1779.71
452.073	1899.66	1110.17	1836.73	1966.4
452.636	1957	941.54	1768.71	1991.29
453.199	1908.71	1025.86	2278.91	1705.04
453.763	1970.58	1391.23	2312.93	1966.4
454.326	1938.89	1068.02	2619.05	1754.82
454.889	1975.1	1292.86	2380.95	1817.05
455.452	2052.06	1110.17	2312.93	1630.37
456.015	2142.59	1447.44	2925.17	1779.71
456.579	2190.87	1082.07	2517.01	1792.16
457.142	2290.46	1166.39	3061.22	1680.15
457.705	2358.36	1025.86	1802.72	2041.07
458.268	2432.29	1053.96	2482.99	1642.81
458.831	2556.02	1236.65	1428.57	1866.83
459.394	2688.8	1110.17	2755.1	1580.58
459.958	2777.82	1039.91	1938.78	1829.5
460.521	3016.22	1320.97	1564.63	1742.38
461.084	3136.93	1306.91	2482.99	1617.92
461.647	3354.21	941.54	2482.99	1779.71
462.21	3556.39	1011.8	2142.86	1667.7
462.773	3788.76	1489.6	2142.86	1978.84
463.336	4140.32	1222.6	2585.03	1667.7
463.899	4300.26	1152.33	1768.71	1866.83
464.462	4719.73	913.435	2959.18	1804.6
465.026	5106	843.17	2823.13	2016.18
465.589	5487.74	1124.23	2517.01	1879.28
466.152	5987.17	1096.12	2006.8	1779.71
466.715	6414.18	1264.76	2040.82	1754.82
467.278	6909.09	1349.07	2108.84	1717.49
467.841	7637.87	1349.07	2619.05	1854.39
468.404	8175.03	1250.7	1870.75	1829.5
468.967	9080.35	1194.49	1802.72	1792.16
469.53	9763.86	1053.96	2176.87	1891.72
470.093	10412.7	1377.18	2925.17	1966.4
470.656	11506.6	1068.02	1938.78	1767.27
471.219	12583.9	1447.44	1734.69	1580.58
471.782	13572.2	1236.65	2891.16	1904.17
472.345	14767.3	1672.29	2176.87	2016.18
472.908	16125.2	1278.81	2210.88	2028.62
473.471	17519.4	1264.76	2040.82	1804.6
474.034	19111.3	941.54	2925.17	1692.59
474.597	20716.7	1419.34	1496.6	2028.62
475.16	22559	1011.8	1394.56	1779.71
475.723	24301.8	1700.39	2448.98	1680.15
476.286	26669.2	1573.92	1700.68	1680.15
476.848	28422.5	1194.49	2278.91	1804.6
477.411	31296.9	1222.6	1972.79	1667.7
477.974	33677.9	1419.34	1768.71	1904.17
478.537	36218.8	1587.97	3027.21	1767.27
479.1	39138.4	1236.65	2517.01	1829.5
479.663	42319.1	1264.76	2346.94	1692.59
480.226	45680.9	1096.12	1666.67	1804.6
480.789	49219.2	1335.02	2074.83	1717.49
481.352	52499.4	1250.7	2823.13	1692.59
481.914	56488.9	1503.65	2585.03	1941.51
482.477	61329.3	1110.17	1462.59	1817.05
483.04	65602.4	1320.97	1972.79	1580.58
483.603	69483.2	1503.65	2244.9	1879.28
484.166	74634.5	1503.65	2108.84	1854.39
484.729	80150.9	1461.5	2074.83	1941.51
485.291	85380.6	1405.28	2278.91	1481.02
485.854	91274.2	1152.33	2891.16	1717.49
486.417	96792.2	1503.65	2380.95	1729.93
486.98	103336	1531.76	2585.03	1767.27
487.543	110162	1573.92	2244.9	1705.04
488.106	116641	1250.7	1938.78	1729.93
488.668	124178	1475.55	2891.16	1792.16
489.231	131413	1194.49	1802.72	1767.27
489.794	139166	1756.6	2142.86	1817.05
490.357	146835	1545.81	2244.9	1792.16
490.919	154992	1264.76	2653.06	1904.17
491.482	162523	969.646	2210.88	1904.17
492.045	172122	1335.02	2517.01	1530.8
492.608	181372	1236.65	1938.78	1717.49
493.17	190417	1489.6	2176.87	1705.04
493.733	200371	1377.18	2278.91	1891.72
494.296	210719	1405.28	2414.97	1804.6
494.858	220005	1826.87	2346.94	1829.5
495.421	230481	1489.6	2414.97	1916.61
495.984	241666	1110.17	2142.86	1792.16
496.546	250911	1531.76	2006.8	1692.59
497.109	262251	1264.76	2346.94	1630.37
497.672	274369	1573.92	2346.94	1705.04
498.234	284593	1644.18	2653.06	1580.58
498.797	295499	1489.6	2040.82	1356.57
499.36	307840	1644.18	1938.78	1953.95
499.922	319931	1531.76	2993.2	1593.03
500.485	330321	1559.87	2414.97	1717.49
501.048	343215	1925.24	1326.53	1729.93
501.61	353921	1545.81	3027.21	1904.17
502.173	366905	1573.92	2755.1	1978.84
502.735	378690	1320.97	2482.99	1904.17
503.298	391695	1644.18	1700.68	1891.72
503.861	404421	1686.34	1870.75	1953.95
504.423	416641	1672.29	1904.76	1742.38
504.986	428487	1180.44	2244.9	1891.72
505.548	441394	1503.65	2687.07	1879.28
506.111	453906	1517.71	2721.09	1767.27
506.673	465927	1517.71	2755.1	1580.58
507.236	477921	1700.39	2278.91	1891.72
507.798	489951	1602.02	2108.84	1929.06
508.361	502520	1545.81	2653.06	1580.58
508.923	515116	1419.34	2755.1	1829.5
509.486	527013	1517.71	2074.83	1929.06
510.048	539944	1447.44	2482.99	1630.37
510.611	549684	1812.82	2448.98	2053.52
511.173	562651	1616.08	2448.98	1680.15
511.736	574644	1489.6	2517.01	1879.28
512.298	584768	1728.5	2142.86	1406.35
512.861	597504	1770.66	2925.17	1829.5
513.423	607561	1433.39	2721.09	1680.15
513.986	618755	1489.6	2993.2	1941.51
514.548	629322	1883.08	2619.05	1929.06
515.111	640816	1433.39	2823.13	1916.61
515.673	650120	1602.02	2993.2	1891.72
516.235	659970	1981.45	1972.79	1804.6
516.798	669700	1911.19	2551.02	1754.82
517.36	678641	1672.29	2448.98	2003.73
517.923	687481	1531.76	1870.75	2177.97
518.485	697796	1545.81	1836.73	1767.27
519.047	706772	1672.29	3061.22	1866.83
519.61	712217	1461.5	2789.12	1729.93
520.172	722091	1883.08	2210.88	1904.17
520.735	729975	1756.6	3129.25	1630.37
521.297	736567	1349.07	2721.09	1717.49
521.859	743243	1559.87	2857.14	1941.51
522.422	749835	1644.18	2721.09	1804.6
522.984	756929	1854.97	2346.94	1854.39
523.546	761939	1812.82	2925.17	1692.59
524.109	768576	2093.87	2142.86	1966.4
524.671	774304	1475.55	1870.75	1941.51
525.233	777990	1419.34	3435.37	2128.19
525.795	784533	2023.61	2857.14	1879.28
526.358	788515	1517.71	3333.33	1705.04
526.92	792128	1784.71	3401.36	1841.94
527.482	796404	1658.23	2925.17	1866.83
528.044	800747	1869.03	3673.47	1705.04
528.607	803784	1531.76	3095.24	1891.72
529.169	807086	1840.92	3095.24	1929.06
529.731	809981	1475.55	2346.94	1742.38
530.293	812003	1812.82	2755.1	2041.07
530.856	816593	1700.39	3231.29	1829.5
531.418	818677	1728.5	2551.02	1916.61
531.98	818865	1770.66	3027.21	1767.27
532.542	822239	1672.29	2891.16	1929.06
533.104	824601	1714.45	3503.4	1916.61
533.667	824834	1812.82	3537.41	2065.96
534.229	828822	1897.13	3027.21	1904.17
534.791	829541	1377.18	3571.43	1941.51
535.353	828973	1911.19	4319.73	1891.72
535.915	829138	1784.71	3673.47	2177.97
536.478	830932	1630.13	3843.54	1978.84
537.04	830751	1658.23	3673.47	2103.3
537.602	832296	1869.03	3673.47	1841.94
538.164	831522	1953.34	3163.27	1841.94
538.726	833705	1967.4	3605.44	2165.53
539.288	833076	1658.23	4965.99	2028.62
539.85	832691	1630.13	4047.62	1929.06
540.412	832833	1826.87	3673.47	1978.84
540.974	833616	1475.55	4251.7	2190.42
541.537	832982	1826.87	4727.89	2339.76
542.099	830408	1545.81	4591.84	2065.96
542.661	831129	1925.24	4081.63	2240.2
543.223	832119	1700.39	4489.8	2227.75
543.785	831028	2093.87	5068.03	2202.86
544.347	829716	1700.39	4897.96	2265.09
544.909	830265	1826.87	4421.77	2103.3
545.471	827926	1644.18	5306.12	2339.76
546.033	827885	1911.19	4727.89	2078.41
546.595	830100	1854.97	5850.34	2165.53
547.157	827995	1700.39	5374.15	2202.86
547.719	827941	2079.82	5068.03	2414.44
548.281	825866	2164.14	5816.33	2314.87
548.843	825601	1826.87	5918.37	2377.1
549.405	825213	1686.34	5782.31	2302.43
549.967	825082	1798.76	6360.54	2277.54
550.529	824489	1826.87	6292.52	2377.1
551.091	822354	2220.35	7040.82	2414.44
551.653	822989	1784.71	6666.67	2476.66
552.215	821050	1742.55	7040.82	2688.24
552.777	820166	2107.93	6360.54	2850.03
553.338	820785	1981.45	7074.83	2613.57
553.9	819316	1981.45	8401.36	2626.01
554.462	818521	2009.56	7687.07	2850.03
555.024	819774	1672.29	7823.13	2862.48
555.586	817006	2248.45	8537.41	2974.49
556.148	817077	1714.45	6904.76	2725.58
556.71	814579	2065.77	8639.46	3049.16
557.272	814713	2065.77	9387.76	2999.38
557.834	814063	1967.4	9931.97	2812.69
558.395	814411	1953.34	9523.81	2850.03
558.957	813572	2248.45	10510.2	3136.28
559.519	811157	2107.93	11020.4	3210.95
560.081	810120	2192.24	11020.4	3223.4
560.643	809925	1967.4	11292.5	3497.2
561.205	807718	2079.82	11700.7	3198.51
561.766	806828	2304.67	12142.9	3372.74
562.328	807582	2192.24	12244.9	3148.72
562.89	805842	2206.3	12857.1	3795.89
563.452	805538	2234.4	13027.2	3621.66
564.013	803573	2318.72	14217.7	4194.15
564.575	803271	2136.03	14898	4094.59
565.137	802143	2557.62	14727.9	3696.33
565.699	799704	2641.93	16632.7	4131.92
566.26	799250	2248.45	15850.3	4517.73
566.822	798334	2459.25	17415	4530.18
567.384	797180	2374.93	17993.2	4443.06
567.946	795229	2529.51	17381	4443.06
568.507	792951	2065.77	19183.7	4990.67
569.069	792534	2557.62	19863.9	4716.86
569.631	790114	2824.62	18469.4	4990.67
570.192	789183	2473.3	20884.4	5525.82
570.754	787639	2585.72	21326.5	5276.91
571.316	785133	2922.99	22551	5625.39
571.878	783719	2810.57	22449	5675.17
572.439	782751	2627.88	23639.5	6073.43
573.001	780573	3147.84	24387.8	6334.79
573.562	777791	2838.67	25204.1	6521.47
574.124	775970	3077.57	25680.3	6807.72
574.686	773992	2726.25	28231.3	6857.5
575.247	772409	2866.78	27210.9	7305.54
575.809	769820	2894.88	29761.9	7479.78
576.371	769245	3330.52	30952.4	8338.52
576.932	764985	3597.53	31564.6	8064.72
577.494	762194	3400.79	32585	8500.31
578.055	761032	3555.37	35306.1	8836.34
578.617	758822	3260.26	37483	9035.47
579.178	755753	3794.27	39285.7	9147.48
579.74	752171	3330.52	41462.6	9359.05
580.302	749658	3738.06	41292.5	10230.2
580.863	747612	3499.16	46088.4	10429.4
581.425	745863	3976.95	44251.7	10964.5
581.986	740975	3471.05	48299.3	11773.5
582.548	737065	4258.01	47959.2	12171.7
583.109	733999	4047.22	52210.9	12370.9
583.671	732886	4398.54	54047.6	12918.5
584.232	728561	4792.02	56836.7	13528.3
584.794	726191	4539.07	60442.2	14175.5
585.355	721962	4539.07	62619	14748
585.917	718292	4454.75	65918.4	14797.8
586.478	716427	5171.44	71564.6	15606.7
587.039	712258	5101.18	71564.6	16029.9
587.601	708754	5241.71	76666.7	17100.2
588.162	704818	5185.5	80000	17486
588.724	702040	5382.24	83469.4	19004.4
589.285	697918	5593.03	87653.1	19440
589.847	692398	5831.93	91020.4	20560
590.408	689737	5283.87	98129.3	21393.9
590.969	685513	6323.78	100442	22028.6
591.531	681203	6267.57	104830	22252.6
592.092	676910	6717.26	112007	23895.5
592.654	674158	6689.15	114864	25264.5
593.215	667659	7026.42	123333	26185.4
593.776	663997	6843.73	126531	28463
594.338	659582	7560.43	131973	28525.2
594.899	655190	7251.26	139694	29931.5
595.46	651138	7869.59	147483	31611.7
596.022	647185	8136.59	152415	33067.8
596.583	640813	8234.96	159762	34548.8
597.144	635816	8417.65	169388	36477.9
597.706	633022	8965.71	172993	37647.8
598.267	627476	8768.97	181973	39763.5
598.828	622680	9204.61	189252	42501.6
599.389	618653	9457.56	198946	44368.4
599.951	612578	10272.6	208027	46982
600.512	609284	10356.9	218231	48463
601.073	603793	11115.8	227755	51201
601.634	599188	11059.6	234966	53478.5
602.196	593192	11579.5	247109	56054.8
602.757	589012	11649.8	254320	59166.1
603.318	584364	13111.3	269014	60348.5
603.879	578536	12900.5	284966	64044.8
604.44	574455	13181.6	293061	67206
605.002	568518	13870.2	309558	70852.5
605.563	563265	13996.6	319456	75631.6
606.124	557903	14474.4	332857	79776
606.685	553802	15711.1	350034	82850
607.246	547882	15247.3	362619	87703.8
607.808	542800	15823.5	382143	91263.2
608.369	537894	16498	400374	96589.9
608.93	532717	18282.7	413435	102066
609.491	526942	18409.2	432993	105638
610.052	521580	18367.1	458946	112296
610.613	517310	19617.8	475510	119129
611.174	512136	21247.9	500782	124779
611.735	506500	21444.6	523435	131039
612.296	502159	21697.6	547449	138967
612.858	495961	22849.9	570748	144991
613.419	490939	23159.1	603129	152495
613.98	486511	25351.3	627211	160983
614.541	481218	24901.6	664932	169459
615.102	475315	25997.8	686020	178731
615.663	470616	27852.7	716837	187791
616.224	465796	28091.6	760918	196640
616.785	459147	29061.3	794864	207268
617.346	454960	30452.5	835238	219091
617.907	450817	31141.1	876803	231985
618.468	445639	33726.8	911361	243535
619.029	440189	34092.2	965068	256602
619.59	435268	35413.2	1.01058e+06	270367
620.151	429972	35989.3	1.05956e+06	283995
620.712	423745	38279.9	1.11503e+06	301742
621.273	420422	40219.2	1.16218e+06	315047
621.834	414396	40767.3	1.22415e+06	332719
622.395	408439	42776.8	1.27847e+06	350380
622.956	403488	43830.8	1.34517e+06	369347
623.517	398425	45489	1.41129e+06	389073
624.077	394564	48257.4	1.47997e+06	411487
624.638	390093	50646.4	1.55673e+06	433416
625.199	385141	51714.4	1.62643e+06	455719
625.76	380282	53752.1	1.69497e+06	481481
626.321	375992	55986.5	1.78034e+06	507666
626.882	370585	58403.6	1.85514e+06	536042
627.443	366312	60385	1.94728e+06	565688
628.004	361174	63083.2	2.04313e+06	596304
628.564	356632	64263.6	2.13061e+06	628525
629.125	352222	67931.4	2.23633e+06	662925
629.686	347988	70854.4	2.34102e+06	694810
630.247	342571	73538.5	2.41844e+06	731960
630.808	338289	77009.6	2.54259e+06	772570
631.369	333566	78878.6	2.6431e+06	809583
631.929	328346	81211.4	2.76395e+06	853379
632.49	324430	87211.9	2.87935e+06	889857
633.051	320343	89235.5	3.00367e+06	937138
633.612	314849	94013.5	3.14116e+06	978096
634.173	311169	96543	3.27119e+06	1.02472e+06
634.733	307995	100604	3.41344e+06	1.06555e+06
635.294	303431	105214	3.57197e+06	1.11118e+06
635.855	298924	108783	3.7016e+06	1.15698e+06
636.416	294079	113687	3.8702e+06	1.20036e+06
636.976	291265	119126	4.03871e+06	1.24162e+06
637.537	286094	124073	4.19048e+06	1.28122e+06
638.098	282235	129876	4.37969e+06	1.325e+06
638.658	278464	133474	4.57109e+06	1.36015e+06
639.219	274123	137774	4.75061e+06	1.39154e+06
639.78	270111	144730	4.93677e+06	1.41959e+06
640.34	266487	151827	5.13003e+06	1.44227e+06
640.901	262885	157912	5.35476e+06	1.47245e+06
641.462	258045	165908	5.58058e+06	1.49553e+06
642.022	254488	171079	5.78446e+06	1.50775e+06
642.583	250487	179848	6.00452e+06	1.51817e+06
643.144	247212	186481	6.24908e+06	1.52006e+06
643.704	243324	194323	6.46602e+06	1.52571e+06
644.265	239105	201799	6.69173e+06	1.52727e+06
644.826	236253	209092	6.90323e+06	1.51429e+06
645.386	232335	219421	7.16551e+06	1.50685e+06
645.947	228866	228078	7.34503e+06	1.49399e+06
646.507	226666	238884	7.55531e+06	1.47116e+06
647.068	222088	247878	7.76248e+06	1.45226e+06
647.628	218553	256970	7.95548e+06	1.42826e+06
648.189	214867	266863	8.11463e+06	1.39821e+06
648.75	212585	277614	8.2881e+06	1.36706e+06
649.31	209197	291358	8.39888e+06	1.33889e+06
649.871	205707	302094	8.50782e+06	1.30243e+06
650.431	202915	313702	8.61946e+06	1.26992e+06
650.992	199365	326040	8.71245e+06	1.23385e+06
651.552	195845	340683	8.75044e+06	1.19238e+06
652.113	192679	353640	8.78289e+06	1.16037e+06
652.673	189728	366934	8.79612e+06	1.12256e+06
653.234	187110	382237	8.76371e+06	1.08177e+06
653.794	183620	395166	8.71765e+06	1.03915e+06
654.355	181286	407055	8.66497e+06	1.00068e+06
654.915	177876	426996	8.59534e+06	963522
655.475	175730	440753	8.48473e+06	933864
656.036	172830	459739	8.3634e+06	891437
656.596	169578	476757	8.24544e+06	856615
657.157	166947	494997	8.06218e+06	818992
657.717	164044	512985	7.89184e+06	784431
658.278	161678	533713	7.69486e+06	754872
658.838	158799	553682	7.51405e+06	726385
659.398	156887	575393	7.32153e+06	697884
659.959	154309	594196	7.09922e+06	666945
660.519	151111	618395	6.86408e+06	634723
661.08	148425	644393	6.6366e+06	607268
661.64	146210	666133	6.4119e+06	577026
662.2	144232	690149	6.18306e+06	553379
662.761	142022	718002	5.94942e+06	525028
663.321	140088	746445	5.70554e+06	505078
663.881	137117	769252	5.48116e+06	480946
664.442	134131	801433	5.25922e+06	456889
665.002	133040	832490	5.00663e+06	441556
665.562	130634	863097	4.79412e+06	420324
666.122	128441	894843	4.56027e+06	402166
666.683	125728	934654	4.3518e+06	385339
667.243	123173	966849	4.14112e+06	370703
667.803	122232	1.00118e+06	3.92238e+06	359452
668.363	119958	1.03862e+06	3.74133e+06	348426
668.924	117942	1.07931e+06	3.54228e+06	334935
669.484	115537	1.11841e+06	3.36585e+06	323796
670.044	113907	1.16279e+06	3.18078e+06	312906
670.604	112045	1.20104e+06	3.02327e+06	300871
671.165	109851	1.25125e+06	2.84554e+06	285999
671.725	108377	1.29614e+06	2.70622e+06	271425
672.285	105924	1.34621e+06	2.56629e+06	258046
672.845	104441	1.39342e+06	2.41782e+06	246970
673.405	102564	1.44854e+06	2.29187e+06	234275
673.966	101233	1500000	2165000	223497
674.526	99007.2	1.55823e+06	2045000	216266
675.086	97824.2	1.61438e+06	1.93439e+06	205837
675.646	95633.3	1.673e+06	1.82129e+06	198046
676.206	93800.1	1.72941e+06	1.72439e+06	189708
676.766	92840.4	1.79205e+06	1.62204e+06	183174
677.326	91280.3	1.85339e+06	1.54789e+06	175296
677.886	89338.4	1.92218e+06	1.45381e+06	165352
678.446	87815.9	1.98021e+06	1.37633e+06	158444
679.007	86359.9	2.04574e+06	1.30684e+06	151910
679.567	84841.9	2.11769e+06	1.22687e+06	145140
680.127	83477.9	2.18228e+06	1.15088e+06	140012
680.687	81685.4	2.26383e+06	1.09041e+06	132806
681.247	80321.4	2.33553e+06	1.03619e+06	129434
681.807	78682.8	2.40171e+06	979150	122925
682.367	77717.1	2.4816e+06	918231	119477
682.927	75956.2	2.55802e+06	874626	116129
683.487	74747.6	2.6261e+06	819388	109932
684.047	74032.4	2.71495e+06	768776	105812
684.607	72425.5	2.78607e+06	738095	102439
685.167	71028.3	2.86367e+06	694286	95880.5
685.727	69652.2	2.9387e+06	650068	93827
686.287	68562.8	3.02856e+06	621633	89334.2
686.847	67725.4	3.10658e+06	582517	86135.7
687.407	66141.1	3.18354e+06	557347	83024.3
687.967	65465.1	3.27366e+06	526905	82028.6
688.527	63660.5	3.35239e+06	498707	80784.1
689.087	63533.8	3.43012e+06	473537	80385.8
689.647	62317.6	3.51085e+06	448469	81456.1
690.207	61024.5	3.59373e+06	422245	85438.7
690.766	59630.3	3.67254e+06	404388	97361.5
691.326	58657.1	3.74515e+06	380646	133516
691.886	57498.3	3.83412e+06	362857	235968
692.446	56285.2	3.90569e+06	339252	466920
693.006	55560.9	3.97621e+06	326497	874175
693.566	54352.3	4.06282e+06	313231	1.20054e+06
694.126	53225.2	4.14188e+06	295408	1.47421e+06
694.685	52508.5	4.20888e+06	282483	1.77059e+06
695.245	51536.8	4.28725e+06	266497	1.52309e+06
695.805	51159.6	4.36622e+06	255306	1.13375e+06
696.365	49929.8	4.42206e+06	240374	863298
696.925	48792.2	4.4816e+06	230000	691674
697.485	47880.8	4.55909e+06	216054	553030
698.044	47420.6	4.60808e+06	210170	449496
698.604	46180.3	4.6796e+06	196701	354039
699.164	45664.3	4.7301e+06	187449	260560
699.724	44666.9	4.77931e+06	181667	185464
700.283	43837	4.83713e+06	172721	137312
700.843	43278.8	4.8783e+06	164218	105526
701.403	42474.5	4.92648e+06	156973	85849.4
701.963	41545.1	4.96896e+06	148299	76639.7
702.522	40627.7	5.02102e+06	141973	72843.8
703.082	40244.4	5.04334e+06	136259	71798.4
703.642	39646.9	5.08859e+06	129762	74586.2
704.201	39176.2	5.11752e+06	124558	78568.8
704.761	38079.2	5.15429e+06	120272	83820.8
705.321	37439.5	5.18116e+06	115442	89508.4
705.88	36843.5	5.2072e+06	108197	96266.3
706.44	36332	5.22816e+06	105102	100336
707	35779.7	5.25587e+06	100884	105252
707.559	34934.7	5.2662e+06	96360.5	110392
708.119	34500.2	5.28637e+06	91020.4	112943
708.679	33747.3	5.28843e+06	87585	111624
709.238	33350.4	5.29746e+06	84081.6	109123
709.798	32546.2	5.27895e+06	83129.3	102116
710.358	32116.2	5.29025e+06	80884.4	98046
710.917	31474.9	5.29435e+06	75204.1	94548.8
711.477	31192.8	5.29033e+06	72823.1	96552.6
712.036	30314.6	5.28662e+06	69727.9	98867.5
712.596	29637.1	5.27537e+06	67346.9	106509
713.155	29062.2	5.27015e+06	63265.3	114088
713.715	28487.4	5.26972e+06	62074.8	122688
714.274	28034.7	5.25218e+06	59829.9	125464
714.834	27093.2	5.22298e+06	58299.3	128027
715.393	26770.3	5.22865e+06	54557.8	127691
715.953	26524.3	5.20059e+06	52585	125862
716.513	25896.6	5.16275e+06	51428.6	120361
717.072	25629.6	5.13331e+06	50986.4	116042
717.631	25003.4	5.10188e+06	49319.7	112172
718.191	24369.7	5.06855e+06	46768.7	103423
718.75	24001.5	5.04444e+06	45544.2	102427
719.31	23518.7	4.99781e+06	45034	97946.5
719.869	23239.5	4.96363e+06	41700.7	92744.2
720.429	22658.6	4.91306e+06	41462.6	87878
720.988	22433.8	4.86609e+06	40442.2	83696.3
721.548	22015.8	4.81528e+06	39081.6	78232.7
722.107	21569.2	4.76328e+06	36768.7	74051
722.666	21338.4	4.71314e+06	36258.5	69744.9
723.226	20986.8	4.663e+06	35204.1	65563.2
723.785	20538.7	4.60888e+06	34353.7	62426.9
724.344	20090.5	4.5399e+06	31972.8	59066.6
724.904	19834	4.46717e+06	32108.8	58083.4
725.463	19441.7	4.40326e+06	30136.1	54150.6
726.023	19281.8	4.33732e+06	30612.2	54474.2
726.582	18633	4.27684e+06	29251.7	54138.1
727.141	18537.9	4.19975e+06	28979.6	53403.9
727.701	18266.3	4.11633e+06	27210.9	51176.1
728.26	17857.4	4.049e+06	26292.5	50255.1
728.819	17691.4	3.96745e+06	25544.2	47741.1
729.378	17246.3	3.88938e+06	24863.9	45837
729.938	16934	3.81487e+06	23809.5	44393.3
730.497	16810.3	3.72251e+06	24489.8	42725.6
731.056	16344	3.64677e+06	21020.4	42227.8
731.615	16143.3	3.56838e+06	21598.6	41841.9
732.175	15803.8	3.48883e+06	21496.6	40211.6
732.734	15621.3	3.4026e+06	22278.9	39614.2
733.293	15393.4	3.31692e+06	20442.2	37871.8
733.852	14752.2	3.23694e+06	19625.9	36291.2
734.412	14753.7	3.14958e+06	18945.6	34648.4
734.971	14562.1	3.06442e+06	20204.1	33217.2
735.53	14331.2	2.98697e+06	18367.3	33042.9
736.089	14124.5	2.90332e+06	18775.5	31761
736.648	13774.4	2.82656e+06	17312.9	30977
737.208	13471.1	2.73706e+06	16972.8	29608
737.767	13205.6	2.66963e+06	16802.7	29209.7
738.326	13226.7	2.57851e+06	16496.6	28525.2
738.885	12967.2	2.50297e+06	16564.6	27355.3
739.444	12817.8	2.43243e+06	14591.8	27268.2
740.003	12389.3	2.34616e+06	16054.4	26085.9
740.562	12206.7	2.27822e+06	13911.6	25301.8
741.121	12036.2	2.206e+06	15374.1	24940.9
741.68	11779.7	2.12424e+06	14149.7	24107
742.24	11520.2	2.05846e+06	14251.7	24405.7
742.799	11351.2	1.98721e+06	13197.3	23634.1
743.358	11366.3	1.91623e+06	12925.2	23273.2
743.917	11002.6	1.85784e+06	13877.6	22999.4
744.476	10888	1.79251e+06	12755.1	22700.7
745.035	10737.1	1.72428e+06	12040.8	22066
745.594	10547	1.67035e+06	11224.5	22090.9
746.153	10370.4	1.6094e+06	11836.7	21232.1
746.712	10254.2	1.55301e+06	12006.8	21580.6
747.271	9999.25	1.49068e+06	11292.5	21904.2
747.83	10020.4	1.43153e+06	11224.5	21456.1
748.389	9902.68	1.37995e+06	10578.2	20174.2
748.948	9537.53	1.33304e+06	10748.3	21120.1
749.507	9404.75	1.2855e+06	10680.3	20385.8
750.066	9238.78	1.23791e+06	9761.9	20634.7
750.625	9109.02	1.19244e+06	10306.1	20037.3
751.184	9062.24	1.14342e+06	10068	20336
751.743	8885.7	1.09975e+06	9761.9	19576.9
752.301	8733.31	1.05863e+06	10204.1	19041.7
752.86	8528.1	1.013e+06	8741.5	19016.8
753.419	8389.29	975393	9183.67	18942.1
753.978	8273.1	942159	8707.48	18705.7
754.537	8082.99	901040	9489.8	18307.4
755.096	8066.39	869098	9387.76	18245.2
755.655	7906.45	834570	8367.35	17498.4
756.214	7628.82	801953	8197.28	17523.3
756.772	7562.43	765528	8435.37	17660.2
757.331	7524.71	739390	8809.52	17336.7
757.89	7449.26	706478	8129.25	17125.1
758.449	7216.9	681113	6666.67	17013.1
759.008	7117.31	650197	7721.09	16813.9
759.566	7032.82	626743	7142.86	16826.4
760.125	6934.74	602220	7244.9	16353.5
760.684	6939.27	575534	7176.87	16241.4
761.243	6678.23	550014	7551.02	16253.9
761.802	6562.05	526757	6326.53	15656.5
762.36	6518.29	510891	6666.67	15706.3
762.919	6353.83	487690	6836.73	16179.2
763.478	6174.27	463196	6564.63	15059.1
764.037	6216.52	446543	7891.16	15681.4
764.595	5994.72	428049	7006.8	14573.7
765.154	5920.78	412212	6156.46	15171.1
765.713	5864.96	395433	7210.88	14884.9
766.271	5771.41	378035	6190.48	15021.8
766.83	5756.32	364587	6122.45	14387.1
767.389	5563.18	347260	6360.54	14598.6
767.947	5495.28	332870	5850.34	14212.8
768.506	5392.68	317173	5510.2	13914.1
769.065	5339.87	304272	6598.64	13988.8
769.623	5170.88	292833	5510.2	13540.8
770.182	5104.49	281759	5136.05	13578.1
770.74	5050.17	269463	5306.12	14250.2
771.299	5012.45	256127	5578.23	13789.7
771.858	4983.78	245939	4727.89	13827
772.416	4924.93	237774	5102.04	13329.2
772.975	4633.72	226180	5340.14	13291.8
773.533	4654.85	218255	5510.2	12794
774.092	4580.91	207364	5068.03	12719.4
774.65	4549.23	201476	4251.7	13042.9
775.209	4519.05	191681	5680.27	12856.3
775.767	4520.56	182884	5340.14	13105.2
776.326	4262.54	175927	4761.9	12906
776.884	4253.49	168915	4897.96	12532.7
777.443	4185.59	160385	5238.1	12370.9
778.001	4149.38	153345	4489.8	12134.4
778.56	4018.11	147569	4455.78	11985.1
779.118	3981.89	140978	4285.71	11823.3
779.677	3918.52	134809	4931.97	12171.7
780.235	3835.53	130804	4523.81	11860.6
780.794	3812.9	124073	4013.61	11835.7
781.352	3705.77	119772	4795.92	11785.9
781.911	3701.24	114812	4897.96	11574.4
782.469	3607.7	107827	4421.77	11176.1
783.027	3521.69	104328	3979.59	11785.9
783.586	3468.88	102445	4149.66	11300.6
784.144	3464.35	97273.7	4863.95	12184.2
784.703	3443.23	93072	3571.43	11549.5
785.261	3425.12	88912.3	3809.52	11113.9
785.819	3165.6	85413.2	3945.58	11487.2
786.378	3299.89	82672.8	3809.52	11561.9
786.936	3149	77923	3299.32	11387.7
787.494	3179.18	75562.1	3163.27	11026.8
788.053	3152.02	72133.2	3435.37	10952.1
788.611	3056.96	67875.2	4319.73	11113.9
789.169	3031.31	66624.5	4149.66	11524.6
789.727	2960.39	64080.9	3401.36	11163.7
790.286	2928.71	61593.6	4319.73	10889.9
790.844	2881.93	59106.2	3537.41	10715.6
791.402	2892.49	56998.3	3979.59	10802.7
791.96	2850.25	54665.5	3435.37	10616.1
792.519	2731.04	52908.9	3843.54	10155.6
793.077	2765.75	49775.2	3027.21	11001.9
793.635	2725.01	47892.1	4251.7	10404.5
794.193	2670.69	46543	3469.39	10429.4
794.752	2519.8	43732.4	2993.2	10379.6
795.31	2551.49	43648.1	3197.28	10404.5
795.868	2534.89	41006.2	3639.46	9645.3
796.426	2436.82	39699.3	3843.54	10230.2
796.984	2402.11	38532.9	2789.12	10367.1
797.542	2385.51	36256.3	4115.65	10192.9
798.101	2341.76	34837	3435.37	10155.6
798.659	2308.56	34317	2517.01	10018.7
799.217	2266.31	32855.5	4081.63	9919.1
799.775	2192.38	31576.7	3367.35	10155.6
800.333	2275.37	30817.9	3231.29	10056
800.891	2110.9	28822.4	2823.13	9433.73
801.449	2258.77	27838.7	3367.35	9968.89
802.007	2187.85	27866.8	3639.46	9657.75
802.565	2064.13	26278.8	3707.48	9993.78
803.123	2030.93	24620.6	2517.01	9719.98
803.681	2136.55	24297.4	2551.02	9433.73
804.24	2021.88	23482.3	2380.95	9346.61
804.797	2018.86	22498.6	2380.95	10043.6
805.356	2026.41	21528.9	2448.98	9159.93
805.914	1917.77	21318.2	3401.36	9247.04
806.471	1843.83	19969.1	2278.91	9334.16
807.029	1852.89	19744.2	2755.1	9421.28
807.587	1869.48	19533.4	3265.31	9558.18
808.145	1788	18844.9	2517.01	9545.74
808.703	1724.63	17467.7	3027.21	9371.5
809.261	1667.3	17369.3	2653.06	9359.05
809.819	1689.93	17088.3	2312.93	9184.82
810.377	1673.33	16399.7	2176.87	9533.29
810.935	1682.38	15795.4	3299.32	9520.85
811.493	1617.5	15542.4	2959.18	9483.51
812.051	1582.8	14867.9	2244.9	9657.75
812.609	1582.8	14432.3	3095.24	9495.96
813.167	1626.56	14052.8	2891.16	9993.78
813.725	1486.23	13265.9	1904.76	9147.48
814.282	1484.72	12984.8	2108.84	9010.58
814.84	1450.02	13448.6	2959.18	8811.45
815.398	1508.86	12563.2	2482.99	8998.13
815.956	1474.16	12099.5	3061.22	8948.35
816.514	1354.96	12057.3	2346.94	8487.87
817.072	1430.4	11762.2	1836.73	9122.59
817.629	1311.2	11298.5	2619.05	8998.13
818.187	1308.19	10427.2	2312.93	8873.68
818.745	1341.38	11073.6	2142.86	8251.4
819.303	1246.32	10286.7	2619.05	8836.34
819.861	1270.46	9977.52	2585.03	8911.01
820.418	1244.81	9696.46	2653.06	8151.84
820.976	1238.78	9260.82	1972.79	8189.17
821.534	1235.76	9682.41	3129.25	8263.85
822.091	1276.5	8951.66	2585.03	8413.19
822.649	1223.69	9021.92	2244.9	8251.4
823.207	1185.97	8516.02	2687.07	8537.65
823.765	1188.99	8628.44	2244.9	8413.19
824.322	1089.4	7546.37	2346.94	8313.63
824.88	1124.1	8220.91	2006.8	8487.87
825.438	1086.38	7841.48	1836.73	8313.63
825.995	1099.96	7700.96	2482.99	8089.61
826.553	1086.38	7321.53	1972.79	7990.04
827.111	1006.41	8220.91	2210.88	8786.56
827.668	1084.87	7209.11	2687.07	8326.07
828.226	1059.22	7068.58	2210.88	8189.17
828.783	949.076	7068.58	2244.9	8413.19
829.341	1059.22	7096.68	2108.84	8686.99
829.899	970.2	6590.78	2210.88	8674.55
830.456	955.111	6731.31	2448.98	8500.31
831.014	873.633	6506.46	2925.17	8711.89
831.571	955.111	6394.04	1734.69	8823.9
832.129	944.549	6675.1	2823.13	8861.23
832.686	881.177	6183.25	1632.65	9197.26
833.244	879.668	6014.61	1870.75	8774.11
833.801	900.792	6014.61	2312.93	8462.97
834.359	787.627	6070.83	2346.94	8276.29
834.916	835.911	6323.78	1496.6	8537.65
835.474	810.26	5761.66	2517.01	8226.51
836.031	778.574	5747.61	2244.9	8288.74
836.589	816.296	5817.88	1904.76	7691.35
837.146	700.113	5593.03	1666.67	7915.37
837.704	799.698	5888.14	2040.82	7853.14
838.261	795.172	5185.5	2380.95	7591.79
838.819	772.539	5733.56	2312.93	8002.49
839.376	745.379	5494.66	2006.8	7865.59
839.933	755.941	5845.98	2380.95	7678.9
840.491	685.025	5536.82	1870.75	7728.69
841.048	736.326	5115.23	2380.95	7566.89
841.606	746.888	4693.65	2687.07	7566.89
842.163	683.516	5354.13	2517.01	7952.71
842.72	689.551	4623.38	1972.79	7342.87
843.278	662.392	4763.91	2312.93	7815.81
843.835	635.232	4974.7	1768.71	7853.14
844.392	662.392	4820.12	2414.97	6894.84
844.95	621.652	4595.28	1870.75	7330.43
845.507	626.179	4749.86	1870.75	7056.63
846.064	586.948	4890.39	2278.91	6757.93
846.622	602.037	4763.91	2006.8	7143.75
847.179	617.126	4440.7	1802.72	7056.63
847.736	506.978	4567.17	2210.88	7006.85
848.293	568.842	4763.91	1292.52	7156.19
848.851	565.824	4173.69	2653.06	6733.04
849.408	550.736	4384.49	2142.86	6907.28
849.965	534.138	4525.01	2142.86	6882.39
850.522	532.629	3934.79	1802.72	6733.04
851.08	576.386	4229.9	1836.73	6857.5
851.637	493.399	4342.33	1938.78	7006.85
852.194	535.647	4342.33	2346.94	7106.41
852.751	537.156	4398.54	2244.9	7230.86
853.308	513.014	4665.54	1972.79	7156.19
853.865	470.766	4510.96	1972.79	7019.29
854.423	476.801	4131.53	1734.69	7093.96
854.98	482.837	4089.38	1088.44	7591.79
855.537	464.73	3991.01	2074.83	8624.77
856.094	472.275	4272.06	2176.87	10155.6
856.651	423.991	3948.85	2176.87	12968.3
857.208	423.991	4131.53	1802.72	14387.1
857.765	414.938	4201.8	2619.05	15992.5
858.322	425.5	4342.33	1632.65	14648.4
858.879	392.305	4243.96	1700.68	12943.4
859.437	411.92	4187.75	1802.72	11910.4
859.994	404.376	3976.95	2142.86	10665.8
860.551	342.512	3709.95	1292.52	9968.89
861.108	439.08	3597.53	1258.5	9458.62
861.665	368.163	3414.84	2585.03	8873.68
862.222	399.849	4033.16	1496.6	8263.85
862.779	357.601	4089.38	1870.75	7977.6
863.336	353.074	4103.43	952.381	7380.21
863.893	350.057	3850.48	1632.65	7529.56
864.45	315.353	3794.27	2040.82	6608.59
865.007	331.95	3738.06	2755.1	6558.81
865.563	339.495	3878.58	2244.9	6359.68
866.12	341.003	3344.58	1530.61	6185.44
866.677	333.459	3738.06	1564.63	5886.75
867.234	324.406	3808.32	1768.71	6260.11
867.791	344.021	3653.74	2176.87	5849.41
868.348	351.565	3822.37	2414.97	6185.44
868.905	359.11	3457	1938.78	6148.1
869.462	422.482	3330.52	2380.95	6334.79
870.019	353.074	3471.05	2074.83	6484.13
870.576	375.707	3808.32	1598.64	5911.64
871.132	347.039	3653.74	1496.6	6384.57
871.689	339.495	3639.69	2006.8	6235.22
872.246	298.755	3302.42	2040.82	6247.67
872.803	324.406	3358.63	1564.63	6297.45
873.36	282.158	3597.53	1564.63	6272.56
873.916	295.737	3302.42	2006.8	6471.69
874.473	306.3	3752.11	1802.72	5849.41
875.03	280.649	3330.52	2585.03	5911.64
875.587	292.72	3204.05	2074.83	6409.46
876.144	282.158	3976.95	1224.49	6409.46
876.7	309.317	3583.47	1564.63	6509.02
877.257	262.542	3794.27	1020.41	6023.65
877.814	294.229	3485.1	1632.65	6546.36
878.37	298.755	3344.58	2108.84	6135.66
878.927	258.016	3204.05	2414.97	5948.97
879.484	303.282	3471.05	1938.78	5899.19
880.041	261.034	3260.26	782.313	6509.02
880.597	253.489	3175.94	1870.75	6073.43
881.154	247.454	3499.16	1224.49	5774.74
881.711	241.418	3695.9	1666.67	5637.83
882.267	273.104	3218.1	2006.8	5749.84
882.824	267.069	2894.88	2006.8	5986.31
883.38	315.353	3021.36	1768.71	5463.6
883.937	310.826	3372.68	952.381	5861.85
884.494	372.69	3499.16	1938.78	5737.4
885.05	423.991	3189.99	1428.57	5998.76
885.607	413.429	3878.58	1258.5	5886.75
886.163	405.885	2712.2	1598.64	5687.62
886.72	411.92	3175.94	1768.71	5762.29
887.276	331.95	3035.41	2074.83	6123.21
887.833	330.441	3175.94	1360.54	6011.2
888.39	233.874	3400.79	1768.71	5749.84
888.946	226.33	2838.67	1360.54	6060.98
889.503	214.259	2993.25	1088.44	5849.41
890.059	285.175	3021.36	1666.67	5550.72
890.616	277.631	3457	1734.69	5339.14
891.172	334.968	3021.36	2176.87	5426.26
891.729	304.791	3442.95	1700.68	5513.38
892.285	226.33	3316.47	1360.54	5451.15
892.841	217.276	2993.25	1496.6	5388.92
893.398	283.667	2726.25	1836.73	5326.7
893.954	235.383	3372.68	1156.46	5426.26
894.511	182.573	3358.63	1224.49	5301.8
895.067	182.573	3161.89	1394.56	5413.81
895.623	144.851	3007.31	1598.64	4940.88
896.18	165.975	2894.88	1666.67	5301.8
896.736	149.378	2993.25	1326.53	5164.9
897.293	165.975	3049.47	1428.57	5227.13
897.849	152.395	3288.36	1258.5	5065.34
898.405	178.046	3386.73	1428.57	5028
898.962	114.674	3260.26	1428.57	4891.1
899.518	175.028	2866.78	1156.46	4915.99
900.074	193.135	2922.99	952.381	5052.89
900.631	134.289	3035.41	1054.42	4940.88
901.187	214.259	2768.41	816.327	4841.32
901.743	144.851	3386.73	1394.56	5028
902.299	179.555	3260.26	1224.49	5102.68
902.856	153.904	2894.88	884.354	4729.31
903.412	123.727	2613.83	816.327	4691.97
903.968	108.638	2782.46	1156.46	4579.96
904.524	96.5673	2894.88	1394.56	4779.09
905.081	104.112	3105.68	1462.59	4691.97
905.637	110.147	2824.62	2006.8	4380.83
906.193	55.828	2824.62	680.272	4480.4
906.749	95.0585	2388.98	340.136	4716.86
907.305	81.4787	2459.25	1190.48	4219.04
907.862	84.4964	2951.1	748.299	4430.62
908.418	66.39	2810.57	782.313	4206.6
908.974	76.9521	2543.56	1564.63	4492.84
909.53	46.7748	2670.04	1734.69	4455.51
910.086	89.023	2824.62	646.259	4206.6
910.642	39.2305	2810.57	782.313	4144.37
911.198	54.3191	2557.62	1734.69	4256.38
911.754	75.4432	2726.25	884.354	4281.27
912.31	43.7571	3133.78	680.272	4306.16
912.867	105.621	2712.2	918.367	4243.93
913.423	64.8812	2641.93	1700.68	4256.38
913.979	87.5142	3063.52	1156.46	3795.89
914.535	60.3546	2740.3	1020.41	3895.46
915.091	54.3191	2754.36	1258.5	3920.35
915.647	104.112	2585.72	1156.46	3982.58
916.203	31.6862	2655.99	952.381	4057.25
916.759	76.9521	2487.35	1496.6	3970.13
917.315	86.0053	2824.62	1292.52	4007.47
917.871	86.0053	2627.88	714.286	3758.56
918.427	66.39	2557.62	680.272	3634.1
