# Supplementary material for: Bright and durable scintillation from colloidal quantum shells
Source: Nat Commun. 2024 May 20;15:4274. doi: 10.1038/s41467-024-48351-9 (PMC11106345; doi:10.1038/s41467-024-48351-9)
Supplement: Supplementary file 3 — Source Data [file 41467_2024_48351_MOESM3_ESM.zip › Figure 2b.xlsx]

## Sheet: Sheet1
Sample	Wavelength (nm)	Light Yield (photons/keV)	Lifetime (ns)	Notes	DOI	Sample form
(3-FC6H5C2H4NH3)2PbBr4 single crystal	430	12	6.9		https://doi.org/10.1016/j.optmat.2020.109686	hybrid
(C38H34P2)MnBr4 single crystal	517	80	318000		10.1038/s41467-020-18119-y	hybrid
(C6H5C2H4NH3)2Pb0.75Ba0.25Br4 single crystal	440	19	9.2	polyexponential	10.7567/1347-4065/ab515d	hybrid
(C6H5C2H4NH3)2Pb0.975Mn0.025Br4 single crystal	410	1.6	0.08	polyexponential	10.7567/1347-4065/ab2e7c	hybrid
(C6H5C2H4NH3)2Pb0.9Sr0.1Br4 single crystal	440	19.7	4.54		https://doi.org/10.1016/j.nima.2018.10.050	hybrid
Li-doped (PEA)2PbBr4 single crystal	436	11	11	polyexponential	10.1038/s43246-020-0038-x	hybrid
PhE-PbBr4	475	--	9.9		10.1063/1.3059562	hybrid
Bismuth loaded polymer	450	12	15		10.1209/0295-5075/97/22002	hybrid
bismuth+iridium loaded polymer	500	30	1200		10.1209/0295-5075/97/22002	hybrid
Lead-loaded plastic mixture	420	9			https://doi.org/10.1016/j.nima.2015.03.077	hybrid
				cryogenic temperature
CsPbBr3	525	50	1	bulk, 7 K	10.1038/s41598-020-65672-z	inorganic, cryo
MAPbBr3	575	152	0.8	10K,suspect lifetime data, 5.2, 45.4	10.1038/srep37254	inorganic, cryo
MAPbBr3	575	116	1.5	8K-complex changes with temperature	10.1039/C9MH00281B	inorganic, cryo
MAPbI3	780	270	43	10K, also 52.2 ns	10.1038/srep37254	inorganic, cryo
Cs2Ag0.6Na0.4In1−‑yBiyCl6 single crystals	630	39	1		10.1038/s41377-020-00353-0	inorganic
(PPN)2SbCl5 single crystal	635	49	4100		https://doi.org/10.1016/j.matt.2020.05.018	inorganic
BaF2	310	2	0.6	fast 600 ps (220 range), slow 430+(310nm)	https://doi.org/10.1016/0167-5087(83)91254-1	inorganic
BaMgF4	210	1.3	0.57	multicomponent	10.1016/j.nima.2010.06.218	inorganic
bismuth germanate (BGO)	450	0.55	60	300ns longer decay	https://doi.org/10.1016/0029-554X(81)90521-8	inorganic
CdWO4	495	20	2000	substantial afterglow	J.Phys.Stud. 14 (2010) 4, 4201. SCINTILLATORS FOR CRYOGENIC APPLICATIONS: STATE-OF-ART	inorganic
Cs2NaEuCl6 powder crysta	600	1.25	160000	polyexponential	10.1007/s11426-018-9308-2	inorganic
Cs2NaTbCl6 powder crystal	548	46.6	760000	polyexponential	10.1007/s11426-018-9308-2	inorganic
Cs2ZnCl4		0.63	1.8		10.7567/APEX.7.062602	inorganic
Cs3Cu2I5 single crysta	440	32	51	polyexponential	10.1002/pssr.202000374	inorganic
Cs3Cu2I5:Tl single crystal	500	51	304	polyexponential	10.1021/acsami.0c09047	inorganic
Cs4CaI6:Eu single crystal	474	51.8	2100		https://doi.org/10.1016/j.jcrysgro.2018.01.017	inorganic
Cs4EuBr6 single crystal	462	78	3720		10.1039/c8tc01458b	inorganic
Cs4EuI6 single crystal	470	53	1290		10.1039/c8tc01458b	inorganic
Cs4SrI6:Eu single crysta	474	62.3	1900		https://doi.org/10.1016/j.jcrysgro.2018.01.017	inorganic
CsF	390	0.52	2		https://doi.org/10.1016/0167-5087(83)90194-1	inorganic
CsI	315	0.967			https://doi.org/10.1016/j.nima.2020.164801; 10.1088/1361-6560/ab63b4	inorganic
CsI:Tl	550	60	1000	substantial afterglow	https://doi.org/10.1016/0168-9002(93)91015-F	inorganic
GOS:Tb	545	60	600000	substantial afterglow	https://doi.org/10.1016/j.nima.2015.08.041	inorganic
K2CuBr3 single crystal	391	23.806	64.3		10.1021/acsaelm.0c00414	inorganic
LaBr3:Ce	358	61	35		https://doi.org/10.1016/S0168-9002(02)00712-X; https://doi.org/10.1016/j.jlumin.2021.118534	inorganic
LSO:Ce	420	40	40		10.1109/23.159655	inorganic
NaI:Tl	415	43	230		, https://doi.org/10.1016/j.nima.2014.02.045	inorganic
PbWO4	475	0.14	10		https://doi.org/10.1016/0168-9002(95)00589-7	inorganic
Rb2CuBr3 single crystal	385	91.056	41400		10.1002/adma.201904711	inorganic
Rb2CuCl3 single crystal	401	16.6	11.3		10.1021/acs.jpclett.0c00161	inorganic
YAP: Ce	340	17.2	27		10.1016/0168-583X(91)95605	inorganic
BaF2	220	1.8	0.6		https://www.crystals.saint-gobain.com/radiation-detection-scintillators/crystal-scintillators	inorganic, commercial
BaF2	310	10	630		https://www.crystals.saint-gobain.com/radiation-detection-scintillators/crystal-scintillators	inorganic, commercial
BGO	480	10	300		https://www.crystals.saint-gobain.com/radiation-detection-scintillators/crystal-scintillators	inorganic, commercial
CaF2:Eu	435	19	940		https://www.crystals.saint-gobain.com/radiation-detection-scintillators/crystal-scintillators	inorganic, commercial
CdWO4	475	15	14000		https://www.crystals.saint-gobain.com/radiation-detection-scintillators/crystal-scintillators	inorganic, commercial
CLLB	420	43	180		https://www.crystals.saint-gobain.com/radiation-detection-scintillators/crystal-scintillators	inorganic, commercial
CsI	315	2	16		https://www.crystals.saint-gobain.com/radiation-detection-scintillators/crystal-scintillators	inorganic, commercial
CsI:Na	420	41	630		https://www.crystals.saint-gobain.com/radiation-detection-scintillators/crystal-scintillators	inorganic, commercial
CsI:Tl	550	54	1000		https://www.crystals.saint-gobain.com/radiation-detection-scintillators/crystal-scintillators	inorganic, commercial
LaBr3(ce)	380	63	16		https://www.crystals.saint-gobain.com/radiation-detection-scintillators/crystal-scintillators	inorganic, commercial
LaBr3(Ce+Sr)	385	73	25		https://www.crystals.saint-gobain.com/radiation-detection-scintillators/crystal-scintillators	inorganic, commercial
LYSO	420	33	36		https://www.crystals.saint-gobain.com/radiation-detection-scintillators/crystal-scintillators	inorganic, commercial
NaI:Tl	415	38	250		https://www.crystals.saint-gobain.com/radiation-detection-scintillators/crystal-scintillators	inorganic, commercial
NaIL	419	35	240		https://www.crystals.saint-gobain.com/radiation-detection-scintillators/crystal-scintillators	inorganic, commercial
YAG:Ce	550	8	70		https://www.crystals.saint-gobain.com/radiation-detection-scintillators/crystal-scintillators	inorganic, commercial
ZnS(ag)	310	50	110		https://www.crystals.saint-gobain.com/radiation-detection-scintillators/crystal-scintillators	inorganic, commercial
CdSe/CdS NPLs	530	0.275		0.077	10.1016/j.jlumin.2019.116613, 10.1088/1748-0221/11/10/P10015	nano
CdTe NPLs	510	0.5		RT; low T, 40x higher	10.1021/acs.nanolett.2c02975	nano
Cs3Cu2I5 nanocrystals	445	79.279		1920	10.1002/advs.202000195	nano
gQDs CdSe/CdS	650	23		0.895	10.1088/1748-0221/11/10/P10015	nano
ZnO:Ga	390	0.5			https://doi.org/10.1016/j.jlumin.2019.116613	nano
BC-400	423	12.7075	2.4		https://www.crystals.saint-gobain.com/radiation-detection-scintillators/plastic-scintillators
BC-404	408	13.294	1.8		https://www.crystals.saint-gobain.com/radiation-detection-scintillators/plastic-scintillators
BC-408	425	12.512	2.1		https://www.crystals.saint-gobain.com/radiation-detection-scintillators/plastic-scintillators
BC-412	434	11.73	3.3		https://www.crystals.saint-gobain.com/radiation-detection-scintillators/plastic-scintillators
BC-416	434	7.429	4		https://www.crystals.saint-gobain.com/radiation-detection-scintillators/plastic-scintillators
BC-418 (st. gobain)	391	13.0985	1.4		https://www.crystals.saint-gobain.com/radiation-detection-scintillators/plastic-scintillators
BC-420	391	12.512	1.5		https://www.crystals.saint-gobain.com/radiation-detection-scintillators/plastic-scintillators
BC-422 (st. gobain)	370	10.7525	1.6		https://www.crystals.saint-gobain.com/radiation-detection-scintillators/plastic-scintillators
BC-422q	370	2.1505	0.7		https://www.crystals.saint-gobain.com/radiation-detection-scintillators/plastic-scintillators
BC-428	480	7.038	12.5		https://www.crystals.saint-gobain.com/radiation-detection-scintillators/plastic-scintillators
BC-430	580	8.7975	16.8		https://www.crystals.saint-gobain.com/radiation-detection-scintillators/plastic-scintillators
BC-440	434	11.73	3.3		https://www.crystals.saint-gobain.com/radiation-detection-scintillators/plastic-scintillators
BC-440M	428	11.73	3.3		https://www.crystals.saint-gobain.com/radiation-detection-scintillators/plastic-scintillators
BC-444	428	8.0155	285		https://www.crystals.saint-gobain.com/radiation-detection-scintillators/plastic-scintillators
BC-452	424	9.384	2.1		https://www.crystals.saint-gobain.com/radiation-detection-scintillators/plastic-scintillators
BC-490	425	10.7525	2.3		https://www.crystals.saint-gobain.com/radiation-detection-scintillators/plastic-scintillators
BC-498	423	12.7075	2.4		https://www.crystals.saint-gobain.com/radiation-detection-scintillators/plastic-scintillators
ammonium salicylate	405	11.96			10.1109/TNS.2009.2015944
anthracene	420	19.55			10.1109/TNS.2009.2015944
diphenylanthracene	380	12.75			10.1109/TNS.2009.2015944
salicylamide	450	21.54			10.1109/TNS.2009.2015944
Stilbene	430	19.522			10.1109/TNS.2009.2015944
tetraphenylbutadiene	440	22.49			10.1109/TNS.2009.2015944
triphenylbenzene	415	7.36			10.1109/TNS.2009.2015944
BC-418 (st. gobain)	391	9.1	1.2		https://doi.org/10.1016/j.nima.2020.164801
BC-422 (st. gobain)	370	7.5	1.3		https://doi.org/10.1016/j.nima.2020.164801
Bi- and lithium loaded plastic	385	5	2		https://doi.org/10.1016/j.nima.2015.01.008
EJ-232 (Eljen)	370	8.4	1.6		10.1109/TNS.2020.3010469
EJ-232q (Eljen)	370	2.9	0.7		10.1109/TNS.2020.3010469
Hf-doped polymer (st gobain Bc452)	420	5.16	2.5		10.1063/1.4875025
NE142 (St. gobain BC-452)	370	4.3	2.1		10.1063/1.4875025
qd loaded pvt plastic	530	9.4		60% loading	10.1021/acsnano.7b02923
EJ-200	425	10	2.1		https://eljentechnology.com/products/plastic-scintillators/ej-200-ej-204-ej-208-ej-212
EJ-204	408	10.4	1.8		https://eljentechnology.com/products/plastic-scintillators/ej-200-ej-204-ej-208-ej-212
EJ-208	435	9.2	3.3		https://eljentechnology.com/products/plastic-scintillators/ej-200-ej-204-ej-208-ej-212
EJ-212	423	10	2.4		https://eljentechnology.com/products/plastic-scintillators/ej-200-ej-204-ej-208-ej-212
Bismuth loaded polymer	450	12	15		10.1209/0295-5075/97/22002	hybrid
bismuth+iridium loaded polymer	500	30	1200		10.1209/0295-5075/97/22002	hybrid
Lead-loaded plastic mixture	420	9			https://doi.org/10.1016/j.nima.2015.03.077	hybrid
CsPbBr3 nanosheets	520	21	2	2-13 ns	10.1021/acsnano.8b09484	nano
CsPbBr3@Cs4PbBr6	520	6	3		10.1021/acsnano.9b06114	nano
CsPbBr3@Cs4PbBr6	520	64	1.4		10.1039/D0NR00772B	nano-cryo?
CsPbBr3+fluoride treatment	535	9	2	2ns PL lifetime; +1-3us trap lifetime with RL	10.1038/s41566-022-01103-x	nano
CsPbX3-full spectrum				perovskite	10.1038/s41586-018-0451-1	nano
(EDBE)PbCl4	530	9		RT	10.1038/srep37254	inorganic
CsPbCl3 single crystal	415	0.33	0.3	5.6ns	https://doi.org/10.1016/j.nima.2008.04.079	inorganic
CsPbCl3 single crystal	440	1.2	0.39	7ns	10.7567/JJAP.55.02BC20	inorganic
MaPbBr0.05Cl2.95	420	18	0.14		10.1021/acsami.9b10367	inorganic
MAPbBr3	575	1		<1	10.1038/srep37254	inorganic
MAPbI3	780	1		<1	10.1038/srep37254	inorganic
(3-FC6H5C2H4NH3)2PbBr4 single crystal	430	12	6.9		https://doi.org/10.1016/j.optmat.2020.109686	hybrid
(C38H34P2)MnBr4 single crystal	517	80	318000		10.1038/s41467-020-18119-y	hybrid
(C6H5C2H4NH3)2Pb0.75Ba0.25Br4 single crystal	440	19	9.2	polyexponential	10.7567/1347-4065/ab515d	hybrid
(C6H5C2H4NH3)2Pb0.975Mn0.025Br4 single crystal	410	1.6	0.08	polyexponential	10.7567/1347-4065/ab2e7c	hybrid
(C6H5C2H4NH3)2Pb0.9Sr0.1Br4 single crystal	440	19.7	4.54		https://doi.org/10.1016/j.nima.2018.10.050	hybrid
Li-doped (PEA)2PbBr4 single crystal	436	11	11	polyexponential	10.1038/s43246-020-0038-x	hybrid
PhE-PbBr4	475	--	9.9		10.1063/1.3059562	hybrid
Sample	Wavelength (nm)	Light Yield (photons/keV)	error (std deviation) in LY	Lifetime (ns) (1/e lifetime)	DOI	Sample form
JPC-III-101 (core 8.2 nm)	711	69.4	13.2	3.2	This work	nano
JPC-III-54 (core 4.5 nm)	652	65.8	11.2	2.944	This work	nano
DN24Jan22 (core 6.0 nm)	643	13.7	2.2	2.176	This work	nano
CdSe/CdS QDs (core/shell QD sample)	635	0.6285	0.12	1.024	This work	nano
