# Supplementary material for: Bright and durable scintillation from colloidal quantum shells
Source: Nat Commun. 2024 May 20;15:4274. doi: 10.1038/s41467-024-48351-9 (PMC11106345; doi:10.1038/s41467-024-48351-9)
Supplement: Supplementary file 3 — Source Data [file 41467_2024_48351_MOESM3_ESM.zip › Figure 2c.xlsx]

## Sheet: Sheet1
time-resolved radioluminescence decays
time (ns)	Ce:YAG		time (ns)	core 8.2 nm	core 4.5 nm		time (ns)	core 6.0 nm
-5	0.40437		-7.5	0.00483	0.01059		-7	6.93326e-05
-4.744	0.40002		-7.436	0.00524	0.0083		-6.872	-0.00224
-4.488	0.39073		-7.372	0.00685	0.00715		-6.744	0.005
-4.232	0.39278		-7.308	0.00927	0.00973		-6.616	0.00284
-3.976	0.39606		-7.244	0.00746	0.0083		-6.488	0.00161
-3.72	0.38569		-7.18	0.00443	0.00687		-6.36	0.00377
-3.464	0.39117		-7.116	0.00867	0.0083		-6.232	0.00207
-3.208	0.38662		-7.052	0.00948	0.00544		-6.104	0.00531
-2.952	0.39269		-6.988	0.01089	0.00715		-5.976	0.00223
-2.696	0.39264		-6.924	0.00665	0.00658		-5.848	0.00238
-2.44	0.38516		-6.86	0.000393546	0.00658		-5.72	0.000685623
-2.184	0.38687		-6.796	0.00221	0.00658		-5.592	0.000223405
-1.928	0.38594		-6.732	0.00705	0.00944		-5.464	0.00454
-1.672	0.39337		-6.668	0.00685	0.00916		-5.336	0.000993768
-1.416	0.38789		-6.604	0.00786	0.00515		-5.208	0.00438
-1.16	0.38912		-6.54	0.00927	0.00572		-5.08	-0.000855102
-0.904	0.38364		-6.476	0.00443	0.00401		-4.952	0.00284
-0.648	0.38369		-6.412	0.00907	0.00544		-4.824	-0.00132
-0.392	0.38354		-6.348	0.01069	0.00858		-4.696	0.000223405
-0.136	0.38051		-6.284	0.00907	0.00486		-4.568	0.000839695
0.12	0.3897		-6.22	0.00786	0.00715		-4.44	0.00454
0.376	0.38892		-6.156	0.00423	0.0083		-4.312	0.00269
0.632	0.38941		-6.092	0.01089	0.00773		-4.184	0.00469
0.888	0.39865		-6.028	0.00423	0.00629		-4.056	0.00223
1.144	0.42647		-5.964	0.00524	0.00629		-3.928	0.00192
1.4	0.44852		-5.9	0.00988	0.0083		-3.8	0.00053155
1.656	0.4756		-5.836	0.00201	0.00687		-3.672	0.0013
1.912	0.49775		-5.772	0.00786	0.00916		-3.544	0.00315
2.168	0.53432		-5.708	0.00504	0.00572		-3.416	0.00377
2.424	0.56732		-5.644	0.00726	0.00715		-3.288	0.00716
2.68	0.60643		-5.58	0.00524	0.00773		-3.16	0.0013
2.936	0.62619		-5.516	0.00483	0.00715		-3.032	0.00207
3.192	0.66354		-5.452	0.00584	0.00801		-2.904	0.00608
3.448	0.70661		-5.388	0.00403	0.00687		-2.776	0.00515
3.704	0.72675		-5.324	0.01069	0.00372		-2.648	0.0013
3.96	0.76406		-5.26	0.00847	0.00773		-2.52	0.00731
4.216	0.81925		-5.196	0.00524	0.00916		-2.392	0.00146
4.472	0.85		-5.132	0.00302	0.00429		-2.264	-0.00163
4.728	0.86521		-5.068	0.00544	0.00687		-2.136	0.00161
4.984	0.88154		-5.004	0.00988	0.00687		-2.008	-0.00517
5.24	0.90618		-4.94	0.00483	0.00687		-1.88	0.00454
5.496	0.9096		-4.876	0.00685	0.00601		-1.752	-0.000392885
5.752	0.91322		-4.812	0.00261	0.00658		-1.624	-0.00132
6.008	0.9429		-4.748	0.00362	0.00801		-1.496	0.0013
6.264	0.92789		-4.684	0.00907	0.00887		-1.368	0.00146
6.52	0.94441		-4.62	0.00887	0.00858		-1.24	0.00454
6.776	0.94427		-4.556	0.00463	0.00429		-1.112	-0.00070103
7.032	0.94207		-4.492	0.00806	0.00658		-0.984	0.000993768
7.288	0.96431		-4.428	0.00826	0.00486		-0.856	-0.000855102
7.544	0.96416		-4.364	0.00423	0.00858		-0.728	0.00485
7.8	0.97365		-4.3	0.00524	0.00458		-0.6	-0.00255
8.056	0.96196		-4.236	0.00241	0.00744		-0.472	-0.00224
8.312	0.96915		-4.172	0.00665	0.00801		-0.344	0.000839695
8.568	0.96587		-4.108	0.0119	0.00801		-0.216	0.0087
8.824	0.97443		-4.044	0.0117	0.00801		-0.088	0.003
9.08	0.96763		-3.98	0.01008	0.00801		0.04	0.00608
9.336	0.97614		-3.916	0.00544	0.00887		0.168	0.00146
9.592	0.97345		-3.852	0.00483	0.00572		0.296	-0.00132
9.848	0.9759		-3.788	0.00463	0.00858		0.424	0.00315
10.104	0.98113		-3.724	0.00826	0.00544		0.552	0.00746
10.36	0.97453		-3.66	0.00403	0.00572		0.68	0.03936
10.616	0.9779		-3.596	0.00423	0.00544		0.808	0.09852
10.872	0.9825		-3.532	0.00483	0.00515		0.936	0.18896
11.128	1		-3.468	0.00685	0.00544		1.064	0.28803
11.384	0.9759		-3.404	0.00302	0.00544		1.192	0.37539
11.64	0.96763		-3.34	0.00443	0.00801		1.32	0.476
11.896	0.96715		-3.276	0.00766	0.00572		1.448	0.56675
12.152	0.97961		-3.212	0.00463	0.00916		1.576	0.64964
12.408	0.96495		-3.148	0.00766	0.00658		1.704	0.71959
12.664	0.97673		-3.084	0.00645	0.00801		1.832	0.78661
12.92	0.97311		-3.02	0.00443	0.00973		1.96	0.85949
13.176	0.97287		-2.956	0.00443	0.00687		2.088	0.93005
13.432	0.97096		-2.892	0.00847	0.00658		2.216	0.96395
13.688	0.95624		-2.828	0.00483	0.00744		2.344	1
13.944	0.96719		-2.764	0.00685	0.00744		2.472	0.98952
14.2	0.96856		-2.7	0.00221	0.00687		2.6	0.92111
14.456	0.96314		-2.636	0.00302	0.00773		2.728	0.84115
14.712	0.95722		-2.572	0.00604	0.00916		2.856	0.81342
14.968	0.96998		-2.508	0.00907	0.00801		2.984	0.74701
15.224	0.96509		-2.444	0.00887	0.00572		3.112	0.71296
15.48	0.9758		-2.38	0.00826	0.00715		3.24	0.67491
15.736	0.96514		-2.316	0.00544	0.00773		3.368	0.62776
15.992	0.96294		-2.252	0.00826	0.00687		3.496	0.60296
16.248	0.96583		-2.188	0.00201	0.00858		3.624	0.5743
16.504	0.95835		-2.124	0.00463	0.00572		3.752	0.54256
16.76	0.9517		-2.06	0.00645	0.00515		3.88	0.52684
17.016	0.95091		-1.996	0.00584	0.0083		4.008	0.4948
17.272	0.95033		-1.932	0.00625	0.00916		4.136	0.49002
17.528	0.94974		-1.868	0.00261	0.00601		4.264	0.45489
17.784	0.95302		-1.804	0.00423	0.00715		4.392	0.44287
18.04	0.9451		-1.74	0.00847	0.0103		4.52	0.4116
18.296	0.94813		-1.676	0.00645	0.00715		4.648	0.41021
18.552	0.94392		-1.612	0.00766	0.00629		4.776	0.36861
18.808	0.93434		-1.548	0.00322	0.00687		4.904	0.36353
19.064	0.94617		-1.484	0.00342	0.00401		5.032	0.3475
19.32	0.96089		-1.42	0.00362	0.00486		5.16	0.35259
19.576	0.93111		-1.356	0.00604	0.00744		5.288	0.33025
19.832	0.95307		-1.292	0.00302	0.00601		5.416	0.32439
20.088	0.93894		-1.228	0.00423	0.00658		5.544	0.31669
20.344	0.9406		-1.164	0.00847	0.00629		5.672	0.30298
20.6	0.93747		-1.1	0.00463	0.00515		5.8	0.30544
20.856	0.93317		-1.036	0.00645	0.00572		5.928	0.27077
21.112	0.92798		-0.972	0.00382	0.00372		6.056	0.26184
21.368	0.94192		-0.908	0.00604	0.00572		6.184	0.27817
21.624	0.93659		-0.844	0.00423	0.00715		6.312	0.27293
21.88	0.92266		-0.78	0.00282	0.00629		6.44	0.26261
22.136	0.93678		-0.716	0.00241	0.00629		6.568	0.25845
22.392	0.92945		-0.652	0.00483	0.00801		6.696	0.24736
22.648	0.93899		-0.588	0.00645	0.00601		6.824	0.2435
22.904	0.92598		-0.524	0.00887	0.00744		6.952	0.24088
23.16	0.91601		-0.46	0.00746	0.00486		7.08	0.22502
23.416	0.90652		-0.396	0.00261	0.00773		7.208	0.22902
23.672	0.90965		-0.332	0.00483	0.00515		7.336	0.21392
23.928	0.91992		-0.268	0.00705	0.00629		7.464	0.21423
24.184	0.91522		-0.204	0.0014	0.00629		7.592	0.2207
24.44	0.91953		-0.14	0.00282	0.00572		7.72	0.20237
24.696	0.91498		-0.076	0.00403	0.00629		7.848	0.19851
24.952	0.90354		-0.012	0.00604	0.00687		7.976	0.19867
25.208	0.89865		0.052	0.00342	0.00601		8.104	0.18295
25.464	0.90486		0.116	0.00826	0.00629		8.232	0.18758
25.72	0.90114		0.18	0.00685	0.00715		8.36	0.18681
25.976	0.90466		0.244	0.00504	0.00744		8.488	0.17818
26.232	0.90569		0.308	0.00423	0.00687		8.616	0.16739
26.488	0.90985		0.372	0.00968	0.00944		8.744	0.17725
26.744	0.89635		0.436	0.01028	0.00858		8.872	0.17201
27	0.89655		0.5	0.00423	0.00658		9	0.16708
27.256	0.90114		0.564	0.00463	0.00601		9.128	0.16462
27.512	0.89459		0.628	0.00948	0.00515		9.256	0.15553
27.768	0.88628		0.692	0.00867	0.00544		9.384	0.15676
28.024	0.88486		0.756	0.00826	0.00629		9.512	0.15537
28.28	0.89449		0.82	0.01856	0.00572		9.64	0.16138
28.536	0.87577		0.884	0.04076	0.00744		9.768	0.15368
28.792	0.88623		0.948	0.07789	0.00773		9.896	0.15753
29.048	0.87905		1.012	0.12027	0.00458		10.024	0.14906
29.304	0.88261		1.076	0.1566	0.00687		10.152	0.14844
29.56	0.87425		1.14	0.2228	0.01688		10.28	0.13796
29.816	0.86868		1.204	0.29242	0.0372		10.408	0.13904
30.072	0.87792		1.268	0.36811	0.08612		10.536	0.1335
30.328	0.87548		1.332	0.42744	0.14735		10.664	0.12995
30.584	0.87924		1.396	0.512	0.20315		10.792	0.13365
30.84	0.87259		1.46	0.55055	0.30329		10.92	0.1298
31.096	0.87509		1.524	0.64985	0.41116		11.048	0.12995
31.352	0.88115		1.588	0.70857	0.50901		11.176	0.12317
31.608	0.87049		1.652	0.78284	0.64979		11.304	0.13072
31.864	0.87411		1.716	0.84319	0.74106		11.432	0.12595
32.12	0.84678		1.78	0.90212	0.83433		11.56	0.12148
32.376	0.85939		1.844	0.93239	0.8887		11.688	0.12225
32.632	0.86296		1.908	1	0.96624		11.816	0.11917
32.888	0.85837		1.972	0.99132	0.99542		11.944	0.12625
33.144	0.85367		2.036	0.96811	1		12.072	0.11686
33.4	0.85626		2.1	0.97215	0.97825		12.2	0.11562
33.656	0.85553		2.164	0.95802	0.97911		12.328	0.12009
33.912	0.86717		2.228	0.96206	0.93877		12.456	0.12055
34.168	0.85797		2.292	0.90959	0.92504		12.584	0.11978
34.424	0.85514		2.356	0.91221	0.89099		12.712	0.10407
34.68	0.83993		2.42	0.87851	0.87411		12.84	0.10792
34.936	0.85088		2.484	0.82401	0.8681		12.968	0.1147
35.192	0.83954		2.548	0.83633	0.81888		13.096	0.11347
35.448	0.84189		2.612	0.81433	0.82318		13.224	0.10176
35.704	0.83372		2.676	0.78648	0.79971		13.352	0.11393
35.96	0.84521		2.74	0.7669	0.7588		13.48	0.10129
36.216	0.84384		2.804	0.78587	0.7691		13.608	0.10314
36.472	0.83856		2.868	0.73138	0.72504		13.736	0.10777
36.728	0.83861		2.932	0.7114	0.72418		13.864	0.10268
36.984	0.83064		2.996	0.70091	0.70701		13.992	0.09313
37.24	0.82219		3.06	0.69081	0.67639		14.12	0.09621
37.496	0.83284		3.124	0.68718	0.66409		14.248	0.09559
37.752	0.83226		3.188	0.65126	0.64435		14.376	0.1016
38.008	0.83035		3.252	0.65005	0.65494		14.504	0.09929
38.264	0.83245		3.316	0.64843	0.63319		14.632	0.08774
38.52	0.82468		3.38	0.63794	0.5814		14.76	0.08496
38.776	0.81207		3.444	0.59697	0.61259		14.888	0.09082
39.032	0.81485		3.508	0.60201	0.60114		15.016	0.08142
39.288	0.8236		3.572	0.59515	0.6		15.144	0.08804
39.544	0.806		3.636	0.57154	0.58054		15.272	0.0882
39.8	0.81231		3.7	0.57053	0.53162		15.4	0.08512
40.056	0.81119		3.764	0.56125	0.54278		15.528	0.08897
40.312	0.81348		3.828	0.53804	0.55136		15.656	0.08096
40.568	0.81749		3.892	0.54106	0.5382		15.784	0.07726
40.824	0.81436		3.956	0.51967	0.52933		15.912	0.08835
41.08	0.80786		4.02	0.5225	0.51903		16.04	0.07711
41.336	0.81104		4.084	0.51523	0.52589		16.168	0.0808
41.592	0.81564		4.148	0.49888	0.51102		16.296	0.06894
41.848	0.80776		4.212	0.46801	0.49242		16.424	0.07972
42.104	0.81026		4.276	0.45892	0.49127		16.552	0.0768
42.36	0.79559		4.34	0.46599	0.46438		16.68	0.07788
42.616	0.79026		4.404	0.46801	0.47268		16.808	0.07094
42.872	0.79217		4.468	0.43854	0.46037		16.936	0.07433
43.128	0.78488		4.532	0.42462	0.46066		17.064	0.07541
43.384	0.80165		4.596	0.45348	0.43405		17.192	0.07634
43.64	0.78659		4.66	0.43733	0.45236		17.32	0.0731
43.896	0.79378		4.724	0.41049	0.43491		17.448	0.07741
44.152	0.78684		4.788	0.42139	0.42546		17.576	0.06971
44.408	0.78811		4.852	0.42784	0.43233		17.704	0.06802
44.664	0.78322		4.916	0.40464	0.44292		17.832	0.0674
44.92	0.78518		4.98	0.41594	0.42232		17.96	0.07187
45.176	0.78948		5.044	0.39495	0.40744		18.088	0.07202
45.432	0.77432		5.108	0.40322	0.41316		18.216	0.06124
45.688	0.78239		5.172	0.39676	0.40114		18.344	0.06724
45.944	0.77467		5.236	0.3891	0.38083		18.472	0.06555
46.2	0.7643		5.3	0.37436	0.40086		18.6	0.0694
46.456	0.76259		5.364	0.35963	0.39027		18.728	0.07341
46.712	0.76616		5.428	0.37315	0.37911		18.856	0.06293
46.968	0.77887		5.492	0.37578	0.38398		18.984	0.06724
47.224	0.77119		5.556	0.36508	0.3877		19.112	0.07079
47.48	0.773		5.62	0.3449	0.36195		19.24	0.0654
47.736	0.76498		5.684	0.35095	0.38426		19.368	0.06478
47.992	0.7622		5.748	0.35802	0.3628		19.496	0.06755
48.248	0.77765		5.812	0.3457	0.34592		19.624	0.0731
48.504	0.76498		5.876	0.34147	0.35393		19.752	0.0597
48.76	0.76694		5.94	0.33602	0.3608		19.88	0.06647
49.016	0.75912		6.004	0.32431	0.34077		20.008	0.0674
49.272	0.74621		6.068	0.32996	0.35422		20.136	0.06802
49.528	0.7512		6.132	0.32209	0.35079		20.264	0.05107
49.784	0.75746		6.196	0.32714	0.36023		20.392	0.05415
50.04	0.75706		6.26	0.32855	0.32761		20.52	0.05692
50.296	0.74714		6.324	0.30635	0.34306		20.648	0.06062
50.552	0.74919		6.388	0.30776	0.33333		20.776	0.05692
50.808	0.75838		6.452	0.31362	0.32618		20.904	0.05307
51.064	0.74181		6.516	0.29929	0.31187		21.032	0.05523
51.32	0.73942		6.58	0.31382	0.31073		21.16	0.06062
51.576	0.74411		6.644	0.29848	0.33162		21.288	0.05754
51.832	0.75051		6.708	0.29242	0.32332		21.416	0.05322
52.088	0.75144		6.772	0.28254	0.31216		21.544	0.05554
52.344	0.75242		6.836	0.29364	0.32876		21.672	0.04922
52.6	0.73751		6.9	0.29283	0.303		21.8	0.056
52.856	0.74196		6.964	0.28132	0.30501		21.928	0.05538
53.112	0.74103		7.028	0.27991	0.3113		22.056	0.05708
53.368	0.73321		7.092	0.28072	0.30243		22.184	0.05538
53.624	0.7292		7.156	0.28173	0.30386		22.312	0.04937
53.88	0.72846		7.22	0.27991	0.29957		22.44	0.0503
54.136	0.72313		7.284	0.26578	0.28298		22.568	0.05292
54.392	0.73536		7.348	0.26619	0.29413		22.696	0.05523
54.648	0.72602		7.412	0.28092	0.2907		22.824	0.04999
54.904	0.7203		7.476	0.268	0.27754		22.952	0.05415
55.16	0.73404		7.54	0.27487	0.28784		23.08	0.04398
55.416	0.7293		7.604	0.26457	0.29099		23.208	0.04922
55.672	0.72509		7.668	0.25125	0.28755		23.336	0.04999
55.928	0.7225		7.732	0.25812	0.26753		23.464	0.04783
56.184	0.71981		7.796	0.26235	0.27325		23.592	0.0523
56.44	0.71272		7.86	0.25448	0.27668		23.72	0.0486
56.696	0.7204		7.924	0.2456	0.27039		23.848	0.0523
56.952	0.7115		7.988	0.23047	0.26266		23.976	0.04968
57.208	0.71468		8.052	0.25327	0.27067		24.104	0.0523
57.464	0.7158		8.116	0.23935	0.26753		24.232	0.05893
57.72	0.71639		8.18	0.23248	0.26695		24.36	0.04691
57.976	0.71668		8.244	0.23531	0.26667		24.488	0.04229
58.232	0.70329		8.308	0.22926	0.27039		24.616	0.04429
58.488	0.70549		8.372	0.22401	0.25293		24.744	0.04583
58.744	0.70656		8.436	0.22582	0.25751		24.872	0.04953
59	0.70676		8.5	0.22603	0.25923		25	0.04783
59.256	0.69551		8.564	0.22482	0.25036		25.128	0.04074
59.512	0.70681		8.628	0.22603	0.26152		25.256	0.04182
59.768	0.69092		8.692	0.21392	0.23805		25.384	0.04244
60.024	0.70255		8.756	0.22461	0.25551		25.512	0.04783
60.28	0.70891		8.82	0.21775	0.24034		25.64	0.0409
60.536	0.70118		8.884	0.23148	0.24177		25.768	0.04552
60.792	0.69116		8.948	0.21715	0.2495		25.896	0.04629
61.048	0.69116		9.012	0.21614	0.24721		26.024	0.04645
61.304	0.69004		9.076	0.20907	0.23519		26.152	0.04198
61.56	0.68461		9.14	0.22017	0.22833		26.28	0.03951
61.816	0.69585		9.204	0.21432	0.23977		26.408	0.04182
62.072	0.67674		9.268	0.19111	0.2412		26.536	0.04675
62.328	0.68847		9.332	0.2014	0.22833		26.664	0.04783
62.584	0.67762		9.396	0.21351	0.22661		26.792	0.04737
62.84	0.68319		9.46	0.20524	0.23691		26.92	0.04074
63.096	0.67116		9.524	0.20948	0.23662		27.048	0.04383
63.352	0.68427		9.588	0.19696	0.22518		27.176	0.04044
63.608	0.68304		9.652	0.19717	0.22117		27.304	0.04059
63.864	0.68456		9.716	0.19232	0.24149		27.432	0.0389
64.12	0.67913		9.78	0.19858	0.21345		27.56	0.03905
64.376	0.67943		9.844	0.19252	0.22575		27.688	0.03782
64.632	0.68089		9.908	0.19999	0.22117		27.816	0.04275
64.888	0.67048		9.972	0.20019	0.22318		27.944	0.04706
65.144	0.67835		10.036	0.19152	0.22518		28.072	0.04105
65.4	0.66491		10.1	0.18465	0.21717		28.2	0.0352
65.656	0.66906		10.164	0.18909	0.21602		28.328	0.03936
65.912	0.6782		10.228	0.19333	0.21202		28.456	0.03874
66.168	0.67092		10.292	0.18122	0.22775		28.584	0.03689
66.424	0.67483		10.356	0.18465	0.21173		28.712	0.04275
66.68	0.66789		10.42	0.19111	0.19542		28.84	0.03612
66.936	0.66564		10.484	0.17961	0.2083		28.968	0.03828
67.192	0.66422		10.548	0.1792	0.21259		29.096	0.03581
67.448	0.66393		10.612	0.18425	0.19714		29.224	0.03782
67.704	0.66681		10.676	0.17537	0.20114		29.352	0.03828
67.96	0.66119		10.74	0.17436	0.20401		29.48	0.03489
68.216	0.66246		10.804	0.18344	0.19199		29.608	0.03289
68.472	0.6587		10.868	0.1792	0.19571		29.736	0.0352
68.728	0.65229		10.932	0.17598	0.20429		29.864	0.03242
68.984	0.67258		10.996	0.17032	0.20114		29.992	0.03304
69.24	0.65136		11.06	0.16609	0.19857		30.12	0.02719
69.496	0.66041		11.124	0.1677	0.19742		30.248	0.03643
69.752	0.65195		11.188	0.18243	0.20973		30.376	0.03181
70.008	0.64251		11.252	0.17658	0.19542		30.504	0.03335
70.264	0.64467		11.316	0.17295	0.19113		30.632	0.03643
70.52	0.65132		11.38	0.16669	0.19428		30.76	0.03874
70.776	0.64022		11.444	0.16568	0.18455		30.888	0.0278
71.032	0.64041		11.508	0.17355	0.20372		31.016	0.03304
71.288	0.6476		11.572	0.16689	0.17082		31.144	0.03073
71.544	0.64159		11.636	0.15842	0.19886		31.272	0.03566
71.8	0.64349		11.7	0.17053	0.1814		31.4	0.03104
72.056	0.64877		11.764	0.17275	0.18598		31.528	0.0295
72.312	0.6342		11.828	0.16629	0.18999		31.656	0.03165
72.568	0.62878		11.892	0.17396	0.18112		31.784	0.03474
72.824	0.63371		11.956	0.16568	0.18827		31.912	0.03165
73.08	0.63244		12.02	0.16568	0.19313		32.04	0.0372
73.336	0.62193		12.084	0.16104	0.17568		32.168	0.02765
73.592	0.64237		12.148	0.15196	0.17797		32.296	0.02996
73.848	0.63332		12.212	0.16124	0.18856		32.424	0.02965
74.104	0.62575		12.276	0.16346	0.17368		32.552	0.0335
74.36	0.63675		12.34	0.14429	0.18369		32.68	0.02749
74.616	0.63523		12.404	0.16064	0.18484		32.808	0.03212
74.872	0.61885		12.468	0.16245	0.1814		32.936	0.03027
75.128	0.62584		12.532	0.15317	0.17454		33.064	0.03165
75.384	0.61763		12.596	0.15842	0.18054		33.192	0.03258
75.64	0.63371		12.66	0.15115	0.1834		33.32	0.03119
75.896	0.62971		12.724	0.16508	0.18083		33.448	0.03212
76.152	0.62609		12.788	0.15559	0.1711		33.576	0.0295
76.408	0.62438		12.852	0.14853	0.17511		33.704	0.02626
76.664	0.61626		12.916	0.1568	0.17797		33.832	0.02811
76.92	0.61665		12.98	0.15176	0.17425		33.96	0.0335
77.176	0.61743		13.044	0.15862	0.16853		34.088	0.02981
77.432	0.62095		13.108	0.15317	0.1671		34.216	0.02472
77.688	0.6146		13.172	0.15014	0.1588		34.344	0.03088
77.944	0.61299		13.236	0.1564	0.16996		34.472	0.02873
78.2	0.61563		13.3	0.15357	0.17282		34.6	0.03212
78.456	0.61396		13.364	0.14812	0.16738		34.728	0.02888
78.712	0.61382		13.428	0.15297	0.17139		34.856	0.02626
78.968	0.60961		13.492	0.13198	0.15823		34.984	0.02811
79.224	0.60839		13.556	0.14308	0.17396		35.112	0.03011
79.48	0.60932		13.62	0.14651	0.15823		35.24	0.02719
79.736	0.6103		13.684	0.14651	0.17339		35.368	0.02765
79.992	0.62487		13.748	0.1449	0.15508		35.496	0.0258
80.248	0.61401		13.812	0.15176	0.16023		35.624	0.02488
80.504	0.60819		13.876	0.1348	0.1691		35.752	0.03104
80.76	0.5993		13.94	0.14974	0.15823		35.88	0.02734
81.016	0.59778		14.004	0.13622	0.16166		36.008	0.02749
81.272	0.59837		14.068	0.15337	0.16452		36.136	0.02749
81.528	0.60453		14.132	0.14167	0.15479		36.264	0.02549
81.784	0.5946		14.196	0.13178	0.15594		36.392	0.02719
82.04	0.59485		14.26	0.13359	0.15393		36.52	0.02719
82.296	0.59578		14.324	0.13985	0.15279		36.648	0.0238
82.552	0.58077		14.388	0.13359	0.1568		36.776	0.0181
82.808	0.59338		14.452	0.12996	0.14564		36.904	0.02565
83.064	0.58746		14.516	0.13319	0.14649		37.032	0.02734
83.32	0.58859		14.58	0.12532	0.15651		37.16	0.03011
83.576	0.58326		14.644	0.13198	0.15021		37.288	0.02611
83.832	0.59221		14.708	0.12148	0.16509		37.416	0.0238
84.088	0.58346		14.772	0.1233	0.15594		37.544	0.03011
84.344	0.58248		14.836	0.13036	0.14793		37.672	0.02149
84.6	0.58761		14.9	0.13077	0.15823		37.8	0.02333
84.856	0.58267		14.964	0.12088	0.15708		37.928	0.02241
85.112	0.58908		15.028	0.13016	0.15622		38.056	0.02303
85.368	0.58126		15.092	0.14025	0.15222		38.184	0.01887
85.624	0.59582		15.156	0.11926	0.14936		38.312	0.02472
85.88	0.57578		15.22	0.1233	0.14964		38.44	0.01748
86.136	0.58722		15.284	0.13117	0.14907		38.568	0.02611
86.392	0.5923		15.348	0.12875	0.14478		38.696	0.02719
86.648	0.57099		15.412	0.13016	0.14649		38.824	0.0221
86.904	0.57793		15.476	0.11987	0.13934		38.952	0.02749
87.16	0.58067		15.54	0.12814	0.1402		39.08	0.02595
87.416	0.57451		15.604	0.12411	0.13791		39.208	0.01994
87.672	0.57783		15.668	0.13036	0.14707		39.336	0.02734
87.928	0.56737		15.732	0.11886	0.14735		39.464	0.01994
88.184	0.57206		15.796	0.13279	0.13333		39.592	0.02149
88.44	0.57573		15.86	0.12653	0.13705		39.72	0.01794
88.696	0.57529		15.924	0.12007	0.1422		39.848	0.02426
88.952	0.56287		15.988	0.12048	0.13991		39.976	0.02333
89.208	0.5662		16.052	0.11079	0.14249		40.104	0.01871
89.464	0.55969		16.116	0.13057	0.16109		40.232	0.02318
89.72	0.56947		16.18	0.12209	0.1382		40.36	0.01948
89.976	0.57495		16.244	0.1233	0.13591		40.488	0.02226
90.232	0.56947		16.308	0.12088	0.1402		40.616	0.02734
90.488	0.57016		16.372	0.11846	0.1382		40.744	0.02025
90.744	0.56312		16.436	0.11119	0.13734		40.872	0.02195
91	0.55676		16.5	0.11926	0.14592		41	0.01887
91.256	0.55432		16.564	0.11745	0.12732		41.128	0.02056
91.512	0.55529		16.628	0.12431	0.13305		41.256	0.02087
91.768	0.55803		16.692	0.11382	0.13591		41.384	0.02256
92.024	0.55256		16.756	0.12148	0.12904		41.512	0.02303
92.28	0.55437		16.82	0.11462	0.13991		41.64	0.02133
92.536	0.55417		16.884	0.11523	0.12961		41.768	0.01748
92.792	0.55124		16.948	0.10514	0.1299		41.896	0.02287
93.048	0.54972		17.012	0.11382	0.11845		42.024	0.02303
93.304	0.54821		17.076	0.1229	0.12446		42.152	0.03088
93.56	0.55735		17.14	0.11745	0.12761		42.28	0.02025
93.816	0.55402		17.204	0.10574	0.12132		42.408	0.01501
94.072	0.55094		17.268	0.11785	0.13019		42.536	0.01933
94.328	0.55569		17.332	0.112	0.13276		42.664	0.02102
94.584	0.54205		17.396	0.12532	0.12904		42.792	0.01656
94.84	0.54781		17.46	0.12027	0.12876		42.92	0.01933
95.096	0.54943		17.524	0.10978	0.13534		43.048	0.0241
95.352	0.54596		17.588	0.1013	0.12475		43.176	0.01994
95.608	0.54532		17.652	0.1235	0.1279		43.304	0.0241
95.864	0.54249		17.716	0.10695	0.12361		43.432	0.02025
96.12	0.54747		17.78	0.10292	0.11645		43.56	0.02672
96.376	0.54698		17.844	0.10958	0.12618		43.688	0.02149
96.632	0.55197		17.908	0.1011	0.11874		43.816	0.01902
96.888	0.53882		17.972	0.1011	0.12389		43.944	0.01917
97.144	0.53833		18.036	0.10534	0.1196		44.072	0.01116
97.4	0.53774		18.1	0.10574	0.11817		44.2	0.02056
97.656	0.53271		18.164	0.1005	0.13391		44.328	0.02333
97.912	0.54361		18.228	0.10655	0.12818		44.456	0.01948
98.168	0.53188		18.292	0.11099	0.11617		44.584	0.02025
98.424	0.53075		18.356	0.10494	0.11445		44.712	0.02072
98.68	0.53701		18.42	0.10453	0.11445		44.84	0.02072
98.936	0.542		18.484	0.10332	0.12303		44.968	0.02041
99.192	0.54307		18.548	0.10776	0.12275		45.096	0.01717
99.448	0.53515		18.612	0.09787	0.12103		45.224	0.01671
99.704	0.52909		18.676	0.09828	0.103		45.352	0.02056
99.96	0.53197		18.74	0.10958	0.13705		45.48	0.02025
100.216	0.53241		18.804	0.11341	0.11588		45.608	0.01794
100.472	0.52503		18.868	0.10191	0.11502		45.736	0.01471
100.728	0.52376		18.932	0.09969	0.12017		45.864	0.01933
100.984	0.5264		18.996	0.09525	0.11216		45.992	0.01686
101.24	0.53329		19.06	0.10655	0.11016		46.12	0.01609
101.496	0.52063		19.124	0.09969	0.12103		46.248	0.02256
101.752	0.52777		19.188	0.10413	0.11302		46.376	0.02025
102.008	0.5222		19.252	0.10594	0.11817		46.504	0.02118
102.264	0.51799		19.316	0.1011	0.11388		46.632	0.01594
102.52	0.52498		19.38	0.10171	0.11216		46.76	0.02149
102.776	0.52405		19.444	0.10191	0.11273		46.888	0.01794
103.032	0.51222		19.508	0.09222	0.11874		47.016	0.01979
103.288	0.51056		19.572	0.09848	0.12074		47.144	0.01933
103.544	0.51907		19.636	0.09646	0.1073		47.272	0.01825
103.8	0.51648		19.7	0.09747	0.10901		47.4	0.01424
104.056	0.51868		19.764	0.1011	0.11474		47.528	0.01332
104.312	0.51525		19.828	0.09363	0.11359		47.656	0.01994
104.568	0.51286		19.892	0.09606	0.11531		47.784	0.01332
104.824	0.5154		19.956	0.09706	0.10758		47.912	0.01332
105.08	0.51296		20.02	0.10171	0.11273		48.04	0.01532
105.336	0.51374		20.084	0.09626	0.10615		48.168	0.01625
105.592	0.50904		20.148	0.10514	0.10243		48.296	0.01594
105.848	0.50724		20.212	0.1011	0.11044		48.424	0.01794
106.104	0.50147		20.276	0.09162	0.10014		48.552	0.01193
106.36	0.51476		20.34	0.09222	0.1113		48.68	0.01717
106.616	0.50552		20.404	0.09666	0.10701		48.808	0.01871
106.872	0.50841		20.468	0.1013	0.09871		48.936	0.01948
107.128	0.51188		20.532	0.08637	0.10472		49.064	0.01517
107.384	0.50528		20.596	0.09162	0.11187		49.192	0.0164
107.64	0.49976		20.66	0.09565	0.10959		49.32	0.02503
107.896	0.51672		20.724	0.08253	0.10815		49.448	0.01902
108.152	0.50284		20.788	0.09747	0.10415		49.576	0.01979
108.408	0.49985		20.852	0.09706	0.10072		49.704	0.01455
108.664	0.50411		20.916	0.08859	0.103		49.832	0.01964
108.92	0.50416		20.98	0.09222	0.10272		49.96	0.01347
109.176	0.49731		21.044	0.09303	0.11531		50.088	0.00916
109.432	0.49785		21.108	0.08314	0.10901		50.216	0.01409
109.688	0.5021		21.172	0.0894	0.09843		50.344	0.01625
109.944	0.4957		21.236	0.09323	0.103		50.472	0.01563
110.2	0.49457		21.3	0.09424	0.10186		50.6	0.01578
110.456	0.50636		21.364	0.09182	0.10758		50.728	0.01286
110.712	0.50401		21.428	0.08395	0.11016		50.856	0.01455
110.968	0.49951		21.492	0.08818	0.12103		50.984	0.01317
111.224	0.48817		21.556	0.09101	0.10014		51.112	0.01825
111.48	0.49452		21.62	0.0896	0.09499		51.24	0.01409
111.736	0.49208		21.684	0.1005	0.09957		51.368	0.01548
111.992	0.48636		21.748	0.08475	0.09328		51.496	0.01193
112.248	0.48836		21.812	0.09	0.09871		51.624	0.01994
112.504	0.4957		21.876	0.09121	0.09442		51.752	0.01856
112.76	0.49325		21.94	0.08818	0.10272		51.88	0.01671
113.016	0.48206		22.004	0.08697	0.0907		52.008	0.01486
113.272	0.48436		22.068	0.0902	0.0907		52.136	0.01548
113.528	0.48827		22.132	0.08576	0.09499		52.264	0.01517
113.784	0.47467		22.196	0.09	0.10043		52.392	0.01763
114.04	0.48294		22.26	0.08818	0.09928		52.52	0.01162
114.296	0.48934		22.324	0.08556	0.09814		52.648	0.00885
114.552	0.4912		22.388	0.08919	0.09557		52.776	0.01501
114.808	0.48343		22.452	0.0902	0.09871		52.904	0.01101
115.064	0.49286		22.516	0.08798	0.09385		53.032	0.01733
115.32	0.47971		22.58	0.08879	0.101		53.16	0.01501
115.576	0.489		22.644	0.08859	0.09671		53.288	0.0184
115.832	0.47643		22.708	0.07547	0.09213		53.416	0.01332
116.088	0.47785		22.772	0.07527	0.099		53.544	0.01024
116.344	0.47942		22.836	0.08374	0.10157		53.672	0.01424
116.6	0.47775		22.9	0.08657	0.10243		53.8	0.0144
116.856	0.47282		22.964	0.0896	0.09413		53.928	0.0164
117.112	0.47301		23.028	0.08072	0.08469		54.056	0.01147
117.368	0.47492		23.092	0.08294	0.09843		54.184	0.01702
117.624	0.47639		23.156	0.08213	0.09728		54.312	0.01008
117.88	0.46871		23.22	0.08455	0.08698		54.44	0.00854
118.136	0.46631		23.284	0.09646	0.0927		54.568	0.01409
118.392	0.48304		23.348	0.0783	0.097		54.696	0.01501
118.648	0.47986		23.412	0.08132	0.09785		54.824	0.01317
118.904	0.47487		23.476	0.08314	0.08984		54.952	0.01733
119.16	0.47111		23.54	0.07991	0.09328		55.08	0.01609
119.416	0.46891		23.604	0.08374	0.08841		55.208	0.01409
119.672	0.47091		23.668	0.08516	0.08727		55.336	0.01132
119.928	0.47477		23.732	0.07608	0.09356		55.464	0.02056
120.184	0.4735		23.796	0.08839	0.08641		55.592	0.01748
120.44	0.45693		23.86	0.08879	0.0927		55.72	0.01209
120.696	0.4648		23.924	0.07708	0.0887		55.848	0.01039
120.952	0.46719		23.988	0.08253	0.08698		55.976	0.01794
121.208	0.46543		24.052	0.08556	0.08126		56.104	0.01101
121.464	0.4559		24.116	0.07729	0.09213		56.232	0.01578
121.72	0.46294		24.18	0.08354	0.08984		56.36	0.00885
121.976	0.46793		24.244	0.08052	0.08813		56.488	0.01209
122.232	0.469		24.308	0.0793	0.08698		56.616	0.01116
122.488	0.4582		24.372	0.07991	0.09471		56.744	0.01409
122.744	0.46138		24.436	0.08193	0.08383		56.872	0.0124
123	0.46113		24.5	0.08314	0.09328		57	0.01317
123.256	0.45585		24.564	0.07991	0.08526		57.128	0.01609
123.512	0.46695		24.628	0.07971	0.08698		57.256	0.01085
123.768	0.46759		24.692	0.08576	0.09471		57.384	0.01132
124.024	0.45805		24.756	0.07507	0.08841		57.512	0.00916
124.28	0.45678		24.82	0.07042	0.09499		57.64	0.01301
124.536	0.45429		24.884	0.08617	0.08526		57.768	0.01008
124.792	0.45395		24.948	0.07991	0.08841		57.896	0.01116
125.048	0.45145		25.012	0.08253	0.08269		58.024	0.01347
125.304	0.45233		25.076	0.08092	0.08212		58.152	0.007
125.56	0.45067		25.14	0.08011	0.0824		58.28	0.01132
125.816	0.44515		25.204	0.07285	0.08212		58.408	0.00993
126.072	0.45976		25.268	0.0789	0.07411		58.536	0.01055
126.328	0.44691		25.332	0.07547	0.08383		58.664	0.00978
126.584	0.45145		25.396	0.07809	0.0867		58.792	0.01162
126.84	0.44617		25.46	0.07386	0.0907		58.92	0.01301
127.096	0.43923		25.524	0.07042	0.0824		59.048	0.00793
127.352	0.43722		25.588	0.07769	0.08526		59.176	0.0184
127.608	0.44202		25.652	0.07365	0.08555		59.304	0.01671
127.864	0.44695		25.716	0.07365	0.07754		59.432	0.01178
128.12	0.44123		25.78	0.08132	0.07582		59.56	0.01255
128.376	0.44568		25.844	0.07446	0.07868		59.688	0.01132
128.632	0.43845		25.908	0.08132	0.08412		59.816	0.01301
128.888	0.43615		25.972	0.08173	0.08183		59.944	0.00993
129.144	0.44671		26.036	0.07951	0.08641		60.072	0.01301
129.4	0.43669		26.1	0.07365	0.07983		60.2	0.01656
129.656	0.43331		26.164	0.07345	0.08126		60.328	0.01085
129.912	0.43072		26.228	0.08294	0.08412		60.456	0.00731
130.168	0.43674		26.292	0.07325	0.07639		60.584	0.01332
130.424	0.43688		26.356	0.07406	0.08183		60.712	0.01085
130.68	0.44559		26.42	0.06921	0.08526		60.84	0.01578
130.936	0.4341		26.484	0.07991	0.07868		60.968	0.01563
131.192	0.4451		26.548	0.07648	0.07611		61.096	0.00947
131.448	0.44603		26.612	0.07628	0.07582		61.224	0.01101
131.704	0.436		26.676	0.07951	0.08183		61.352	0.02056
131.96	0.4315		26.74	0.07184	0.07239		61.48	0.00978
132.216	0.43488		26.804	0.07042	0.07182		61.608	0.01024
132.472	0.43302		26.868	0.06578	0.07697		61.736	0.00515
132.728	0.43654		26.932	0.07063	0.07926		61.864	0.01008
132.984	0.4359		26.996	0.07486	0.08097		61.992	0.01501
133.24	0.4337		27.06	0.07184	0.07783		62.12	0.01147
133.496	0.43918		27.124	0.06861	0.0721		62.248	0.01024
133.752	0.43023		27.188	0.07486	0.06638		62.376	0.01178
134.008	0.42838		27.252	0.0672	0.07611		62.504	0.01008
134.264	0.4318		27.316	0.07991	0.07468		62.632	0.0107
134.52	0.43302		27.38	0.06921	0.07525		62.76	0.00361
134.776	0.42974		27.444	0.07446	0.08126		62.888	0.007
135.032	0.42657		27.508	0.06578	0.07668		63.016	0.007
135.288	0.43248		27.572	0.07224	0.07668		63.144	0.00716
135.544	0.4271		27.636	0.06982	0.07868		63.272	0.00669
135.8	0.4231		27.7	0.07002	0.0701		63.4	0.01317
136.056	0.42627		27.764	0.07446	0.08326		63.528	0.00438
136.312	0.42417		27.828	0.06437	0.06981		63.656	0.01578
136.568	0.42622		27.892	0.06578	0.07096		63.784	0.00993
136.824	0.42593		27.956	0.07042	0.08584		63.912	0.01486
137.08	0.42236		28.02	0.06861	0.07382		64.04	0.00669
137.336	0.41415		28.084	0.06498	0.07582		64.168	0.01085
137.592	0.41767		28.148	0.06598	0.08097		64.296	0.01039
137.848	0.42295		28.212	0.06639	0.08269		64.424	0.01532
138.104	0.41879		28.276	0.06942	0.07582		64.552	0.00962
138.36	0.41742		28.34	0.06598	0.07496		64.68	0.00669
138.616	0.42466		28.404	0.07042	0.06753		64.808	0.01532
138.872	0.41938		28.468	0.06982	0.07811		64.936	0.01471
139.128	0.42031		28.532	0.07063	0.07468		65.064	0.00901
139.384	0.41376		28.596	0.07083	0.06753		65.192	0.01193
139.64	0.42759		28.66	0.06699	0.07124		65.32	0.00731
139.896	0.4141		28.724	0.06699	0.06524		65.448	0.01317
140.152	0.41635		28.788	0.06962	0.07468		65.576	0.01378
140.408	0.41009		28.852	0.06598	0.06552		65.704	0.00746
140.664	0.41283		28.916	0.06699	0.06552		65.832	0.01471
140.92	0.41058		28.98	0.07184	0.07439		65.96	0.01132
141.176	0.41791		29.044	0.0674	0.06266		66.088	0.01116
141.432	0.41361		29.108	0.07769	0.06781		66.216	0.007
141.688	0.40339		29.172	0.07103	0.08641		66.344	0.00746
141.944	0.42006		29.236	0.06235	0.07182		66.472	0.00392
142.2	0.41205		29.3	0.07123	0.07268		66.6	0.00962
142.456	0.41493		29.364	0.06154	0.07124		66.728	0.00854
142.712	0.41884		29.428	0.06477	0.06981		66.856	0.01625
142.968	0.40833		29.492	0.06679	0.07153		66.984	0.01008
143.224	0.40682		29.556	0.06154	0.07182		67.112	0.01255
143.48	0.41107		29.62	0.06477	0.06552		67.24	0.01255
143.736	0.40246		29.684	0.06982	0.07268		67.368	0.01686
143.992	0.41034		29.748	0.07103	0.07496		67.496	0.00731
144.248	0.40486		29.812	0.05953	0.06009		67.624	0.00731
144.504	0.40608		29.876	0.06154	0.06924		67.752	0.01024
144.76	0.39327		29.94	0.06033	0.07096		67.88	0.00315
145.016	0.40114		30.004	0.06921	0.06237		68.008	0.01055
145.272	0.40784		30.068	0.06598	0.06037		68.136	0.01085
145.528	0.41112		30.132	0.07507	0.06667		68.264	0.01101
145.784	0.40149		30.196	0.06538	0.0721		68.392	0.00685
146.04	0.40154		30.26	0.06498	0.07382		68.52	0.00947
146.296	0.39151		30.324	0.06336	0.07554		68.648	0.01332
146.552	0.39674		30.388	0.05912	0.06867		68.776	0.00931
146.808	0.40061		30.452	0.05751	0.07411		68.904	0.01039
147.064	0.4011		30.516	0.06336	0.06724		69.032	0.00485
147.32	0.40408		30.58	0.06457	0.0681		69.16	0.007
147.576	0.39894		30.644	0.06215	0.06266		69.288	0.00531
147.832	0.39381		30.708	0.06175	0.07153		69.416	0.007
148.088	0.39836		30.772	0.06215	0.06037		69.544	0.0124
148.344	0.4007		30.836	0.06457	0.06552		69.672	0.00485
148.6	0.40403		30.9	0.06397	0.0578		69.8	0.00731
148.856	0.3989		30.964	0.06114	0.07439		69.928	0.01132
149.112	0.38951		31.028	0.06033	0.0618		70.056	0.01101
149.368	0.39146		31.092	0.05832	0.06323		70.184	0.00931
149.624	0.3967		31.156	0.05751	0.06266		70.312	0.01317
149.88	0.38477		31.22	0.05872	0.05837		70.44	0.00716
150.136	0.39229		31.284	0.06437	0.0618		70.568	0.01517
150.392	0.38648		31.348	0.06074	0.07067		70.696	0.00746
150.648	0.39288		31.412	0.068	0.06695		70.824	0.01039
150.904	0.39049		31.476	0.06033	0.05322		70.952	0.00978
151.16	0.38379		31.54	0.06094	0.06295		71.08	0.00793
151.416	0.38858		31.604	0.06033	0.05894		71.208	0.01224
151.672	0.38599		31.668	0.06255	0.06237		71.336	0.00608
151.928	0.39352		31.732	0.05832	0.05866		71.464	0.00746
152.184	0.38775		31.796	0.06235	0.06409		71.592	0.0013
152.44	0.38907		31.86	0.06054	0.06495		71.72	0.007
152.696	0.38271		31.924	0.06255	0.06495		71.848	0.00546
152.952	0.38325		31.988	0.06094	0.06667		71.976	0.0107
153.208	0.38227		32.052	0.06619	0.06667		72.104	0.0087
153.464	0.37919		32.116	0.0571	0.06323		72.232	0.01255
153.72	0.39044		32.18	0.05852	0.06209		72.36	0.00824
153.976	0.39122		32.244	0.06861	0.0681		72.488	0.00947
154.232	0.39445		32.308	0.06881	0.06066		72.616	0.01055
			32.372	0.06558	0.06152		72.744	0.00685
			32.436	0.06276	0.06924		72.872	0.01039
			32.5	0.0569	0.0578		73	0.01255
			32.564	0.05811	0.05436		73.128	0.01147
			32.628	0.05145	0.0701		73.256	0.01024
			32.692	0.06094	0.05751		73.384	0.00654
			32.756	0.06094	0.05522		73.512	0.00901
			32.82	0.05771	0.06094		73.64	0.01116
			32.884	0.05973	0.05436		73.768	0.00885
			32.948	0.05993	0.06066		73.896	0.00901
			33.012	0.06094	0.06638		74.024	0.00762
			33.076	0.06215	0.05951		74.152	0.01024
			33.14	0.06255	0.06266		74.28	0.00931
			33.204	0.05367	0.06094		74.408	0.00762
			33.268	0.05973	0.06295		74.536	0.003
			33.332	0.05953	0.05322		74.664	0.01455
			33.396	0.05266	0.05551		74.792	0.00916
			33.46	0.05751	0.05579		74.92	0.01317
			33.524	0.06477	0.06037		75.048	0.01132
			33.588	0.05529	0.06266		75.176	0.00824
			33.652	0.05529	0.05436		75.304	0.003
			33.716	0.05488	0.05694		75.432	0.01378
			33.78	0.05932	0.05866		75.56	0.005
			33.844	0.05307	0.06037		75.688	0.00485
			33.908	0.05549	0.05579		75.816	0.00947
			33.972	0.06154	0.05236		75.944	0.00454
			34.036	0.0561	0.05637		76.072	0.01008
			34.1	0.05751	0.06152		76.2	0.00931
			34.164	0.05731	0.05551		76.328	0.00531
			34.228	0.06013	0.06123		76.456	0.01162
			34.292	0.05488	0.05551		76.584	0.00762
			34.356	0.04923	0.05808		76.712	0.007
			34.42	0.06215	0.06152		76.84	0.00592
			34.484	0.05912	0.06266		76.968	0.00608
			34.548	0.06276	0.06037		77.096	0.00762
			34.612	0.05529	0.06009		77.224	0.005
			34.676	0.05993	0.05923		77.352	0.00223
			34.74	0.05751	0.05036		77.48	0.00854
			34.804	0.05468	0.05694		77.608	0.00546
			34.868	0.05529	0.0515		77.736	0.00469
			34.932	0.04802	0.05608		77.864	0.00623
			34.996	0.06195	0.06009		77.992	0.00746
			35.06	0.05932	0.05951		78.12	0.00731
			35.124	0.05953	0.05236		78.248	0.005
			35.188	0.0567	0.05064		78.376	0.00346
			35.252	0.04923	0.06094		78.504	0.007
			35.316	0.04822	0.05923		78.632	0.00485
			35.38	0.0567	0.0598		78.76	0.01101
			35.444	0.05145	0.05894		78.888	0.00531
			35.508	0.05388	0.04893		79.016	0.00438
			35.572	0.05287	0.05351		79.144	0.00762
			35.636	0.05912	0.06009		79.272	0.00315
			35.7	0.0561	0.06524		79.4	0.00885
			35.764	0.0567	0.05322		79.528	0.00161
			35.828	0.05327	0.05923		79.656	0.00885
			35.892	0.04843	0.0475		79.784	0.00469
			35.956	0.05428	0.05608		79.912	0.003
			36.02	0.05428	0.05093		80.04	0.00716
			36.084	0.05448	0.05494		80.168	0.00654
			36.148	0.05044	0.04778		80.296	0.00623
			36.212	0.06498	0.05036		80.424	0.003
			36.276	0.04964	0.05293		80.552	0.00623
			36.34	0.05569	0.05064		80.68	0.00824
			36.404	0.04964	0.05722		80.808	0.00654
			36.468	0.05388	0.05608		80.936	0.00469
			36.532	0.0452	0.0578		81.064	0.00916
			36.596	0.0456	0.05265		81.192	0.00608
			36.66	0.05549	0.05436		81.32	0.00515
			36.724	0.05085	0.05522		81.448	0.01024
			36.788	0.05327	0.05207		81.576	-0.000392885
			36.852	0.04984	0.05751		81.704	0.00824
			36.916	0.05529	0.05465		81.832	0.00947
			36.98	0.04863	0.05265		81.96	0.00901
			37.044	0.05832	0.05322		82.088	0.007
			37.108	0.05509	0.05894		82.216	0.00438
			37.172	0.05287	0.05579		82.344	0.00793
			37.236	0.05004	0.05265		82.472	0.00485
			37.3	0.05589	0.04979		82.6	0.005
			37.364	0.05065	0.05322		82.728	0.00901
			37.428	0.04863	0.04721		82.856	0.00161
			37.492	0.05206	0.04464		82.984	0.01132
			37.556	0.04762	0.04607		83.112	0.00592
			37.62	0.05206	0.05608		83.24	0.00777
			37.684	0.0567	0.05207		83.368	0.00315
			37.748	0.0563	0.05436		83.496	0.01132
			37.812	0.04782	0.04692		83.624	0.00993
			37.876	0.04338	0.05293		83.752	0.00885
			37.94	0.05388	0.0475		83.88	0.00854
			38.004	0.05024	0.05064		84.008	0.01039
			38.068	0.05145	0.04778		84.136	0.00253
			38.132	0.04439	0.05293		84.264	0.00916
			38.196	0.04742	0.04349		84.392	0.00777
			38.26	0.05327	0.03891		84.52	0.00454
			38.324	0.05206	0.04979		84.648	0.00392
			38.388	0.04964	0.04578		84.776	0.01162
			38.452	0.0565	0.05408		84.904	0.00669
			38.516	0.0563	0.04893		85.032	0.003
			38.58	0.04923	0.04864		85.16	0.01317
			38.644	0.04863	0.05179		85.288	0.00716
			38.708	0.04762	0.05351		85.416	0.00223
			38.772	0.04822	0.04607		85.544	0.00438
			38.836	0.04116	0.04778		85.672	0.00592
			38.9	0.05448	0.0432		85.8	0.0107
			38.964	0.05145	0.04893		85.928	0.005
			39.028	0.05327	0.05522		86.056	0.00608
			39.092	0.04863	0.05064		86.184	0.00531
			39.156	0.04479	0.04778		86.312	0.00592
			39.22	0.04782	0.05007		86.44	0.00731
			39.284	0.04722	0.04521		86.568	0.00562
			39.348	0.05105	0.04149		86.696	0.00592
			39.412	0.05044	0.04721		86.824	0.00454
			39.476	0.045	0.0475		86.952	0.00639
			39.54	0.04923	0.04549		87.08	0.00623
			39.604	0.04883	0.05036		87.208	0.00808
			39.668	0.04641	0.04521		87.336	0.00408
			39.732	0.04903	0.04464		87.464	0.00639
			39.796	0.05246	0.04864		87.592	0.00485
			39.86	0.04197	0.04893		87.72	0.00392
			39.924	0.04298	0.04378		87.848	0.003
			39.988	0.04358	0.04149		87.976	0.00192
			40.052	0.04843	0.05036		88.104	0.00592
			40.116	0.04762	0.04778		88.232	0.00284
			40.18	0.05024	0.05236		88.36	0.00408
			40.244	0.04479	0.04521		88.488	0.00654
			40.308	0.04742	0.04921		88.616	0.00161
			40.372	0.05367	0.04607		88.744	0.00515
			40.436	0.04257	0.04378		88.872	0.00793
			40.5	0.05105	0.04378		89	0.00315
			40.564	0.04722	0.04692		89.128	0.00608
			40.628	0.04459	0.04521		89.256	0.00639
			40.692	0.04116	0.04492		89.384	0.01024
			40.756	0.04641	0.04721		89.512	0.005
			40.82	0.05125	0.04206		89.64	0.00978
			40.884	0.04399	0.04979		89.768	0.00639
			40.948	0.04358	0.04435		89.896	0.00562
			41.012	0.05448	0.03891		90.024	0.00469
			41.076	0.04338	0.04549		90.152	0.00562
			41.14	0.04197	0.04435		90.28	0.00207
			41.204	0.04863	0.05207		90.408	-0.000238812
			41.268	0.05226	0.03891		90.536	0.00716
			41.332	0.04177	0.0495		90.664	0.00669
			41.396	0.04984	0.04893		90.792	0.00916
			41.46	0.04802	0.04549		90.92	0.00608
			41.524	0.04782	0.04578		91.048	0.00485
			41.588	0.04923	0.04635		91.176	0.00685
			41.652	0.04177	0.04721		91.304	6.93326e-05
			41.716	0.05065	0.03891		91.432	0.00746
			41.78	0.04802	0.04149		91.56	0.00685
			41.844	0.03632	0.03863		91.688	0.01178
			41.908	0.0452	0.04378		91.816	0.00885
			41.972	0.04762	0.0432		91.944	0.00284
			42.036	0.04459	0.04549		92.072	0.00515
			42.1	0.04217	0.04492		92.2	0.00839
			42.164	0.04984	0.03577		92.328	0.00623
			42.228	0.04217	0.03863		92.456	0.00438
			42.292	0.04762	0.03863		92.584	0.00885
			42.356	0.04903	0.04149		92.712	0.00716
			42.42	0.0458	0.0412		92.84	0.00392
			42.484	0.04338	0.04063		92.968	0.00669
			42.548	0.04177	0.04034		93.096	0.00885
			42.612	0.05307	0.04349		93.224	0.00793
			42.676	0.0456	0.04378		93.352	0.00531
			42.74	0.04378	0.04092		93.48	0.00408
			42.804	0.04257	0.04607		93.608	0.0087
			42.868	0.04217	0.04063		93.736	0.003
			42.932	0.04701	0.03977		93.864	0.00223
			42.996	0.04197	0.04292		93.992	0.00777
			43.06	0.03834	0.04635		94.12	0.00485
			43.124	0.03975	0.04235		94.248	0.00962
			43.188	0.03995	0.03348		94.376	0.00901
			43.252	0.04035	0.0392		94.504	0.00284
			43.316	0.04298	0.04149		94.632	0.00685
			43.38	0.03975	0.03662		94.76	0.00485
			43.444	0.04863	0.04807		94.888	0.00223
			43.508	0.04378	0.04521		95.016	-0.000392885
			43.572	0.04116	0.04406		95.144	0.00731
			43.636	0.04197	0.0412		95.272	0.00392
			43.7	0.04822	0.0392		95.4	0.000993768
			43.764	0.04439	0.03891		95.528	0.01085
			43.828	0.05004	0.04406		95.656	0.00685
			43.892	0.04257	0.04635		95.784	0.00639
			43.956	0.04298	0.04092		95.912	0.00947
			44.02	0.045	0.04006		96.04	0.00623
			44.084	0.04439	0.0432		96.168	0.00993
			44.148	0.04661	0.04263		96.296	0.00854
			44.212	0.04944	0.04006		96.424	0.000223405
			44.276	0.05226	0.03433		96.552	0.00839
			44.34	0.04742	0.03891		96.68	0.005
			44.404	0.03955	0.03834		96.808	-0.00132
			44.468	0.03934	0.04063		96.936	0.00531
			44.532	0.04298	0.04063		97.064	0.00515
			44.596	0.03571	0.04235		97.192	0.00408
			44.66	0.04237	0.03548		97.32	0.00777
			44.724	0.04136	0.0412		97.448	0.00793
			44.788	0.04197	0.04263		97.576	0.00207
			44.852	0.04015	0.03777		97.704	0.00392
			44.916	0.04298	0.04492		97.832	0.00515
			44.98	0.04701	0.03777		97.96	0.00654
			45.044	0.0456	0.03834		98.088	0.00115
			45.108	0.04621	0.03548		98.216	0.00454
			45.172	0.0349	0.04349		98.344	6.93326e-05
			45.236	0.03813	0.04692		98.472	0.00238
			45.3	0.04439	0.03634		98.6	0.00623
			45.364	0.04278	0.03834		98.728	0.01008
			45.428	0.04116	0.04263		98.856	0.00731
			45.492	0.04156	0.04521		98.984	0.00392
			45.556	0.03854	0.04177		99.112	0.01008
			45.62	0.04802	0.03634		99.24	0.00531
			45.684	0.04338	0.0329		99.368	0.00731
			45.748	0.04096	0.03405		99.496	0.00731
			45.812	0.04298	0.03634		99.624	0.00885
			45.876	0.03733	0.04206		99.752	0.00577
			45.94	0.04903	0.04177		99.88	0.00346
			46.004	0.03854	0.03948		100.008	0.00885
			46.068	0.04641	0.03348		100.136	0.0087
			46.132	0.04338	0.03548		100.264	0.00685
			46.196	0.04035	0.04263		100.392	0.00485
			46.26	0.0454	0.03634		100.52	0.00408
			46.324	0.03914	0.03748		100.648	0.00608
			46.388	0.0347	0.0372		100.776	0.000685623
			46.452	0.03793	0.03777		100.904	0.00469
			46.516	0.03268	0.03634		101.032	0.00284
			46.58	0.04116	0.03433		101.16	0.00762
			46.644	0.03309	0.03348		101.288	0.00438
			46.708	0.04742	0.0392		101.416	0.01039
			46.772	0.0452	0.04664		101.544	0.00361
			46.836	0.03753	0.03405		101.672	0.00146
			46.9	0.04722	0.0372		101.8	-0.000392885
			46.964	0.04035	0.03634		101.928	0.005
			47.028	0.03773	0.03948		102.056	0.00962
			47.092	0.03934	0.04235		102.184	0.00885
			47.156	0.0339	0.04521		102.312	0.00146
			47.22	0.03854	0.0329		102.44	0.0107
			47.284	0.04278	0.0372		102.568	0.00608
			47.348	0.04621	0.03805		102.696	0.000839695
			47.412	0.03753	0.03834		102.824	0.00515
			47.476	0.0343	0.03176		102.952	0.00423
			47.54	0.03712	0.0372		103.08	0.00716
			47.604	0.04641	0.03033		103.208	0.00253
			47.668	0.04217	0.03691		103.336	0.00654
			47.732	0.03975	0.04206		103.464	0.00469
			47.796	0.03995	0.03662		103.592	0.00623
			47.86	0.03975	0.02947		103.72	0.00608
			47.924	0.04156	0.03462		103.848	0.00654
			47.988	0.03813	0.03205		103.976	0.000377478
			48.052	0.04116	0.03319		104.104	0.00577
			48.116	0.04177	0.03233		104.232	0.00408
			48.18	0.04076	0.03691		104.36	0.00608
			48.244	0.03813	0.03519		104.488	0.00515
			48.308	0.04338	0.03777		104.616	-0.00132
			48.372	0.04096	0.03691		104.744	0.00669
			48.436	0.0347	0.0309		104.872	0.00623
			48.5	0.04076	0.03577		105	0.00361
			48.564	0.03551	0.03691		105.128	0.005
			48.628	0.03773	0.03405		105.256	0.00438
			48.692	0.03329	0.03319		105.384	0.00346
			48.756	0.04298	0.03376		105.512	0.000685623
			48.82	0.03995	0.03519		105.64	0.00577
			48.884	0.03349	0.03205		105.768	0.00346
			48.948	0.03914	0.03405		105.896	0.00269
			49.012	0.03349	0.03519		106.024	0.00223
			49.076	0.03591	0.03491		106.152	0.005
			49.14	0.04419	0.03433		106.28	0.00793
			49.204	0.03894	0.03062		106.408	0.0107
			49.268	0.04358	0.03205		106.536	0.01008
			49.332	0.03854	0.03691		106.664	0.0033
			49.396	0.03228	0.03233		106.792	0.00115
			49.46	0.04378	0.03748		106.92	0.00454
			49.524	0.04257	0.03319		107.048	0.00592
			49.588	0.03289	0.02804		107.176	0.00839
			49.652	0.03672	0.03605		107.304	0.0087
			49.716	0.03672	0.03577		107.432	0.00546
			49.78	0.03733	0.03491		107.56	0.00253
			49.844	0.04419	0.03519		107.688	0.00146
			49.908	0.03813	0.03462		107.816	0.00639
			49.972	0.03894	0.02804		107.944	0.00577
			50.036	0.03551	0.03548		108.072	0.00916
			50.1	0.04217	0.02775		108.2	0.00192
			50.164	0.03228	0.03519		108.328	0.003
			50.228	0.03753	0.0329		108.456	0.00654
			50.292	0.03834	0.0329		108.584	0.00207
			50.356	0.04015	0.03376		108.712	-8.47399e-05
			50.42	0.03571	0.03519		108.84	0.007
			50.484	0.04621	0.03433		108.968	0.000223405
			50.548	0.04076	0.02861		109.096	-0.00070103
			50.612	0.03692	0.02918		109.224	0.00485
			50.676	0.03874	0.03748		109.352	0.007
			50.74	0.03813	0.03462		109.48	0.00669
			50.804	0.03632	0.02546		109.608	0.000993768
			50.868	0.03289	0.03691		109.736	0.00146
			50.932	0.03793	0.0309		109.864	0.00901
			50.996	0.03571	0.03548		109.992	0.00623
			51.06	0.03733	0.03491		110.12	0.00192
			51.124	0.03975	0.03491		110.248	0.00562
			51.188	0.03854	0.03119		110.376	0.00839
			51.252	0.03874	0.02833		110.504	0.00238
			51.316	0.03854	0.03033		110.632	0.00146
			51.38	0.03591	0.02947		110.76	0.00392
			51.444	0.03551	0.03233		110.888	0.00361
			51.508	0.03975	0.03319		111.016	0.00361
			51.572	0.02845	0.02833		111.144	0.003
			51.636	0.03934	0.03491		111.272	0.0033
			51.7	0.0343	0.03119		111.4	0.00161
			51.764	0.03773	0.03205		111.528	0.0033
			51.828	0.03591	0.03605		111.656	0.00361
			51.892	0.03591	0.02718		111.784	0.00269
			51.956	0.03349	0.03948		111.912	-8.47399e-05
			52.02	0.03551	0.03205		112.04	0.00269
			52.084	0.04096	0.03176		112.168	0.00223
			52.148	0.03793	0.0329		112.296	0.00454
			52.212	0.0345	0.03577		112.424	6.93326e-05
			52.276	0.03591	0.02575		112.552	0.00053155
			52.34	0.04177	0.0289		112.68	0.000377478
			52.404	0.03107	0.03176		112.808	0.003
			52.468	0.04156	0.0309		112.936	0.00562
			52.532	0.03188	0.02947		113.064	0.0033
			52.596	0.03248	0.03033		113.192	0.00423
			52.66	0.03208	0.03004		113.32	0.00438
			52.724	0.03349	0.0309		113.448	0.00777
			52.788	0.03127	0.02661		113.576	0.00639
			52.852	0.03026	0.03119		113.704	0.00346
			52.916	0.03228	0.0329		113.832	0.00469
			52.98	0.04156	0.02546		113.96	0.00469
			53.044	0.03147	0.02747		114.088	0.00669
			53.108	0.03672	0.0289		114.216	0.00284
			53.172	0.0456	0.0309		114.344	0.00469
			53.236	0.03914	0.03205		114.472	0.00192
			53.3	0.0339	0.03205		114.6	0.00623
			53.364	0.03632	0.02918		114.728	0.00346
			53.428	0.03168	0.0269		114.856	0.00377
			53.492	0.02643	0.02518		114.984	0.00546
			53.556	0.03309	0.02718		115.112	0.00269
			53.62	0.03995	0.02918		115.24	0.00223
			53.684	0.0349	0.03062		115.368	0.00238
			53.748	0.0339	0.03004		115.496	0.00207
			53.812	0.03046	0.03033		115.624	0.00161
			53.876	0.03551	0.03491		115.752	0.00115
			53.94	0.03046	0.0309		115.88	0.00176
			54.004	0.03248	0.03262		116.008	0.00361
			54.068	0.0347	0.03319		116.136	0.00546
			54.132	0.03369	0.03462		116.264	-0.00116
			54.196	0.03369	0.03033		116.392	0.00623
			54.26	0.03329	0.03519		116.52	-0.000392885
			54.324	0.03349	0.03119		116.648	0.00269
			54.388	0.03652	0.02318		116.776	0.00438
			54.452	0.03289	0.02747		116.904	0.00485
			54.516	0.03046	0.02804		117.032	0.00253
			54.58	0.0345	0.03233		117.16	0.00408
			54.644	0.03268	0.02804		117.288	0.00146
			54.708	0.03046	0.02833		117.416	0.00485
			54.772	0.02865	0.02804		117.544	-0.00594
			54.836	0.03349	0.02804		117.672	0.00408
			54.9	0.03329	0.02918		117.8	0.00623
			54.964	0.02804	0.02518		117.928	-0.000238812
			55.028	0.03026	0.03491		118.056	0.00253
			55.092	0.03289	0.03319		118.184	0.00238
			55.156	0.03168	0.02861		118.312	0.00253
			55.22	0.03228	0.02747		118.44	0.00485
			55.284	0.03975	0.02403		118.568	0.0087
			55.348	0.03006	0.0329		118.696	-0.00255
			55.412	0.03551	0.03548		118.824	0.00284
			55.476	0.0341	0.03147		118.952	0.000993768
			55.54	0.03551	0.03033		119.08	0.00284
			55.604	0.03854	0.03233		119.208	0.00592
			55.668	0.03369	0.02804		119.336	0.00916
			55.732	0.03147	0.02661		119.464	0.00469
			55.796	0.03551	0.0269		119.592	0.00223
			55.86	0.02885	0.02604		119.72	-0.000238812
			55.924	0.03006	0.03119		119.848	0.00284
			55.988	0.04278	0.02833		119.976	0.00269
			56.052	0.02784	0.02546		120.104	-0.000546957
			56.116	0.03612	0.02747		120.232	0.00623
			56.18	0.0343	0.02604		120.36	0.00223
			56.244	0.02824	0.02775		120.488	0.005
			56.308	0.03208	0.02518		120.616	0.00238
			56.372	0.02845	0.03062		120.744	0.00346
			56.436	0.02824	0.0309		120.872	0.007
			56.5	0.03813	0.03033		121	0.00546
			56.564	0.03107	0.02861		121.128	0.0013
			56.628	0.03854	0.03176		121.256	0.0033
			56.692	0.0347	0.02461		121.384	-0.000392885
			56.756	0.03329	0.02804		121.512	0.00053155
			56.82	0.0347	0.02318		121.64	0.00485
			56.884	0.03591	0.02604		121.768	0.003
			56.948	0.03591	0.03004		121.896	-0.00101
			57.012	0.03168	0.0309		122.024	0.00731
			57.076	0.03208	0.03147		122.152	0.00392
			57.14	0.03006	0.02346		122.28	0.00315
			57.204	0.03248	0.02346		122.408	0.00392
			57.268	0.0349	0.02289		122.536	0.00284
			57.332	0.03228	0.02375		122.664	0.005
			57.396	0.03168	0.02461		122.792	0.00207
			57.46	0.0349	0.02947		122.92	0.00623
			57.524	0.03531	0.02575		123.048	-0.00132
			57.588	0.03268	0.02432		123.176	0.00639
			57.652	0.02946	0.02632		123.304	0.00531
			57.716	0.03531	0.02718		123.432	0.00053155
			57.78	0.02986	0.02461		123.56	0.00454
			57.844	0.03067	0.02604		123.688	0.00346
			57.908	0.0343	0.02918		123.816	0.00608
			57.972	0.02865	0.02604		123.944	0.00176
			58.036	0.0339	0.03147		124.072	0.000377478
			58.1	0.03369	0.02632		124.2	0.00669
			58.164	0.03087	0.02747		124.328	0.0033
			58.228	0.03268	0.02461		124.456	0.00777
			58.292	0.03228	0.03119		124.584	0.00438
			58.356	0.0341	0.02546		124.712	0.000993768
			58.42	0.0343	0.03004		124.84	-0.000392885
			58.484	0.03067	0.0206		124.968	0.00377
			58.548	0.02764	0.02175		125.096	-8.47399e-05
			58.612	0.02885	0.0289		125.224	0.00284
			58.676	0.03531	0.02318		125.352	0.00192
			58.74	0.02865	0.02432		125.48	0.00669
			58.804	0.03228	0.03004		125.608	0.00639
			58.868	0.03127	0.02747		125.736	0.00315
			58.932	0.03188	0.02117		125.864	0.00515
			58.996	0.0339	0.02432		125.992	0.00253
			59.06	0.03208	0.02518		126.12	0.00315
			59.124	0.03006	0.0226		126.248	0.00192
			59.188	0.03874	0.0226		126.376	0.00577
			59.252	0.03188	0.02518		126.504	0.00176
			59.316	0.02946	0.02632		126.632	0.00315
			59.38	0.02461	0.01888		126.76	-0.000392885
			59.444	0.03046	0.02775		126.888	0.00438
			59.508	0.02885	0.02604		127.016	0.0033
			59.572	0.03511	0.02346		127.144	-0.00147
			59.636	0.02986	0.02861		127.272	-0.000238812
			59.7	0.0339	0.02804		127.4	0.000839695
			59.764	0.02966	0.02861		127.528	0.00408
			59.828	0.03067	0.02604		127.656	0.00408
			59.892	0.03046	0.03033		127.784	-0.000855102
			59.956	0.03026	0.02747		127.912	0.00392
			60.02	0.02986	0.02117		128.04	0.003
			60.084	0.02522	0.02718		128.168	0.00562
			60.148	0.0345	0.02833		128.296	0.00392
			60.212	0.0341	0.01946		128.424	0.00839
			60.276	0.04076	0.02289		128.552	0.00546
			60.34	0.03369	0.02604		128.68	0.0033
			60.404	0.0341	0.02432		128.808	0.00531
			60.468	0.0349	0.02232		128.936	0.00639
			60.532	0.02744	0.02403		129.064	0.00408
			60.596	0.03168	0.02346		129.192	0.00454
			60.66	0.02744	0.02489		129.32	0.00192
			60.724	0.03289	0.02833		129.448	-0.000855102
			60.788	0.03531	0.02604		129.576	0.00515
			60.852	0.02582	0.02031		129.704	0.00562
			60.916	0.03046	0.02575		129.832	0.007
			60.98	0.02986	0.02289		129.96	0.00623
			61.044	0.03168	0.02375		130.088	0.00577
			61.108	0.02522	0.0309		130.216	0.00623
			61.172	0.03188	0.02089		130.344	0.00361
			61.236	0.02764	0.02632		130.472	-0.00193
			61.3	0.03349	0.02403		130.6	-0.000546957
			61.364	0.02703	0.02031		130.728	0.00469
			61.428	0.02824	0.02318		130.856	0.005
			61.492	0.03329	0.02489		130.984	0.0013
			61.556	0.02946	0.02318		131.112	0.003
			61.62	0.02623	0.02918		131.24	0.00608
			61.684	0.03369	0.0226		131.368	0.00793
			61.748	0.02602	0.0206		131.496	0.00777
			61.812	0.02925	0.02232		131.624	0.0033
			61.876	0.02623	0.02089		131.752	0.00053155
			61.94	0.03511	0.01974		131.88	0.00269
			62.004	0.0343	0.02346		132.008	0.00392
			62.068	0.03026	0.0206		132.136	0.00962
			62.132	0.03087	0.02375		132.264	0.00716
			62.196	0.02885	0.02861		132.392	-0.000238812
			62.26	0.03046	0.02661		132.52	0.00685
			62.324	0.02865	0.02375		132.648	0.00146
			62.388	0.03067	0.02003		132.776	-0.000392885
			62.452	0.02966	0.02546		132.904	0.0087
			62.516	0.02461	0.02232		133.032	0.00361
			62.58	0.02623	0.02289		133.16	0.00361
			62.644	0.03127	0.02489		133.288	0.0033
			62.708	0.03531	0.02146		133.416	0.00207
			62.772	0.02865	0.02232		133.544	-8.47399e-05
			62.836	0.02764	0.02289		133.672	0.00515
			62.9	0.03107	0.02575		133.8	0.000993768
			62.964	0.02865	0.02146		133.928	-0.000238812
			63.028	0.03168	0.0166		134.056	0.00146
			63.092	0.02845	0.02518		134.184	0.00053155
			63.156	0.02824	0.02661		134.312	-0.00301
			63.22	0.02461	0.0206		134.44	0.00192
			63.284	0.02804	0.02804		134.568	0.00531
			63.348	0.03067	0.02718		134.696	-0.000392885
			63.412	0.02925	0.01803		134.824	0.00562
			63.476	0.03127	0.01888		134.952	0.00562
			63.54	0.02724	0.01888		135.08	0.00253
			63.604	0.02845	0.02203		135.208	0.00454
			63.668	0.02744	0.02318		135.336	0.000839695
			63.732	0.03289	0.02203		135.464	-0.000238812
			63.796	0.03309	0.02632		135.592	0.00315
			63.86	0.03067	0.02489		135.72	0.00269
			63.924	0.03067	0.02575		135.848	-0.000546957
			63.988	0.02865	0.01516		135.976	0.000685623
			64.052	0.02643	0.02518		136.104	-0.00163
			64.116	0.02643	0.02232		136.232	0.000685623
			64.18	0.02724	0.02031		136.36	0.00485
			64.244	0.03531	0.02089		136.488	-8.47399e-05
			64.308	0.02522	0.02346		136.616	0.0013
			64.372	0.03067	0.02089		136.744	-0.00132
			64.436	0.03228	0.02403		136.872	0.00361
			64.5	0.02824	0.02031		137	0.007
			64.564	0.02623	0.02031		137.128	-0.000392885
			64.628	0.03168	0.02346		137.256	0.00577
			64.692	0.03046	0.02089		137.384	0.00438
			64.756	0.03168	0.02175		137.512	-0.00471
			64.82	0.02966	0.0186		137.64	0.000685623
			64.884	0.0236	0.0186		137.768	0.00531
			64.948	0.03087	0.02375		137.896	0.005
			65.012	0.0339	0.0206		138.024	0.00361
			65.076	0.02925	0.02575		138.152	0.00408
			65.14	0.02865	0.02346		138.28	0.007
			65.204	0.02481	0.02089		138.408	0.00161
			65.268	0.02481	0.02117		138.536	0.00053155
			65.332	0.02522	0.02146		138.664	0.0033
			65.396	0.02784	0.02203		138.792	0.00238
			65.46	0.02724	0.0269		138.92	-0.00070103
			65.524	0.02643	0.01974		139.048	0.00361
			65.588	0.02986	0.02346		139.176	0.00592
			65.652	0.03329	0.02146		139.304	0.005
			65.716	0.02946	0.01917		139.432	0.00223
			65.78	0.02683	0.01745		139.56	0.00361
			65.844	0.02602	0.01974		139.688	0.00238
			65.908	0.02724	0.02031		139.816	-0.00163
			65.972	0.02925	0.02518		139.944	0.00392
			66.036	0.02562	0.01803		140.072	0.00238
			66.1	0.02461	0.01974		140.2	0.00546
			66.164	0.02703	0.02175		140.328	0.000377478
			66.228	0.03026	0.02232		140.456	6.93326e-05
			66.292	0.02481	0.02117		140.584	-0.000392885
			66.356	0.02744	0.02031		140.712	0.00253
			66.42	0.03087	0.02146		140.84	0.000839695
			66.484	0.023	0.0186		140.968	0.000839695
			66.548	0.02824	0.01774		141.096	0.00408
			66.612	0.02663	0.0206		141.224	0.000377478
			66.676	0.02461	0.02089		141.352	0.00269
			66.74	0.03127	0.01888		141.48	0.00423
			66.804	0.02562	0.01946		141.608	0.00377
			66.868	0.02623	0.01917		141.736	0.00238
			66.932	0.02481	0.01917		141.864	0.00284
			66.996	0.02925	0.01803		141.992	0.000839695
			67.06	0.02219	0.02318		142.12	0.00454
			67.124	0.02401	0.0226		142.248	0.00284
			67.188	0.023	0.02146		142.376	0.00346
			67.252	0.02804	0.01774		142.504	-0.00116
			67.316	0.02744	0.01831		142.632	0.00207
			67.38	0.02461	0.0206		142.76	-0.00424
			67.444	0.02724	0.01946		142.888	0.00207
			67.508	0.02481	0.02117		143.016	0.00192
			67.572	0.02764	0.01803		143.144	0.00315
			67.636	0.03127	0.0226		143.272	0.00253
			67.7	0.02461	0.01688		143.4	0.00192
			67.764	0.02643	0.0166		143.528	-0.00116
			67.828	0.02683	0.0166		143.656	0.000377478
			67.892	0.03006	0.02031		143.784	0.00392
			67.956	0.02602	0.02175		143.912	0.00115
			68.02	0.02744	0.01888		144.04	0.00531
			68.084	0.02804	0.01688		144.168	0.000223405
			68.148	0.02401	0.02289		144.296	-0.00363
			68.212	0.02784	0.02117		144.424	0.003
			68.276	0.0238	0.0206		144.552	0.0033
			68.34	0.02925	0.0226		144.68	0.00454
			68.404	0.0236	0.01946		144.808	0.000377478
			68.468	0.02542	0.02232		144.936	0.00284
			68.532	0.02643	0.0206		145.064	0.000377478
			68.596	0.02602	0.02146		145.192	0.00469
			68.66	0.02562	0.01888		145.32	0.00192
			68.724	0.02946	0.01631		145.448	0.0033
			68.788	0.02986	0.0206		145.576	0.00408
			68.852	0.02138	0.02031		145.704	0.003
			68.916	0.02824	0.02146		145.832	0.0013
			68.98	0.0238	0.01688		145.96	0.00146
			69.044	0.01977	0.01745		146.088	0.005
			69.108	0.02582	0.02289		146.216	-0.00101
			69.172	0.02744	0.02575		146.344	0.00577
			69.236	0.03026	0.02289		146.472	0.00176
			69.3	0.02623	0.01888		146.6	-0.000238812
			69.364	0.02582	0.01631		146.728	-0.00147
			69.428	0.02158	0.02031		146.856	0.00423
			69.492	0.01977	0.01803		146.984	0.00377
			69.556	0.02744	0.01688		147.112	0.00269
			69.62	0.02824	0.01602		147.24	0.0033
			69.684	0.0228	0.02604		147.368	0.00146
			69.748	0.02885	0.01917		147.496	0.00623
			69.812	0.02703	0.01946		147.624	0.00269
			69.876	0.02481	0.0186		147.752	0.000685623
			69.94	0.03268	0.02604		147.88	-0.000855102
			70.004	0.03067	0.01831		148.008	0.000839695
			70.068	0.02845	0.02146		148.136	0.00454
			70.132	0.02199	0.01745		148.264	-0.000546957
			70.196	0.023	0.02318		148.392	0.003
			70.26	0.03087	0.02031		148.52	-0.00132
			70.324	0.02602	0.01946		148.648	0.00192
			70.388	0.02865	0.0186		148.776	0.00053155
			70.452	0.02885	0.0186		148.904	-0.00070103
			70.516	0.0236	0.01974		149.032	0.000839695
			70.58	0.02703	0.01745		149.16	0.00361
			70.644	0.02502	0.02117		149.288	0.00284
			70.708	0.02683	0.01717		149.416	0.00346
			70.772	0.02441	0.01831		149.544	0.003
			70.836	0.02602	0.01631		149.672	-8.47399e-05
			70.9	0.023	0.01373		149.8	0.000839695
			70.964	0.02239	0.01946		149.928	0.00146
			71.028	0.01977	0.02146		150.056	0.00454
			71.092	0.02582	0.01888		150.184	0.00284
			71.156	0.0228	0.0206		150.312	0.00731
			71.22	0.02461	0.01545		150.44	0.00176
			71.284	0.02219	0.01831		150.568	0.00253
			71.348	0.0228	0.01917		150.696	0.00762
			71.412	0.02219	0.01888		150.824	0.00623
			71.476	0.02017	0.01888		150.952	0.00223
			71.54	0.02703	0.01602		151.08	0.00469
			71.604	0.01694	0.01803		151.208	0.00438
			71.668	0.02239	0.02003		151.336	-0.00255
			71.732	0.02078	0.01803		151.464	0.00146
			71.796	0.02461	0.01745		151.592	-0.00424
			71.86	0.0238	0.01688		151.72	0.00207
			71.924	0.03228	0.01888		151.848	-0.00070103
			71.988	0.01997	0.0226		151.976	-0.00209
			72.052	0.02199	0.0166		152.104	0.000223405
			72.116	0.02219	0.01917		152.232	0.00253
			72.18	0.02421	0.01602		152.36	0.00562
			72.244	0.03208	0.01917		152.488	-0.00255
			72.308	0.03329	0.01803		152.616	-0.000238812
			72.372	0.02966	0.02089		152.744	0.00146
			72.436	0.02098	0.02031		152.872	0.00115
			72.5	0.02824	0.0186		153	-0.00147
			72.564	0.02562	0.01888		153.128	-0.0027
			72.628	0.03168	0.01688		153.256	0.00161
			72.692	0.02602	0.01946		153.384	0.0107
			72.756	0.02804	0.01831		153.512	0.00253
			72.82	0.02058	0.01631		153.64	0.00623
			72.884	0.02643	0.02175		153.768	0.00238
			72.948	0.02845	0.01831		153.896	0.00053155
			73.012	0.02643	0.02003		154.024	0.01301
			73.076	0.0236	0.01516
			73.14	0.01997	0.01402
			73.204	0.01977	0.02346
			73.268	0.02098	0.02289
			73.332	0.0232	0.01774
			73.396	0.01936	0.0206
			73.46	0.02421	0.01631
			73.524	0.02804	0.02031
			73.588	0.0228	0.02003
			73.652	0.02562	0.01888
			73.716	0.02703	0.01803
			73.78	0.02804	0.02031
			73.844	0.02502	0.01745
			73.908	0.02259	0.01717
			73.972	0.02502	0.01602
			74.036	0.02259	0.01831
			74.1	0.01634	0.01803
			74.164	0.02441	0.01745
			74.228	0.02259	0.01602
			74.292	0.02118	0.01431
			74.356	0.01977	0.01917
			74.42	0.02562	0.02089
			74.484	0.02138	0.01574
			74.548	0.02138	0.01974
			74.612	0.02158	0.01717
			74.676	0.0228	0.01631
			74.74	0.02582	0.01803
			74.804	0.02481	0.01688
			74.868	0.0232	0.01831
			74.932	0.02401	0.01774
			74.996	0.02824	0.01831
			75.06	0.02562	0.0186
			75.124	0.02199	0.01545
			75.188	0.02138	0.01373
			75.252	0.02683	0.01545
			75.316	0.01674	0.01717
			75.38	0.02219	0.01774
			75.444	0.01815	0.01574
			75.508	0.01957	0.0166
			75.572	0.02058	0.01431
			75.636	0.02037	0.01602
			75.7	0.02421	0.01688
			75.764	0.01836	0.0226
			75.828	0.02017	0.01516
			75.892	0.01876	0.01602
			75.956	0.0238	0.01516
			76.02	0.0228	0.02031
			76.084	0.02502	0.01602
			76.148	0.02502	0.01459
			76.212	0.02158	0.01602
			76.276	0.02461	0.01974
			76.34	0.02502	0.01373
			76.404	0.02502	0.01202
			76.468	0.02239	0.01431
			76.532	0.01735	0.01888
			76.596	0.02239	0.01602
			76.66	0.02865	0.01574
			76.724	0.02582	0.01545
			76.788	0.01634	0.0123
			76.852	0.02582	0.01745
			76.916	0.02199	0.01717
			76.98	0.02986	0.01545
			77.044	0.01755	0.01745
			77.108	0.023	0.01803
			77.172	0.01795	0.01316
			77.236	0.01936	0.01631
			77.3	0.01755	0.01516
			77.364	0.01815	0.01745
			77.428	0.02542	0.01116
			77.492	0.01614	0.01345
			77.556	0.02078	0.01488
			77.62	0.01654	0.01345
			77.684	0.02199	0.01688
			77.748	0.02643	0.01688
			77.812	0.02401	0.01402
			77.876	0.02441	0.01745
			77.94	0.01977	0.01574
			78.004	0.023	0.01402
			78.068	0.0234	0.01745
			78.132	0.02259	0.01745
			78.196	0.02401	0.01459
			78.26	0.02219	0.01774
			78.324	0.02199	0.0166
			78.388	0.01472	0.01488
			78.452	0.01997	0.01803
			78.516	0.01856	0.01459
			78.58	0.02602	0.01345
			78.644	0.01957	0.01459
			78.708	0.02118	0.01717
			78.772	0.01896	0.01602
			78.836	0.01957	0.01717
			78.9	0.02481	0.01373
			78.964	0.01997	0.01373
			79.028	0.02078	0.01946
			79.092	0.02643	0.01631
			79.156	0.02058	0.01631
			79.22	0.02098	0.01545
			79.284	0.02037	0.01717
			79.348	0.02098	0.01488
			79.412	0.02058	0.01459
			79.476	0.02078	0.0166
			79.54	0.02421	0.0166
			79.604	0.01977	0.01602
			79.668	0.01593	0.01574
			79.732	0.01896	0.01316
			79.796	0.02744	0.01688
			79.86	0.01997	0.01516
			79.924	0.02017	0.01402
			79.988	0.02179	0.01917
			80.052	0.02239	0.01774
			80.116	0.01876	0.01917
			80.18	0.0228	0.01431
			80.244	0.01916	0.01144
			80.308	0.02118	0.01373
			80.372	0.0228	0.01831
			80.436	0.02017	0.01688
			80.5	0.02784	0.0123
			80.564	0.02522	0.01373
			80.628	0.01412	0.01373
			80.692	0.01755	0.01488
			80.756	0.02017	0.01745
			80.82	0.01876	0.01831
			80.884	0.01654	0.01602
			80.948	0.02199	0.01259
			81.012	0.0232	0.01516
			81.076	0.01977	0.01345
			81.14	0.01896	0.0166
			81.204	0.02098	0.01631
			81.268	0.02037	0.01545
			81.332	0.02017	0.01745
			81.396	0.02179	0.01745
			81.46	0.01896	0.01516
			81.524	0.02582	0.01316
			81.588	0.01593	0.01574
			81.652	0.0236	0.01087
			81.716	0.02239	0.01402
			81.78	0.01836	0.01173
			81.844	0.02259	0.01488
			81.908	0.0236	0.01345
			81.972	0.02239	0.01803
			82.036	0.02017	0.01402
			82.1	0.02562	0.01516
			82.164	0.01977	0.01259
			82.228	0.02461	0.01688
			82.292	0.02602	0.01402
			82.356	0.01977	0.01774
			82.42	0.01896	0.01202
			82.484	0.02118	0.01745
			82.548	0.01492	0.01688
			82.612	0.01593	0.01402
			82.676	0.02158	0.01774
			82.74	0.01856	0.01087
			82.804	0.01714	0.01803
			82.868	0.01896	0.01831
			82.932	0.02784	0.01545
			82.996	0.01997	0.01459
			83.06	0.02017	0.01431
			83.124	0.01916	0.0123
			83.188	0.01795	0.01116
			83.252	0.02058	0.01345
			83.316	0.01371	0.01488
			83.38	0.01331	0.01288
			83.444	0.01856	0.01516
			83.508	0.01997	0.01631
			83.572	0.01593	0.0166
			83.636	0.01997	0.01602
			83.7	0.02602	0.01345
			83.764	0.0228	0.01345
			83.828	0.02199	0.01345
			83.892	0.02401	0.0166
			83.956	0.01654	0.01144
			84.02	0.01735	0.01373
			84.084	0.0234	0.01631
			84.148	0.02158	0.01144
			84.212	0.02037	0.01316
			84.276	0.02219	0.01345
			84.34	0.01795	0.01173
			84.404	0.01957	0.01631
			84.468	0.02481	0.01259
			84.532	0.01714	0.01116
			84.596	0.02542	0.01803
			84.66	0.0232	0.01688
			84.724	0.02522	0.01459
			84.788	0.02643	0.01144
			84.852	0.02058	0.0123
			84.916	0.02078	0.01373
			84.98	0.01815	0.01431
			85.044	0.02118	0.01516
			85.108	0.01654	0.0166
			85.172	0.01694	0.01288
			85.236	0.01755	0.01116
			85.3	0.0228	0.01431
			85.364	0.01856	0.01288
			85.428	0.01836	0.01516
			85.492	0.02037	0.01459
			85.556	0.01936	0.01345
			85.62	0.01351	0.01459
			85.684	0.0232	0.01345
			85.748	0.02219	0.0166
			85.812	0.01977	0.02003
			85.876	0.01957	0.01316
			85.94	0.01795	0.01345
			86.004	0.01815	0.01459
			86.068	0.0119	0.01316
			86.132	0.01957	0.01259
			86.196	0.01654	0.01116
			86.26	0.01836	0.01345
			86.324	0.01957	0.01803
			86.388	0.02138	0.01574
			86.452	0.01735	0.01202
			86.516	0.00948	0.01516
			86.58	0.01896	0.01459
			86.644	0.01775	0.01488
			86.708	0.01674	0.01774
			86.772	0.01573	0.01316
			86.836	0.0234	0.0103
			86.9	0.01674	0.01059
			86.964	0.01593	0.01745
			87.028	0.02017	0.0166
			87.092	0.01876	0.01202
			87.156	0.01896	0.01288
			87.22	0.02179	0.01402
			87.284	0.02058	0.01202
			87.348	0.01533	0.01202
			87.412	0.01735	0.01574
			87.476	0.01614	0.01288
			87.54	0.01876	0.0123
			87.604	0.01755	0.01116
			87.668	0.01533	0.0166
			87.732	0.01533	0.01202
			87.796	0.01795	0.01345
			87.86	0.01815	0.01488
			87.924	0.02179	0.01173
			87.988	0.01856	0.01402
			88.052	0.01916	0.01373
			88.116	0.01775	0.01316
			88.18	0.023	0.01373
			88.244	0.02037	0.0123
			88.308	0.0127	0.01459
			88.372	0.01472	0.01373
			88.436	0.02037	0.0103
			88.5	0.01997	0.01545
			88.564	0.02098	0.00858
			88.628	0.01351	0.01202
			88.692	0.01412	0.01345
			88.756	0.01936	0.0123
			88.82	0.0234	0.01373
			88.884	0.02037	0.01173
			88.948	0.02481	0.01402
			89.012	0.01997	0.01488
			89.076	0.01371	0.01001
			89.14	0.01997	0.01431
			89.204	0.01815	0.01345
			89.268	0.01916	0.01202
			89.332	0.01573	0.00887
			89.396	0.01412	0.01059
			89.46	0.01896	0.01259
			89.524	0.01876	0.01516
			89.588	0.01775	0.0123
			89.652	0.01553	0.01059
			89.716	0.01371	0.01316
			89.78	0.01856	0.01288
			89.844	0.01553	0.01202
			89.908	0.01735	0.01144
			89.972	0.02219	0.0123
			90.036	0.01876	0.01316
			90.1	0.02098	0.00944
			90.164	0.023	0.01631
			90.228	0.01755	0.01316
			90.292	0.01694	0.01574
			90.356	0.01815	0.01459
			90.42	0.01634	0.01345
			90.484	0.01735	0.01373
			90.548	0.01755	0.01373
			90.612	0.01694	0.01431
			90.676	0.01674	0.01373
			90.74	0.01714	0.01087
			90.804	0.02219	0.01173
			90.868	0.01331	0.01345
			90.932	0.02058	0.01202
			90.996	0.02158	0.01459
			91.06	0.01815	0.01459
			91.124	0.01836	0.0103
			91.188	0.02017	0.01516
			91.252	0.01492	0.01202
			91.316	0.01371	0.01602
			91.38	0.01069	0.01144
			91.444	0.01957	0.01087
			91.508	0.02118	0.01202
			91.572	0.01331	0.01144
			91.636	0.01694	0.01288
			91.7	0.01795	0.01316
			91.764	0.01795	0.01059
			91.828	0.01755	0.01545
			91.892	0.01815	0.01288
			91.956	0.02017	0.01144
			92.02	0.01634	0.01173
			92.084	0.01916	0.01402
			92.148	0.01634	0.01459
			92.212	0.01351	0.01602
			92.276	0.01311	0.01602
			92.34	0.01351	0.01259
			92.404	0.01735	0.01402
			92.468	0.01513	0.0103
			92.532	0.01492	0.0166
			92.596	0.01694	0.01173
			92.66	0.01714	0.0186
			92.724	0.0125	0.0123
			92.788	0.01896	0.0123
			92.852	0.01997	0.01288
			92.916	0.01614	0.01431
			92.98	0.01714	0.0123
			93.044	0.0119	0.01259
			93.108	0.01351	0.01116
			93.172	0.01553	0.00916
			93.236	0.01795	0.01316
			93.3	0.01795	0.01717
			93.364	0.01735	0.01402
			93.428	0.02481	0.0103
			93.492	0.0127	0.01087
			93.556	0.01432	0.01431
			93.62	0.01634	0.01144
			93.684	0.01694	0.01001
			93.748	0.01896	0.01488
			93.812	0.01755	0.00973
			93.876	0.01836	0.01402
			93.94	0.01614	0.00801
			94.004	0.01856	0.01516
			94.068	0.01371	0.00973
			94.132	0.01714	0.01373
			94.196	0.01412	0.01431
			94.26	0.01634	0.01259
			94.324	0.01533	0.01316
			94.388	0.01694	0.00801
			94.452	0.01634	0.01402
			94.516	0.01553	0.01116
			94.58	0.01735	0.00973
			94.644	0.01472	0.01402
			94.708	0.01432	0.01259
			94.772	0.0117	0.01259
			94.836	0.01714	0.01316
			94.9	0.0117	0.00944
			94.964	0.01735	0.01259
			95.028	0.01997	0.01288
			95.092	0.01735	0.0123
			95.156	0.01371	0.01202
			95.22	0.01149	0.01001
			95.284	0.01714	0.00858
			95.348	0.01614	0.0123
			95.412	0.01735	0.01173
			95.476	0.02037	0.01288
			95.54	0.02199	0.0103
			95.604	0.01735	0.01316
			95.668	0.01815	0.00916
			95.732	0.01432	0.01173
			95.796	0.01936	0.01574
			95.86	0.01856	0.01774
			95.924	0.0127	0.01402
			95.988	0.01472	0.01459
			96.052	0.01513	0.01316
			96.116	0.01331	0.01516
			96.18	0.01472	0.01087
			96.244	0.01492	0.01059
			96.308	0.0125	0.0123
			96.372	0.02199	0.01001
			96.436	0.01089	0.01173
			96.5	0.01048	0.01173
			96.564	0.02138	0.01345
			96.628	0.02259	0.0123
			96.692	0.01513	0.01288
			96.756	0.01856	0.01459
			96.82	0.01513	0.00944
			96.884	0.01815	0.01173
			96.948	0.02118	0.01144
			97.012	0.01674	0.00858
			97.076	0.0119	0.01288
			97.14	0.01654	0.01259
			97.204	0.01331	0.01087
			97.268	0.01311	0.01316
			97.332	0.01028	0.00944
			97.396	0.01291	0.01087
			97.46	0.01654	0.01116
			97.524	0.01674	0.01431
			97.588	0.01775	0.00973
			97.652	0.01815	0.01144
			97.716	0.01957	0.01116
			97.78	0.01755	0.01288
			97.844	0.01614	0.01316
			97.908	0.01977	0.01459
			97.972	0.01452	0.01316
			98.036	0.01553	0.01144
			98.1	0.0119	0.01431
			98.164	0.01614	0.01259
			98.228	0.02158	0.0123
			98.292	0.01916	0.01001
			98.356	0.01755	0.01116
			98.42	0.02098	0.01173
			98.484	0.01472	0.01288
			98.548	0.01371	0.01144
			98.612	0.01593	0.01516
			98.676	0.01856	0.01173
			98.74	0.01735	0.00973
			98.804	0.01291	0.01087
			98.868	0.0125	0.0123
			98.932	0.01392	0.01688
			98.996	0.01614	0.01316
			99.06	0.01694	0.01202
			99.124	0.01714	0.01459
			99.188	0.01836	0.01373
			99.252	0.01392	0.01173
			99.316	0.0123	0.01516
			99.38	0.01129	0.01373
			99.444	0.01977	0.01202
			99.508	0.01936	0.00973
			99.572	0.01149	0.01173
			99.636	0.0228	0.00944
			99.7	0.01331	0.0103
			99.764	0.01876	0.01202
			99.828	0.01856	0.01488
			99.892	0.0119	0.01545
			99.956	0.01412	0.01288
			100.02	0.01392	0.01431
			100.084	0.00988	0.01259
			100.148	0.01351	0.01144
			100.212	0.01432	0.01059
			100.276	0.01452	0.01717
			100.34	0.01977	0.01316
			100.404	0.01533	0.00944
			100.468	0.0121	0.01288
			100.532	0.01028	0.01001
			100.596	0.0123	0.0103
			100.66	0.01573	0.01144
			100.724	0.01795	0.00944
			100.788	0.01089	0.0103
			100.852	0.01452	0.01144
			100.916	0.02037	0.01001
			100.98	0.01755	0.01259
			101.044	0.01452	0.0103
			101.108	0.01331	0.00887
			101.172	0.01129	0.01116
			101.236	0.01634	0.01488
			101.3	0.0119	0.01202
			101.364	0.00847	0.00887
			101.428	0.0117	0.01459
			101.492	0.01149	0.00858
			101.556	0.01129	0.0103
			101.62	0.01412	0.00916
			101.684	0.01714	0.01087
			101.748	0.01815	0.01259
			101.812	0.01775	0.01259
			101.876	0.01492	0.01259
			101.94	0.01412	0.01488
			102.004	0.01513	0.01173
			102.068	0.01533	0.01087
			102.132	0.01856	0.01087
			102.196	0.01331	0.01345
			102.26	0.01957	0.0083
			102.324	0.01775	0.01288
			102.388	0.02179	0.00916
			102.452	0.01573	0.0103
			102.516	0.01351	0.01116
			102.58	0.01513	0.00916
			102.644	0.01008	0.01202
			102.708	0.0127	0.01345
			102.772	0.0123	0.01173
			102.836	0.01614	0.01288
			102.9	0.01735	0.01059
			102.964	0.01149	0.01087
			103.028	0.01533	0.00944
			103.092	0.00887	0.01144
			103.156	0.01149	0.01316
			103.22	0.0117	0.01402
			103.284	0.01533	0.01259
			103.348	0.01472	0.00858
			103.412	0.01916	0.00801
			103.476	0.01412	0.00944
			103.54	0.01069	0.01402
			103.604	0.0123	0.01402
			103.668	0.01593	0.01516
			103.732	0.00948	0.01373
			103.796	0.01351	0.01345
			103.86	0.01573	0.0103
			103.924	0.01755	0.01459
			103.988	0.00988	0.01144
			104.052	0.01735	0.01059
			104.116	0.01492	0.00944
			104.18	0.01593	0.00973
			104.244	0.01714	0.01373
			104.308	0.01795	0.01116
			104.372	0.01452	0.01001
			104.436	0.01492	0.00629
			104.5	0.01492	0.0123
			104.564	0.01492	0.01059
			104.628	0.0125	0.0103
			104.692	0.01371	0.01144
			104.756	0.01573	0.01144
			104.82	0.0119	0.00916
			104.884	0.01392	0.01144
			104.948	0.01351	0.0123
			105.012	0.01472	0.01001
			105.076	0.01957	0.00801
			105.14	0.01311	0.01173
			105.204	0.01957	0.0103
			105.268	0.00988	0.01259
			105.332	0.01634	0.01001
			105.396	0.01735	0.01516
			105.46	0.01129	0.01059
			105.524	0.01614	0.01116
			105.588	0.01654	0.00973
			105.652	0.00887	0.00887
			105.716	0.00786	0.0103
			105.78	0.01654	0.01173
			105.844	0.01129	0.01345
			105.908	0.0123	0.00944
			105.972	0.01614	0.01087
			106.036	0.01351	0.01173
			106.1	0.01048	0.01459
			106.164	0.01311	0.00858
			106.228	0.01028	0.0103
			106.292	0.01957	0.00916
			106.356	0.00847	0.01144
			106.42	0.01714	0.01202
			106.484	0.01311	0.01316
			106.548	0.01553	0.01116
			106.612	0.01856	0.01144
			106.676	0.01412	0.01116
			106.74	0.01412	0.01173
			106.804	0.00988	0.01087
			106.868	0.01614	0.00658
			106.932	0.0123	0.01116
			106.996	0.00685	0.00744
			107.06	0.01412	0.00973
			107.124	0.01513	0.00944
			107.188	0.01634	0.01087
			107.252	0.01573	0.00658
			107.316	0.00948	0.00944
			107.38	0.01008	0.00973
			107.444	0.0127	0.00887
			107.508	0.01351	0.0103
			107.572	0.01069	0.00801
			107.636	0.01513	0.01373
			107.7	0.01472	0.0103
			107.764	0.01008	0.00858
			107.828	0.01069	0.01116
			107.892	0.01452	0.01116
			107.956	0.01553	0.00629
			108.02	0.01069	0.01001
			108.084	0.0119	0.01144
			108.148	0.01008	0.0103
			108.212	0.00887	0.01001
			108.276	0.01452	0.00658
			108.34	0.01311	0.00916
			108.404	0.0119	0.0103
			108.468	0.00907	0.00858
			108.532	0.01351	0.0103
			108.596	0.01331	0.01202
			108.66	0.01089	0.00629
			108.724	0.00948	0.01116
			108.788	0.01573	0.01116
			108.852	0.01674	0.01202
			108.916	0.0121	0.00973
			108.98	0.00907	0.01087
			109.044	0.00826	0.01202
			109.108	0.0121	0.00773
			109.172	0.01553	0.00887
			109.236	0.0125	0.0103
			109.3	0.01371	0.0083
			109.364	0.0127	0.01202
			109.428	0.01412	0.01288
			109.492	0.01593	0.01288
			109.556	0.01129	0.0103
			109.62	0.01412	0.00887
			109.684	0.01351	0.01001
			109.748	0.00726	0.00916
			109.812	0.0121	0.01173
			109.876	0.01654	0.00773
			109.94	0.01069	0.00944
			110.004	0.01735	0.00801
			110.068	0.01149	0.00916
			110.132	0.01432	0.0123
			110.196	0.01149	0.0123
			110.26	0.01311	0.00801
			110.324	0.00806	0.00944
			110.388	0.01109	0.0103
			110.452	0.01311	0.01259
			110.516	0.01311	0.00858
			110.58	0.01492	0.00887
			110.644	0.00887	0.00944
			110.708	0.01755	0.01173
			110.772	0.01149	0.00973
			110.836	0.01028	0.00801
			110.9	0.0125	0.01259
			110.964	0.0119	0.01173
			111.028	0.0121	0.01116
			111.092	0.00726	0.01202
			111.156	0.01291	0.01059
			111.22	0.00806	0.01087
			111.284	0.01492	0.0103
			111.348	0.00826	0.0123
			111.412	0.01311	0.00973
			111.476	0.01371	0.01059
			111.54	0.01331	0.01259
			111.604	0.00806	0.01202
			111.668	0.01351	0.01144
			111.732	0.01311	0.00715
			111.796	0.00948	0.00887
			111.86	0.01048	0.01144
			111.924	0.01048	0.01144
			111.988	0.00786	0.0103
			112.052	0.01008	0.01001
			112.116	0.01513	0.01001
			112.18	0.01492	0.01116
			112.244	0.01089	0.00916
			112.308	0.0121	0.00773
			112.372	0.01311	0.00944
			112.436	0.0117	0.00916
			112.5	0.0123	0.00801
			112.564	0.01311	0.00973
			112.628	0.01392	0.00887
			112.692	0.0123	0.01116
			112.756	0.01472	0.00916
			112.82	0.00927	0.00944
			112.884	0.01351	0.01087
			112.948	0.01392	0.01059
			113.012	0.01311	0.00801
			113.076	0.0117	0.0083
			113.14	0.0117	0.01001
			113.204	0.01008	0.00744
			113.268	0.01533	0.01001
			113.332	0.01876	0.01202
			113.396	0.01109	0.01059
			113.46	0.01432	0.01116
			113.524	0.01472	0.0123
			113.588	0.00746	0.0103
			113.652	0.00665	0.00744
			113.716	0.01533	0.00858
			113.78	0.00988	0.00858
			113.844	0.00806	0.01001
			113.908	0.00968	0.00973
			113.972	0.01533	0.01059
			114.036	0.01008	0.00973
			114.1	0.0123	0.00973
			114.164	0.0125	0.00973
			114.228	0.00968	0.01459
			114.292	0.01069	0.00916
			114.356	0.0127	0.00916
			114.42	0.00948	0.01202
			114.484	0.01291	0.00887
			114.548	0.00988	0.00973
			114.612	0.0125	0.0103
			114.676	0.00948	0.01116
			114.74	0.00645	0.0083
			114.804	0.01331	0.0083
			114.868	0.0119	0.00858
			114.932	0.01028	0.01059
			114.996	0.00665	0.0103
			115.06	0.01331	0.00801
			115.124	0.01351	0.00887
			115.188	0.01412	0.0123
			115.252	0.0119	0.01001
			115.316	0.00948	0.01144
			115.38	0.01371	0.00944
			115.444	0.01472	0.00973
			115.508	0.01109	0.00916
			115.572	0.00726	0.00858
			115.636	0.01291	0.01202
			115.7	0.01533	0.00944
			115.764	0.01129	0.00944
			115.828	0.00948	0.00887
			115.892	0.01533	0.00916
			115.956	0.00665	0.00916
			116.02	0.0117	0.0103
			116.084	0.01311	0.00944
			116.148	0.01513	0.01087
			116.212	0.01008	0.01116
			116.276	0.00887	0.01144
			116.34	0.01553	0.01116
			116.404	0.01008	0.01144
			116.468	0.00786	0.0083
			116.532	0.01634	0.00944
			116.596	0.0119	0.0083
			116.66	0.01129	0.01116
			116.724	0.01412	0.0103
			116.788	0.0123	0.01202
			116.852	0.00927	0.00887
			116.916	0.01069	0.00744
			116.98	0.01371	0.01001
			117.044	0.01048	0.01087
			117.108	0.01109	0.01373
			117.172	0.01311	0.01059
			117.236	0.01291	0.00858
			117.3	0.00806	0.00944
			117.364	0.01351	0.01059
			117.428	0.00927	0.01173
			117.492	0.01331	0.01116
			117.556	0.00826	0.00858
			117.62	0.00766	0.00601
			117.684	0.00705	0.00687
			117.748	0.01089	0.01259
			117.812	0.01331	0.00916
			117.876	0.0127	0.01144
			117.94	0.0123	0.01144
			118.004	0.01492	0.00773
			118.068	0.01008	0.01173
			118.132	0.0121	0.0083
			118.196	0.00867	0.00916
			118.26	0.00705	0.01144
			118.324	0.01593	0.00887
			118.388	0.0117	0.00773
			118.452	0.00948	0.00801
			118.516	0.00907	0.00858
			118.58	0.00887	0.00801
			118.644	0.01593	0.00973
			118.708	0.01028	0.00801
			118.772	0.00867	0.00916
			118.836	0.01311	0.00973
			118.9	0.01028	0.00773
			118.964	0.0123	0.01001
			119.028	0.01048	0.01144
			119.092	0.00584	0.01001
			119.156	0.01311	0.00801
			119.22	0.01573	0.00973
			119.284	0.01593	0.00944
			119.348	0.01351	0.00916
			119.412	0.00968	0.0083
			119.476	0.00786	0.00801
			119.54	0.0117	0.00944
			119.604	0.01513	0.00715
			119.668	0.01069	0.00801
			119.732	0.00988	0.00944
			119.796	0.01432	0.00801
			119.86	0.00887	0.01059
			119.924	0.0127	0.00858
			119.988	0.00968	0.00715
			120.052	0.0117	0.00973
			120.116	0.01008	0.00658
			120.18	0.01008	0.00944
			120.244	0.00927	0.01059
			120.308	0.01109	0.01173
[truncated: 526 more rows]
