# Supplementary material for: Bright and durable scintillation from colloidal quantum shells
Source: Nat Commun. 2024 May 20;15:4274. doi: 10.1038/s41467-024-48351-9 (PMC11106345; doi:10.1038/s41467-024-48351-9)
Supplement: Supplementary file 3 — Source Data [file 41467_2024_48351_MOESM3_ESM.zip › Figure 2d.xlsx]

## Sheet: Sheet1
radioluminescence vs. X-ray flux
flux (1E12 photons/sec)	radioluminescnece peak count
1	54438
1.68	88839
2.78	141107
4.61	212909
7.57	313679
10.5	466860
