# Supplementary material for: Bright and durable scintillation from colloidal quantum shells
Source: Nat Commun. 2024 May 20;15:4274. doi: 10.1038/s41467-024-48351-9 (PMC11106345; doi:10.1038/s41467-024-48351-9)
Supplement: Supplementary file 3 — Source Data [file 41467_2024_48351_MOESM3_ESM.zip › Figure 2e.xlsx]

## Sheet: Sheet1
	time (hours)	core 8.2 nm		time (hours)	cdse/cds core/shell QD		time (hours)	MAPbBr3		time (hours)	PEAPbBr3
	0	1		0.00834	0.99437		0.0027	1		0.0027	1.00005
	0.01244	1.01747		0.01977	0.97447		0.0054	0.91971		0.0054	0.65091
	0.02488	1.03523		0.0312	0.94755		0.0081	0.91176		0.0081	0.54117
	0.03732	1.03049		0.04262	0.90817		0.0108	0.84817		0.0108	0.48132
	0.04976	1.04749		0.05405	0.85776		0.0135	0.84658		0.0135	0.43643
	0.0622	1.06792		0.06548	0.8243		0.0162	0.80922		0.0162	0.41399
	0.07464	1.07841		0.07691	0.80133		0.0189	0.77266		0.0189	0.37658
	0.08708	1.07212		0.08833	0.77957		0.0216	0.75596		0.0216	0.35164
	0.09952	1.0928		0.09976	0.76414		0.0243	0.72734		0.0243	0.32919
	0.11196	1.08515		0.11119	0.74947		0.027	0.68919		0.027	0.31423
	0.1244	1.06915		0.12262	0.73053		0.0297	0.6717		0.0297	0.31922
	0.13684	1.05721		0.13405	0.72186		0.0324	0.65342		0.0324	0.30176
	0.14929	1.05962		0.14547	0.71347		0.0351	0.63355		0.0351	0.31174
	0.16173	1.07191		0.1569	0.70507		0.0378	0.62957		0.0378	0.2843
	0.17417	1.07291		0.16833	0.69714		0.0405	0.59539		0.0405	0.27433
	0.18661	1.04914		0.17976	0.69446		0.0432	0.59618		0.0432	0.27682
	0.19905	1.06567		0.19118	0.69388		0.0459	0.58426		0.0459	0.27932
	0.21149	1.07533		0.20261	0.67894		0.0486	0.56677		0.0486	0.25438
	0.22393	1.08421		0.21404	0.67173		0.0513	0.55962		0.0513	0.25438
	0.23637	1.09777		0.22547	0.66676		0.054	0.5461		0.054	0.23941
	0.24881	1.09343		0.2369	0.66839		0.0567	0.53021		0.0567	0.25188
	0.26125	1.09583		0.24832	0.66434		0.0594	0.52941		0.0594	0.23941
	0.27369	1.10279		0.25975	0.65896		0.0621	0.51987		0.0621	0.21946
	0.28613	1.10698		0.27118	0.66002		0.0648	0.50715		0.0648	0.21946
	0.29857	1.10949		0.28261	0.6576					0.0675	0.21946
	0.31102	1.11487		0.29403	0.66009					0.0702	0.22445
	0.32346	1.11078		0.30546	0.66089					0.0729	0.21697
	0.3359	1.08454		0.31689	0.65813					0.0756	0.21198
	0.34834	1.11012		0.32832	0.65371					0.0783	0.21198
	0.36078	1.11676		0.33975	0.64844					0.081	0.20201
	0.37322	1.11918		0.35117	0.64992					0.0837	0.21447
	0.38566	1.14257		0.3626	0.65172					0.0864	0.19452
	0.3981	1.15096		0.37403	0.65751					0.0891	0.18205
	0.41054	1.15676		0.38546	0.6537					0.0918	0.19203
	0.42298	1.15475		0.39688	0.65125					0.0945	0.18954
	0.43542	1.13325		0.40831	0.65081					0.0972	0.18954
	0.44786	1.14634		0.41974	0.65244					0.0999	0.19203
	0.4603	1.15164		0.43117	0.6536					0.1026	0.18704
	0.47275	1.14931		0.4426	0.65449					0.1053	0.17208
	0.48519	1.14854		0.45402	0.65034					0.108	0.18205
	0.49763	1.15581		0.46545	0.65157					0.1107	0.16958
	0.51007	1.16526		0.47688	0.65236					0.1134	0.15961
	0.52251	1.16986		0.48831	0.65163					0.1161	0.16958
	0.53495	1.15147		0.49973	0.65355					0.1188	0.1621
	0.54739	1.172		0.51116	0.65332					0.1215	0.15961
	0.55983	1.18253		0.52259	0.6519					0.1242	0.15961
	0.57227	1.17752		0.53402	0.65225					0.1269	0.1621
	0.58471	1.16323		0.54545	0.65174					0.1296	0.15462
	0.59715	1.16826		0.55687	0.64817					0.1323	0.15961
	0.60959	1.1788		0.5683	0.64661					0.135	0.15462
	0.62203	1.18991		0.57973	0.6465					0.1377	0.14963
	0.63448	1.19338		0.59116	0.64773					0.1404	0.1621
	0.64692	1.19242		0.60258	0.64688					0.1431	0.14963
	0.65936	1.1851		0.61401	0.64712					0.1458	0.14465
	0.6718	1.1773		0.62544	0.64682					0.1485	0.13716
	0.68424	1.19668		0.63687	0.64947					0.1512	0.15961
	0.69668	1.18777		0.6483	0.6492					0.1539	0.14465
	0.70912	1.18773		0.65972	0.64774					0.1566	0.14465
	0.72156	1.20183		0.67115	0.64763					0.1593	0.13218
	0.734	1.19846		0.68258	0.64829					0.162	0.15213
	0.74644	1.20074		0.69401	0.64794
	0.75888	1.2006		0.70543	0.64745
	0.77132	1.19845		0.71686	0.64809
	0.78376	1.21821		0.72829	0.64851
	0.79621	1.21788		0.73972	0.6474
	0.80865	1.21752		0.75115	0.64475
	0.82109	1.22339		0.76257	0.64236
	0.83353	1.21677		0.774	0.64217
	0.84597	1.21254		0.78543	0.6407
	0.85841	1.21415		0.79686	0.63963
	0.87085	1.22261		0.80828	0.64038
	0.88329	1.23116		0.81971	0.63862
	0.89573	1.22994		0.83114	0.63698
	0.90817	1.22866		0.84257	0.63571
	0.92061	1.23205		0.854	0.63118
	0.93305	1.23134		0.86542	0.63052
	0.94549	1.22806		0.87685	0.63264
	0.95794	1.22654		0.88828	0.63253
	0.97038	1.23034		0.89971	0.63125
	0.98282	1.22279		0.91113	0.62972
	0.99526	1.22257		0.92256	0.62752
	1.0077	1.23064		0.93399	0.62631
	1.02014	1.24706		0.94542	0.62541
	1.03258	1.23912		0.95685	0.6248
	1.04502	1.24389		0.96827	0.62406
	1.05746	1.24561		0.9797	0.62201
	1.0699	1.22894		0.99113	0.61925
	1.08234	1.23936		1.00256	0.61717
	1.09478	1.24046		1.01398	0.61473
	1.10722	1.24099		1.02541	0.6104
	1.11967	1.25035		1.03684	0.60901
	1.13211	1.24406		1.04827	0.6078
	1.14455	1.24523		1.0597	0.60544
	1.15699	1.24808		1.07112	0.60148
	1.16943	1.24484		1.08255	0.59843
	1.18187	1.24822		1.09398	0.59581
	1.19431	1.25678		1.10541	0.59547
	1.20675	1.26648		1.11683	0.59168
	1.21919	1.27209		1.12826	0.5873
	1.23163	1.2716		1.13969	0.58725
	1.24407	1.27285		1.15112	0.58459
	1.25651	1.27326		1.16255	0.58298
	1.26895	1.27165		1.17397	0.58472
	1.2814	1.27828		1.1854	0.58249
	1.29384	1.28084		1.19683	0.58116
	1.30628	1.28151		1.20826	0.58316
	1.31872	1.28054		1.21968	0.5836
	1.33116	1.27792		1.23111	0.58113
	1.3436	1.27887		1.24254	0.57567
	1.35604	1.28175		1.25397	0.57369
	1.36848	1.28136		1.2654	0.57256
	1.38092	1.27856		1.27682	0.5721
	1.39336	1.27519		1.28825	0.56936
	1.4058	1.27305		1.29968	0.56707
	1.41824	1.2742		1.31111	0.56551
	1.43068	1.27592		1.32253	0.56288
	1.44313	1.27754		1.33396	0.5611
	1.45557	1.27778		1.34539	0.55939
	1.46801	1.2813		1.35682	0.5557
	1.48045	1.28515		1.36825	0.55337
	1.49289	1.28475		1.37967	0.55115
	1.50533	1.28184		1.3911	0.54782
	1.51777	1.28409		1.40253	0.54695
	1.53021	1.28159		1.41396	0.54567
	1.54265	1.28175		1.42538	0.54194
	1.55509	1.2835		1.43681	0.53981
	1.56753	1.28083		1.44824	0.53519
	1.57997	1.28034		1.45967	0.52949
	1.59241	1.28059		1.4711	0.53441
	1.60486	1.28331		1.48252	0.53306
	1.6173	1.28393		1.49395	0.52722
	1.62974	1.28305		1.50538	0.52339
	1.64218	1.28312		1.51681	0.52237
	1.65462	1.28344		1.52823	0.52028
	1.66706	1.28415		1.53966	0.51353
	1.6795	1.28622		1.55109	0.51088
	1.69194	1.2864		1.56252	0.5092
	1.70438	1.28354		1.57395	0.50807
	1.71682	1.28593		1.58537	0.50702
	1.72926	1.28581		1.5968	0.50481
	1.7417	1.28516		1.60823	0.50162
	1.75414	1.2827		1.61966	0.49803
	1.76659	1.28582		1.63108	0.49769
	1.77903	1.28702		1.64251	0.50096
	1.79147	1.28629		1.65394	0.49457
	1.80391	1.28625		1.66537	0.49029
	1.81635	1.28634		1.6768	0.48838
	1.82879	1.28371		1.68822	0.48622
	1.84123	1.28283		1.69965	0.48423
	1.85367	1.2837		1.71108	0.48325
	1.86611	1.28354		1.72251	0.48441
	1.87855	1.28433		1.73393	0.48355
	1.89099	1.28569		1.74536	0.48293
	1.90343	1.28711		1.75679	0.48563
	1.91587	1.28677		1.76822	0.48476
	1.92832	1.28537		1.77965	0.48258
	1.94076	1.28635		1.79107	0.47924
	1.9532	1.28714		1.8025	0.47903
	1.96564	1.28684		1.81393	0.47785
	1.97808	1.28751		1.82536	0.47437
	1.99052	1.28591		1.83678	0.47646
	2.00296	1.2851		1.84821	0.47492
	2.0154	1.28949		1.85964	0.4694
	2.02784	1.28737		1.87107	0.46663
	2.04028	1.2865		1.8825	0.4639
	2.05272	1.28853		1.89392	0.46161
	2.06516	1.28717		1.90535	0.46358
	2.0776	1.28676		1.91678	0.46298
	2.09005	1.2868		1.92821	0.46164
	2.10249	1.28727		1.93963	0.46401
	2.11493	1.29059		1.95106	0.46423
	2.12737	1.28978		1.96249	0.46325
	2.13981	1.29016		1.97392	0.46178
	2.15225	1.29007		1.98535	0.46129
	2.16469	1.28814		1.99677	0.46074
	2.17713	1.28946		2.0082	0.4598
	2.18957	1.28943		2.01963	0.45946
	2.20201	1.28995		2.03106	0.45831
	2.21445	1.2922		2.04248	0.45677
	2.22689	1.29071		2.05391	0.45815
	2.23933	1.28912		2.06534	0.45952
	2.25178	1.29248		2.07677	0.46037
	2.26422	1.28833		2.0882	0.4555
	2.27666	1.29049		2.09962	0.45462
	2.2891	1.29297		2.11105	0.45549
	2.30154	1.28904		2.12248	0.45421
	2.31398	1.29342		2.13391	0.453
	2.32642	1.29467		2.14533	0.45127
	2.33886	1.29419		2.15676	0.44573
	2.3513	1.29543		2.16819	0.44424
	2.36374	1.29466		2.17962	0.44376
	2.37618	1.29609		2.19105	0.44271
	2.38862	1.29687		2.20247	0.44109
	2.40106	1.29517		2.2139	0.43965
	2.41351	1.29701		2.22533	0.43849
	2.42595	1.29549		2.23676	0.43616
	2.43839	1.29554		2.24818	0.43468
	2.45083	1.29772		2.25961	0.43376
	2.46327	1.2967		2.27104	0.43456
	2.47571	1.29885		2.28247	0.43169
	2.48815	1.29901		2.2939	0.42629
	2.50059	1.29881		2.30532	0.42306
	2.51303	1.30097		2.31675	0.4211
	2.52547	1.29976		2.32818	0.42021
	2.53791	1.30142		2.33961	0.42183
	2.55035	1.3048		2.35103	0.42005
	2.56279	1.30323		2.36246	0.41719
	2.57523	1.30314		2.37389	0.4151
	2.58768	1.30467		2.38532	0.41301
	2.60012	1.30371		2.39675	0.41182
	2.61256	1.30736		2.40817	0.41248
	2.625	1.30725		2.4196	0.41139
	2.63744	1.30645		2.43103	0.40991
	2.64988	1.30863		2.44246	0.40831
	2.66232	1.30533		2.45388	0.40708
	2.67476	1.30787		2.46531	0.406
	2.6872	1.31145		2.47674	0.40518
	2.69964	1.30811		2.48817	0.40431
	2.71208	1.30812		2.4996	0.40447
	2.72452	1.30394		2.51102	0.40454
	2.73696	1.29976		2.52245	0.40018
	2.74941	1.30174		2.53388	0.39867
	2.76185	1.29958		2.54531	0.39818
	2.77429	1.30142		2.55673	0.39675
	2.78673	1.30377		2.56816	0.39558
	2.79917	1.30249		2.57959	0.39494
	2.81161	1.30475		2.59102	0.39528
	2.82405	1.30479		2.60245	0.3929
	2.83649	1.30305		2.61387	0.39094
	2.84893	1.30579		2.6253	0.39036
	2.86137	1.30484		2.63673	0.39071
	2.87381	1.30763		2.64816	0.39003
	2.88625	1.31048		2.65958	0.38823
	2.89869	1.31004		2.67101	0.38617
	2.91114	1.31151		2.68244	0.38542
	2.92358	1.31064		2.69387	0.38564
	2.93602	1.31044		2.7053	0.38431
	2.94846	1.31106		2.71672	0.38324
	2.9609	1.30697		2.72815	0.38266
	2.97334	1.30652		2.73958	0.38295
	2.98578	1.30746		2.75101	0.38021
	2.99822	1.30766		2.76243	0.37747
	3.01066	1.3093		2.77386	0.37745
	3.0231	1.30906		2.78529	0.37917
	3.03554	1.3066		2.79672	0.37955
	3.04798	1.31157		2.80815	0.37628
	3.06042	1.31216		2.81957	0.37595
	3.07287	1.31174		2.831	0.3756
	3.08531	1.31113		2.84243	0.37444
	3.09775	1.30891		2.85386	0.37141
	3.11019	1.3119		2.86528	0.3699
	3.12263	1.31311		2.87671	0.36952
	3.13507	1.31381		2.88814	0.36908
	3.14751	1.31628		2.89957	0.37031
	3.15995	1.31438		2.911	0.37164
	3.17239	1.31367		2.92242	0.36876
	3.18483	1.31545		2.93385	0.36788
	3.19727	1.3134		2.94528	0.36734
	3.20971	1.31421		2.95671	0.36557
	3.22215	1.31494		2.96813	0.36433
	3.2346	1.31348		2.97956	0.36373
	3.24704	1.31327		2.99099	0.36528
	3.25948	1.31309		3.00242	0.36205
	3.27192	1.31426		3.01385	0.35931
	3.28436	1.31816		3.02527	0.35893
	3.2968	1.3158		3.0367	0.35936
	3.30924	1.31751		3.04813	0.35842
	3.32168	1.3201		3.05956	0.35631
	3.33412	1.31767		3.07098	0.35676
	3.34656	1.32173		3.08241	0.35659
	3.359	1.32111		3.09384	0.35639
	3.37144	1.31997		3.10527	0.35417
	3.38388	1.32075		3.1167	0.35278
	3.39633	1.31923		3.12812	0.35253
	3.40877	1.32019		3.13955	0.3528
	3.42121	1.32049		3.15098	0.35088
	3.43365	1.31927		3.16241	0.34917
	3.44609	1.31968		3.17384	0.34899
	3.45853	1.32005		3.18526	0.34821
	3.47097	1.32151		3.19669	0.34804
	3.48341	1.32432		3.20812	0.34789
	3.49585	1.32243		3.21955	0.34634
	3.50829	1.32259		3.23097	0.34516
	3.52073	1.32579		3.2424	0.34385
	3.53317	1.32447		3.25383	0.34388
	3.54561	1.3268		3.26526	0.34408
	3.55806	1.32683		3.27669	0.3434
	3.5705	1.32429		3.28811	0.34366
	3.58294	1.32909		3.29954	0.3427
	3.59538	1.32846		3.31097	0.34053
	3.60782	1.328		3.3224	0.3418
	3.62026	1.32899		3.33382	0.34244
	3.6327	1.3241		3.34525	0.34144
	3.64514	1.32486		3.35668	0.33864
	3.65758	1.32512		3.36811	0.3384
	3.67002	1.32306		3.37954	0.33829
	3.68246	1.32414		3.39096	0.33852
	3.6949	1.32336		3.40239	0.33733
	3.70734	1.32217		3.41382	0.33536
	3.71979	1.32504		3.42525	0.33408
	3.73223	1.32517		3.43667	0.33494
	3.74467	1.32671		3.4481	0.33418
	3.75711	1.326		3.45953	0.3323
	3.76955	1.32709		3.47096	0.33262
	3.78199	1.32852		3.48239	0.33164
	3.79443	1.32717		3.49381	0.33057
	3.80687	1.32656		3.50524	0.33282
	3.81931	1.32782		3.51667	0.3322
	3.83175	1.32592		3.5281	0.33094
	3.84419	1.3296		3.53952	0.33191
	3.85663	1.33222		3.55095	0.33137
	3.86907	1.32783		3.56238	0.3312
	3.88152	1.32989		3.57381	0.33257
	3.89396	1.32976		3.58524	0.33182
	3.9064	1.32885		3.59666	0.33125
	3.91884	1.3296		3.60809	0.33097
	3.93128	1.33022		3.61952	0.32806
	3.94372	1.33217		3.63095	0.32681
	3.95616	1.33352		3.64237	0.32772
	3.9686	1.33252		3.6538	0.32788
	3.98104	1.33661		3.66523	0.32828
	3.99348	1.336		3.67666	0.3285
	4.00592	1.33259		3.68809	0.328
	4.01836	1.33716		3.69951	0.32763
	4.0308	1.33578		3.71094	0.3271
	4.04325	1.33652		3.72237	0.32861
	4.05569	1.33828		3.7338	0.32874
	4.06813	1.3353		3.74522	0.32723
	4.08057	1.33869		3.75665	0.32602
	4.09301	1.33725		3.76808	0.32622
	4.10545	1.33405		3.77951	0.32551
	4.11789	1.33803		3.79094	0.32312
	4.13033	1.33522		3.80236	0.32419
	4.14277	1.33472		3.81379	0.32389
	4.15521	1.33732		3.82522	0.32075
	4.16765	1.33804		3.83665	0.32024
	4.18009	1.34143		3.84807	0.31934
	4.19253	1.34099		3.8595	0.31778
	4.20498	1.33584		3.87093	0.31928
	4.21742	1.34272		3.88236	0.31888
	4.22986	1.34212		3.89379	0.31782
	4.2423	1.3415		3.90521	0.31665
	4.25474	1.34345		3.91664	0.3148
	4.26718	1.34007		3.92807	0.31418
	4.27962	1.34353		3.9395	0.31561
	4.29206	1.34516		3.95092	0.31431
	4.3045	1.34238		3.96235	0.31273
	4.31694	1.34489		3.97378	0.31231
	4.32938	1.3422		3.98521	0.3125
	4.34182	1.34159		3.99664	0.3133
	4.35426	1.34578		4.00806	0.31305
	4.36671	1.34264		4.01949	0.31176
	4.37915	1.34355		4.03092	0.31062
	4.39159	1.34509		4.04235	0.30898
	4.40403	1.34377		4.05377	0.30817
	4.41647	1.34246		4.0652	0.30711
	4.42891	1.34297		4.07663	0.30443
	4.44135	1.34505		4.08806	0.30409
	4.45379	1.34801		4.09949	0.30514
	4.46623	1.34447		4.11091	0.30635
	4.47867	1.34657		4.12234	0.30485
	4.49111	1.34763		4.13377	0.30547
	4.50355	1.34275		4.1452	0.30623
	4.51599	1.34612		4.15662	0.30534
	4.52844	1.34579		4.16805	0.30411
	4.54088	1.34385		4.17948	0.30289
	4.55332	1.3466		4.19091	0.30348
	4.56576	1.34713		4.20234	0.30347
	4.5782	1.34648		4.21376	0.3027
	4.59064	1.34498		4.22519	0.3006
	4.60308	1.34468		4.23662	0.30205
	4.61552	1.34641		4.24805	0.30195
	4.62796	1.34755		4.25947	0.29992
	4.6404	1.34847		4.2709	0.30096
	4.65284	1.35008		4.28233	0.30067
	4.66528	1.34893		4.29376	0.29967
	4.67772	1.35029		4.30519	0.29865
	4.69017	1.35293		4.31661	0.29842
	4.70261	1.35133		4.32804	0.29927
	4.71505	1.35308		4.33947	0.29801
	4.72749	1.35256		4.3509	0.29752
	4.73993	1.35093		4.36232	0.29788
	4.75237	1.35558		4.37375	0.29811
	4.76481	1.35382		4.38518	0.29654
	4.77725	1.354		4.39661	0.29518
	4.78969	1.35655		4.40804	0.29439
	4.80213	1.35462		4.41946	0.29362
	4.81457	1.35694		4.43089	0.29351
	4.82701	1.35741		4.44232	0.29398
	4.83945	1.35529		4.45375	0.29441
	4.8519	1.35426		4.46517	0.29457
	4.86434	1.35283		4.4766	0.29359
	4.87678	1.35356		4.48803	0.29172
	4.88922	1.35636		4.49946	0.29167
	4.90166	1.3552		4.51089	0.29218
	4.9141	1.35743		4.52231	0.28975
	4.92654	1.35871		4.53374	0.28954
	4.93898	1.35685		4.54517	0.28955
	4.95142	1.36268		4.5566	0.28831
	4.96386	1.36094		4.56802	0.28753
	4.9763	1.36005		4.57945	0.28654
	4.98874	1.36437		4.59088	0.28691
	5.00118	1.3614		4.60231	0.28592
	5.01363	1.3616		4.61374	0.28442
	5.02607	1.36157		4.62516	0.28412
	5.03851	1.36034		4.63659	0.28399
	5.05095	1.36234		4.64802	0.28384
	5.06339	1.36096		4.65945	0.28449
	5.07583	1.35996		4.67087	0.28353
	5.08827	1.36168		4.6823	0.28283
	5.10071	1.36052		4.69373	0.28342
	5.11315	1.3629		4.70516	0.28251
	5.12559	1.36504		4.71659	0.28026
	5.13803	1.36212		4.72801	0.27823
	5.15047	1.36509		4.73944	0.28001
	5.16291	1.3637		4.75087	0.27936
	5.17536	1.36287		4.7623	0.27888
	5.1878	1.3686		4.77372	0.28115
	5.20024	1.36474		4.78515	0.27977
	5.21268	1.36587		4.79658	0.27842
	5.22512	1.36797		4.80801	0.28115
	5.23756	1.36556		4.81944	0.27937
	5.25	1.36791		4.83086	0.27753
	5.26244	1.36732		4.84229	0.27663
	5.27488	1.36629		4.85372	0.27537
	5.28732	1.37038		4.86515	0.27516
	5.29976	1.36594		4.87657	0.27582
	5.3122	1.36526		4.888	0.27105
	5.32464	1.36684		4.89943	0.2715
	5.33709	1.36718		4.91086	0.27562
	5.34953	1.36644		4.92229	0.27268
	5.36197	1.3651		4.93371	0.27143
	5.37441	1.36423		4.94514	0.27105
	5.38685	1.36872		4.95657	0.27117
	5.39929	1.36966		4.968	0.27155
	5.41173	1.36979		4.97942	0.27117
	5.42417	1.36955		4.99085	0.26925
	5.43661	1.36778		5.00228	0.27058
	5.44905	1.36932		5.01371	0.27153
	5.46149	1.36974		5.02514	0.27029
	5.47393	1.36888		5.03656	0.26981
	5.48637	1.36982		5.04799	0.26937
	5.49882	1.36874		5.05942	0.26913
	5.51126	1.3689		5.07085	0.26911
	5.5237	1.37073		5.08227	0.26815
	5.53614	1.37354		5.0937	0.2667
	5.54858	1.37433		5.10513	0.26751
	5.56102	1.37396		5.11656	0.26726
	5.57346	1.37359		5.12799	0.26635
	5.5859	1.3784		5.13941	0.264
	5.59834	1.37553		5.15084	0.2634
	5.61078	1.3741		5.16227	0.26435
	5.62322	1.3764		5.1737	0.26644
	5.63566	1.37627		5.18512	0.26475
	5.6481	1.37758		5.19655	0.26296
	5.66055	1.37707		5.20798	0.26364
	5.67299	1.37432		5.21941	0.26398
	5.68543	1.37866		5.23084	0.26379
	5.69787	1.37771		5.24226	0.26241
	5.71031	1.37711		5.25369	0.25998
	5.72275	1.37924		5.26512	0.25936
	5.73519	1.37973		5.27655	0.26079
	5.74763	1.37762		5.28797	0.25917
	5.76007	1.3763		5.2994	0.25896
	5.77251	1.37777		5.31083	0.25976
	5.78495	1.38155		5.32226	0.25803
	5.79739	1.38027		5.33369	0.2571
	5.80983	1.37884		5.34511	0.25656
	5.82228	1.38026		5.35654	0.25444
	5.83472	1.37816		5.36797	0.25652
	5.84716	1.37972		5.3794	0.25904
	5.8596	1.38218		5.39082	0.25603
	5.87204	1.38357		5.40225	0.25585
	5.88448	1.38688		5.41368	0.25545
	5.89692	1.38567		5.42511	0.25325
	5.90936	1.38427		5.43654	0.25237
	5.9218	1.3865		5.44796	0.25218
	5.93424	1.38571		5.45939	0.25269
	5.94668	1.386		5.47082	0.25364
	5.95912	1.38651		5.48225	0.254
	5.97156	1.38722		5.49367	0.25374
	5.98401	1.38726		5.5051	0.25201
	5.99645	1.38704		5.51653	0.25113
	6.00889	1.38793		5.52796	0.25107
	6.02133	1.39107		5.53939	0.25063
	6.03377	1.39002		5.55081	0.24885
	6.04621	1.38955		5.56224	0.24688
	6.05865	1.38902		5.57367	0.24747
	6.07109	1.388		5.5851	0.24708
	6.08353	1.39025		5.59652	0.24712
	6.09597	1.39141		5.60795	0.24905
	6.10841	1.39275		5.61938	0.24853
	6.12085	1.39437		5.63081	0.24692
	6.13329	1.39402		5.64224	0.24477
	6.14574	1.394		5.65366	0.24559
	6.15818	1.39336		5.66509	0.24683
	6.17062	1.39288		5.67652	0.24794
	6.18306	1.39432		5.68795	0.24752
	6.1955	1.39407		5.69937	0.24643
	6.20794	1.39326		5.7108	0.24468
	6.22038	1.39435		5.72223	0.24277
	6.23282	1.39391		5.73366	0.24254
	6.24526	1.39525		5.74509	0.24324
	6.2577	1.39678		5.75651	0.24208
	6.27014	1.39553		5.76794	0.24235
	6.28258	1.39875		5.77937	0.24312
	6.29502	1.39915		5.7908	0.24256
	6.30747	1.39805		5.80222	0.24315
	6.31991	1.39982		5.81365	0.24349
	6.33235	1.3989		5.82508	0.2424
	6.34479	1.39959		5.83651	0.24191
	6.35723	1.40038		5.84794	0.24222
	6.36967	1.39958		5.85936	0.24325
	6.38211	1.40035		5.87079	0.24164
	6.39455	1.40023		5.88222	0.2402
	6.40699	1.39995		5.89365	0.23935
	6.41943	1.39985		5.90507	0.23838
	6.43187	1.40049		5.9165	0.23749
	6.44431	1.40062		5.92793	0.23665
	6.45675	1.40046		5.93936	0.23705
	6.4692	1.40167		5.95079	0.23682
	6.48164	1.40243		5.96221	0.23628
	6.49408	1.40206		5.97364	0.23649
	6.50652	1.40314		5.98507	0.2355
	6.51896	1.40305		5.9965	0.23405
	6.5314	1.40295		6.00792	0.23302
	6.54384	1.40477		6.01935	0.23406
	6.55628	1.40539		6.03078	0.23478
	6.56872	1.40344		6.04221	0.23351
	6.58116	1.40211		6.05364	0.23387
	6.5936	1.40012		6.06506	0.23429
	6.60604	1.40067		6.07649	0.23442
	6.61848	1.40103		6.08792	0.23265
	6.63092	1.40047		6.09935	0.23236
	6.64337	1.40045		6.11077	0.23403
	6.65581	1.39707		6.1222	0.23208
	6.66825	1.39265		6.13363	0.23104
	6.68069	1.39382		6.14506	0.23081
	6.69313	1.39413		6.15649	0.22987
	6.70557	1.39005		6.16791	0.22982
	6.71801	1.38959		6.17934	0.23042
	6.73045	1.39054		6.19077	0.23058
	6.74289	1.39337		6.2022	0.23108
	6.75533	1.39641		6.21362	0.23092
	6.76777	1.39904		6.22505	0.22813
	6.78021	1.40052		6.23648	0.22875
	6.79265	1.40013		6.24791	0.2294
	6.8051	1.39967		6.25934	0.22832
	6.81754	1.39933		6.27076	0.2274
	6.82998	1.39674		6.28219	0.22703
	6.84242	1.39727		6.29362	0.2272
	6.85486	1.39859		6.30505	0.22599
	6.8673	1.39705		6.31647	0.22581
	6.87974	1.39967		6.3279	0.22614
	6.89218	1.40082		6.33933	0.22486
	6.90462	1.3986		6.35076	0.2238
	6.91706	1.39696		6.36219	0.22289
	6.9295	1.39517		6.37361	0.22359
	6.94194	1.39714		6.38504	0.22332
	6.95438	1.39774		6.39647	0.2228
	6.96683	1.39322		6.4079	0.22362
	6.97927	1.39233		6.41932	0.22295
	6.99171	1.39272		6.43075	0.22204
	7.00415	1.39234		6.44218	0.22205
	7.01659	1.39621		6.45361	0.22206
	7.02903	1.39654		6.46504	0.22162
	7.04147	1.39839		6.47646	0.22085
	7.05391	1.39829		6.48789	0.22118
	7.06635	1.39514		6.49932	0.22056
	7.07879	1.39568		6.51075	0.21912
	7.09123	1.39518		6.52217	0.21961
	7.10367	1.39714		6.5336	0.21936
	7.11611	1.40114		6.54503	0.21861
	7.12856	1.40055		6.55646	0.21789
	7.141	1.39984		6.56789	0.21662
	7.15344	1.39775		6.57931	0.21536
	7.16588	1.39893		6.59074	0.21517
	7.17832	1.40277		6.60217	0.21547
	7.19076	1.40129		6.6136	0.21597
	7.2032	1.39982		6.62502	0.21556
	7.21564	1.40333		6.63645	0.21533
	7.22808	1.40177		6.64788	0.21504
	7.24052	1.39976		6.65931	0.21402
	7.25296	1.40051		6.67074	0.21434
	7.2654	1.39951		6.68216	0.21429
	7.27784	1.40164		6.69359	0.2131
	7.29029	1.40269		6.70502	0.21429
	7.30273	1.40244		6.71645	0.21512
	7.31517	1.4034		6.72787	0.21527
	7.32761	1.40251		6.7393	0.21507
	7.34005	1.40518		6.75073	0.21455
	7.35249	1.40692		6.76216	0.2137
	7.36493	1.40471		6.77359	0.21444
	7.37737	1.40563		6.78501	0.21441
	7.38981	1.40879		6.79644	0.21347
	7.40225	1.40533		6.80787	0.21203
	7.41469	1.40872		6.8193	0.21275
	7.42713	1.40948		6.83072	0.2133
	7.43957	1.40971		6.84215	0.21181
	7.45202	1.41095		6.85358	0.21114
	7.46446	1.40922		6.86501	0.21086
	7.4769	1.41198		6.87644	0.21139
	7.48934	1.41538		6.88786	0.21334
	7.50178	1.40958		6.89929	0.21359
	7.51422	1.41023		6.91072	0.21182
	7.52666	1.41114		6.92215	0.21147
	7.5391	1.41475		6.93357	0.21091
	7.55154	1.41208		6.945	0.21042
	7.56398	1.40738		6.95643	0.21021
	7.57642	1.4075		6.96786	0.21088
	7.58886	1.4121		6.97929	0.21194
	7.6013	1.40754		6.99071	0.21201
	7.61375	1.40882		7.00214	0.2115
	7.62619	1.41046		7.01357	0.21083
	7.63863	1.41101		7.025	0.20992
	7.65107	1.40987		7.03642	0.20915
	7.66351	1.40778		7.04785	0.20866
	7.67595	1.41144		7.05928	0.20831
	7.68839	1.41357		7.07071	0.20855
	7.70083	1.41217		7.08214	0.20891
	7.71327	1.41557		7.09356	0.20898
	7.72571	1.41556		7.10499	0.20853
	7.73815	1.4089		7.11642	0.20814
	7.75059	1.41093		7.12785	0.2077
	7.76303	1.41193		7.13927	0.20795
	7.77548	1.41449		7.1507	0.2081
	7.78792	1.41267		7.16213	0.20778
	7.80036	1.41615		7.17356	0.20617
	7.8128	1.41749		7.18499	0.20652
	7.82524	1.41509		7.19641	0.20748
	7.83768	1.41376		7.20784	0.20725
	7.85012	1.41556		7.21927	0.20778
	7.86256	1.41475		7.2307	0.208
	7.875	1.41593		7.24212	0.20707
	7.88744	1.419		7.25355	0.2072
	7.89988	1.41636		7.26498	0.20676
	7.91232	1.41718		7.27641	0.20498
	7.92476	1.41717		7.28784	0.20463
	7.93721	1.41322		7.29926	0.20461
	7.94965	1.41463		7.31069	0.2048
	7.96209	1.41307		7.32212	0.20427
	7.97453	1.41436		7.33355	0.20401
	7.98697	1.41466		7.34498	0.20418
	7.99941	1.41281		7.3564	0.20397
	8.01185	1.41545		7.36783	0.20411
	8.02429	1.41869		7.37926	0.20452
	8.03673	1.41616		7.39069	0.20346
	8.04917	1.41746		7.40211	0.2029
	8.06161	1.41653		7.41354	0.20297
	8.07405	1.41564		7.42497	0.20408
	8.08649	1.41748		7.4364	0.20371
	8.09894	1.41732		7.44783	0.20343
	8.11138	1.4196		7.45925	0.20419
	8.12382	1.4177		7.47068	0.2037
	8.13626	1.41479		7.48211	0.20318
	8.1487	1.41856		7.49354	0.20279
	8.16114	1.41848		7.50496	0.20197
	8.17358	1.41604		7.51639	0.20167
	8.18602	1.41841		7.52782	0.20191
	8.19846	1.41702		7.53925	0.20159
	8.2109	1.41834		7.55068	0.20174
	8.22334	1.42019		7.5621	0.20224
				7.57353	0.20224
				7.58496	0.2012
				7.59639	0.19997
				7.60781	0.20166
				7.61924	0.20065
				7.63067	0.19911
				7.6421	0.19965
				7.65353	0.1986
				7.66495	0.19725
				7.67638	0.19629
				7.68781	0.19712
				7.69924	0.19777
				7.71066	0.19781
				7.72209	0.19781
				7.73352	0.19761
				7.74495	0.19724
				7.75638	0.19756
				7.7678	0.19742
				7.77923	0.19685
				7.79066	0.19554
				7.80209	0.19592
				7.81351	0.19666
				7.82494	0.19525
				7.83637	0.19492
				7.8478	0.19449
				7.85923	0.19288
				7.87065	0.19273
				7.88208	0.19315
				7.89351	0.19418
				7.90494	0.19474
				7.91636	0.19391
				7.92779	0.19152
				7.93922	0.19253
				7.95065	0.19235
				7.96208	0.19115
				7.9735	0.19037
				7.98493	0.19024
				7.99636	0.19083
				8.00779	0.19288
				8.01921	0.19234
				8.03064	0.19077
				8.04207	0.18943
				8.0535	0.19025
				8.06493	0.19179
				8.07635	0.19283
				8.08778	0.18999
				8.09921	0.18875
				8.11064	0.1908
				8.12206	0.18898
				8.13349	0.18847
				8.14492	0.18947
				8.15635	0.18928
				8.16778	0.18911
				8.1792	0.18872
				8.19063	0.18845
				8.20206	0.18718
				8.21349	0.18558
				8.22491	0.18683
				8.23634	0.18712
				8.24777	0.18706
				8.2592	0.18711
				8.27063	0.18722
				8.28205	0.18651
				8.29348	0.18477
				8.30491	0.18602
				8.31634	0.18636
				8.32776	0.18531
				8.33919	0.18414
				8.35062	0.18344
				8.36205	0.18366
				8.37348	0.18407
				8.3849	0.18429
				8.39633	0.18461
				8.40776	0.18315
				8.41919	0.18264
				8.43061	0.18269
				8.44204	0.18187
				8.45347	0.18204
				8.4649	0.1825
				8.47633	0.18233
				8.48775	0.18259
				8.49918	0.1833
				8.51061	0.18422
				8.52204	0.18326
				8.53346	0.18186
				8.54489	0.17971
				8.55632	0.17945
				8.56775	0.17957
				8.57918	0.17952
				8.5906	0.17989
				8.60203	0.18024
				8.61346	0.1801
				8.62489	0.17924
				8.63631	0.17848
				8.64774	0.17732
				8.65917	0.17631
				8.6706	0.17768
				8.68203	0.17833
				8.69345	0.17712
				8.70488	0.1775
				8.71631	0.17725
				8.72774	0.17563
				8.73916	0.17459
				8.75059	0.17483
				8.76202	0.17688
				8.77345	0.17684
				8.78488	0.17645
				8.7963	0.17639
				8.80773	0.17704
				8.81916	0.17551
				8.83059	0.17392
				8.84201	0.17552
				8.85344	0.17407
				8.86487	0.17279
				8.8763	0.17372
				8.88773	0.17478
				8.89915	0.17541
				8.91058	0.17431
				8.92201	0.17482
				8.93344	0.17499
				8.94486	0.17416
				8.95629	0.17284
				8.96772	0.17216
				8.97915	0.17186
				8.99058	0.17165
				9.002	0.17188
				9.01343	0.17183
				9.02486	0.17061
				9.03629	0.17017
				9.04771	0.17013
				9.05914	0.1715
				9.07057	0.17112
				9.082	0.17038
				9.09343	0.17079
				9.10485	0.17013
				9.11628	0.1695
				9.12771	0.16991
				9.13914	0.17072
				9.15056	0.17046
				9.16199	0.16902
				9.17342	0.17012
				9.18485	0.16974
				9.19628	0.16874
				9.2077	0.16928
				9.21913	0.16915
				9.23056	0.16926
				9.24199	0.1701
				9.25341	0.16939
				9.26484	0.16813
				9.27627	0.16595
				9.2877	0.16632
				9.29913	0.16718
				9.31055	0.16712
				9.32198	0.16673
				9.33341	0.16667
				9.34484	0.16663
				9.35626	0.16659
				9.36769	0.1666
				9.37912	0.1663
				9.39055	0.16476
				9.40198	0.16523
				9.4134	0.16648
				9.42483	0.16543
				9.43626	0.16521
				9.44769	0.16492
				9.45911	0.16344
				9.47054	0.16426
				9.48197	0.16469
				9.4934	0.1631
				9.50483	0.16476
				9.51625	0.1655
				9.52768	0.1643
				9.53911	0.16406
				9.55054	0.16401
				9.56196	0.16444
				9.57339	0.16303
				9.58482	0.16235
				9.59625	0.16277
				9.60768	0.16167
				9.6191	0.16183
				9.63053	0.16243
				9.64196	0.16268
				9.65339	0.16221
				9.66481	0.16169
				9.67624	0.1614
				9.68767	0.16163
				9.6991	0.16203
				9.71053	0.16215
				9.72195	0.16192
				9.73338	0.16253
				9.74481	0.16404
				9.75624	0.1615
				9.76766	0.16059
				9.77909	0.16129
				9.79052	0.16177
				9.80195	0.16161
				9.81338	0.16107
				9.8248	0.16179
				9.83623	0.16071
				9.84766	0.15884
				9.85909	0.15847
				9.87051	0.16104
				9.88194	0.16336
				9.89337	0.16254
				9.9048	0.16126
				9.91623	0.16037
				9.92765	0.16056
				9.93908	0.15876
				9.95051	0.15733
				9.96194	0.15703
				9.97336	0.15688
				9.98479	0.15762
				9.99622	0.15932
				10.0076	0.16012
				10.0191	0.15989
				10.0305	0.15898
				10.0419	0.15792
				10.0534	0.1588
				10.0648	0.16024
				10.0762	0.15933
				10.0876	0.1582
				10.0991	0.15773
				10.1105	0.15958
				10.1219	0.15797
				10.1334	0.15711
				10.1448	0.15823
				10.1562	0.15856
				10.1676	0.15911
				10.1791	0.15967
				10.1905	0.15748
				10.2019	0.15715
				10.2134	0.15808
				10.2248	0.15766
				10.2362	0.15728
				10.2476	0.15719
				10.2591	0.15829
				10.2705	0.15773
				10.2819	0.15676
				10.2933	0.15603
				10.3048	0.15617
				10.3162	0.15647
				10.3276	0.15673
				10.3391	0.15653
				10.3505	0.15629
				10.3619	0.15648
				10.3733	0.1569
				10.3848	0.15612
				10.3962	0.15436
				10.4076	0.15565
				10.4191	0.15551
				10.4305	0.15464
				10.4419	0.1557
				10.4533	0.15594
				10.4648	0.15541
				10.4762	0.15483
				10.4876	0.15417
				10.499	0.15401
				10.5105	0.15458
				10.5219	0.15375
				10.5333	0.15302
				10.5448	0.15374
				10.5562	0.15275
				10.5676	0.15243
				10.579	0.15313
				10.5905	0.15315
				10.6019	0.15287
				10.6133	0.15245
				10.6248	0.15313
				10.6362	0.15401
				10.6476	0.15463
				10.659	0.15258
				10.6705	0.1518
				10.6819	0.15183
				10.6933	0.15239
				10.7047	0.15151
				10.7162	0.15083
				10.7276	0.15157
				10.739	0.15186
				10.7505	0.15229
				10.7619	0.15316
				10.7733	0.1518
				10.7847	0.15085
				10.7962	0.15024
				10.8076	0.15161
				10.819	0.1516
				10.8305	0.15053
				10.8419	0.15033
				10.8533	0.15073
				10.8647	0.15081
				10.8762	0.14911
				10.8876	0.149
				10.899	0.1492
				10.9104	0.14841
				10.9219	0.14899
				10.9333	0.14926
				10.9447	0.149
				10.9561	0.14765
				10.9676	0.14811
				10.979	0.15144
				10.9904	0.15104
				11.0019	0.15041
				11.0133	0.14984
				11.0247	0.14932
				11.0361	0.14937
				11.0476	0.14952
				11.059	0.14683
				11.0704	0.14692
				11.0819	0.14826
				11.0933	0.14888
				11.1047	0.14791
				11.1161	0.14749
				11.1276	0.14905
				11.139	0.14992
				11.1504	0.15025
				11.1618	0.14974
				11.1733	0.14978
				11.1847	0.1499
				11.1961	0.14965
				11.2076	0.14896
				11.219	0.14847
				11.2304	0.14802
				11.2418	0.14886
				11.2533	0.14814
				11.2647	0.14709
				11.2761	0.14895
				11.2876	0.148
				11.299	0.14678
				11.3104	0.14841
				11.3218	0.14677
				11.3333	0.14559
				11.3447	0.14649
				11.3561	0.14711
				11.3675	0.14662
				11.379	0.14523
				11.3904	0.14682
				11.4018	0.14711
				11.4133	0.14629
				11.4247	0.14604
