# Supplementary material for: Bright and durable scintillation from colloidal quantum shells
Source: Nat Commun. 2024 May 20;15:4274. doi: 10.1038/s41467-024-48351-9 (PMC11106345; doi:10.1038/s41467-024-48351-9)
Supplement: Supplementary file 3 — Source Data [file 41467_2024_48351_MOESM3_ESM.zip › Figure 2f.xlsx]

## Sheet: Sheet1
Temperature dependent RL intensity
		RL intensity
	wavelength (nm)	297 K	284 K	272 K	263 K	251 K	243 K	233 K	223 K	213 K	203 K	193 K	183 K	173 K	163 K	153 K	143 K	133 K		Temperature (K)	Peak RL intensity
	344.94	6	2	3	-4	26	18	4	23	6	13	0	2	9	33	25	26	8		297	6278993
	345.504	-15	10	21	-3	-9	-25	-10	17	-1	21	-3	-6	6	19	23	1	42		284	7799074
	346.068	4	-9	3	-4	6	5	1	12	13	8	-2	9	4	22	28	-4	9		272	7993144
	346.633	-27	-10	1	-2	-3	1	-8	13	9	11	8	-8	10	11	10	22	19		263	8078193
	347.197	-9	-6	-17	-10	10	-23	-4	-5	-3	-12	4	-7	-4	3	-8	13	25		251	7910152
	347.762	-7	-4	-26	-22	-7	-22	-1	-16	5	-3	-30	-8	0	17	11	-7	-6		243	8220023
	348.326	11	-8	-7	-16	2	-13	6	24	6	-6	-8	9	6	-1	18	-8	-7		233	8354475
	348.891	4	22	-7	-16	9	-4	20	14	-3	-22	-5	-21	9	9	-12	-10	15		223	8497669
	349.455	-14	-10	-22	-7	-13	-23	-8	-10	-3	-12	-14	-16	3	10	-7	-10	6		213	8873114
	350.019	-24	-9	-19	-13	-2	-23	-6	-12	-12	-3	-12	-18	-10	14	15	0	-7		203	9303427
	350.584	-21	-3	-40	-15	-13	-9	0	-3	-14	5	-5	-19	5	-13	11	-8	11		193	9512119
	351.148	-14	-12	-25	-7	5	-3	-5	11	-11	6	-25	1	0	-16	-4	-3	17		183	9551758
	351.713	-16	-10	-25	-24	-5	-10	2	-9	-8	-10	-14	3	-6	12	7	-10	0		173	10113900
	352.277	-12	-22	-16	-13	-6	-28	4	-7	-25	2	-19	-25	5	-23	-9	-7	0		163	10400700
	352.841	1	-1	-21	-6	0	-6	5	-15	-10	-7	-27	-36	4	-5	8	-7	-4		153	10524400
	353.406	-2	-10	-17	-19	16	-16	-10	-7	-2	-1	4	-24	10	18	10	4	-6		143	10974600
	353.97	0	-17	-6	-25	1	-21	-7	9	-10	-17	-24	-20	-9	-4	8	-3	-8		133	11168200
	354.535	-29	-1	-20	-6	-6	-19	-11	-2	-7	-12	-19	-35	-2	-9	-7	6	6
	355.099	-4	-24	-24	-18	3	-25	-13	-23	-8	-27	-27	-10	0	11	5	6	6
	355.663	-15	-8	-19	-10	7	-30	-14	-4	2	-10	-25	-22	-11	6	-10	-6	-9
	356.228	-41	-2	-10	-17	-12	-17	-4	2	-10	-3	-36	5	-3	15	-14	-7	-10
	356.792	-15	-9	-31	-21	3	-33	-7	-5	13	-16	-1	-26	0	-5	-7	13	4
	357.356	-13	-5	-18	-17	-1	-10	-24	14	-4	-17	-21	4	9	10	8	2	-8
	357.921	-12	4	-6	1	-5	-22	11	-14	2	-19	-34	-18	-11	14	-1	7	-8
	358.485	-15	10	-12	13	-4	-8	3	5	-6	1	-6	-7	-26	9	-1	25	0
	359.049	-12	-8	0	14	-20	-29	0	-9	3	-20	-37	-16	-4	-5	-2	-27	18
	359.614	3	-18	-19	-14	-1	-21	-15	5	6	-5	-28	-16	26	8	9	-27	12
	360.178	4	-7	-11	-10	18	-1	-7	-12	-10	-1	-11	-4	4	0	-4	-2	-7
	360.742	-31	-5	-9	-12	9	-13	12	17	-32	1	-22	-8	-9	-10	1	-1	-11
	361.306	7	-16	-10	0	-16	-8	-12	-8	0	-6	-26	-21	-5	10	-5	2	-9
	361.871	-4	-17	-17	-8	0	-26	1	10	6	1	-34	1	-8	-8	11	-15	-11
	362.435	-13	-3	-21	-24	-2	-19	-9	17	-12	-11	-12	-29	-3	10	17	0	1
	362.999	-17	-2	-16	-17	0	-1	-12	0	-6	-7	4	-21	-2	1	2	-13	1
	363.564	-17	-14	-23	-18	-11	-11	0	22	-8	-6	-10	-42	4	6	-6	-15	-9
	364.128	2	-22	-5	-8	0	-19	-4	-1	-11	-10	11	12	0	-4	-3	-17	-23
	364.692	-19	-20	-10	-27	-3	-4	2	-9	0	-4	5	-33	-11	4	6	-11	11
	365.256	-14	-7	5	0	2	0	-17	9	-9	3	-5	-17	-15	0	-10	-8	-7
	365.82	-5	-4	-26	-36	-19	-16	-18	-9	-22	-22	-9	-12	3	-13	1	15	-12
	366.385	2	-10	-35	-25	-2	1	-1	-18	21	-8	-36	-15	-4	-5	-10	-24	7
	366.949	-14	8	-33	-20	2	-6	9	13	1	-3	-1	6	4	12	-5	-20	-14
	367.513	-19	-18	0	-17	-7	-11	-5	-7	-6	-16	-10	-15	-22	5	3	-4	-3
	368.077	-10	3	-24	-15	5	-14	11	10	15	-6	-40	-10	-1	-1	-11	-4	-8
	368.642	-32	-16	-17	4	-12	-5	-19	3	-8	-14	-21	-3	-9	12	4	-11	-5
	369.206	4	0	-17	-1	4	-13	-7	-24	-10	-18	-2	-9	11	-10	4	3	-6
	369.77	-10	-15	-2	-12	-1	3	5	17	12	-8	-14	-20	-13	13	7	-5	16
	370.334	-7	-13	-16	-15	-5	6	-9	-2	10	-21	-24	-17	-3	17	-12	-5	3
	370.898	9	-19	-11	-21	7	6	-10	6	4	-21	-4	-17	13	6	-12	-20	12
	371.463	-22	-5	-16	-14	-12	-6	-1	8	13	-8	2	3	18	-2	0	-22	12
	372.027	-18	5	-27	-23	2	-8	5	-30	12	-1	-3	-1	1	-5	7	-15	-2
	372.591	-19	-18	-20	-19	-32	-7	-12	22	5	-10	-13	0	-9	-26	-1	8	14
	373.155	5	-15	-27	4	-8	5	-4	5	-11	2	7	3	17	0	-1	-4	-12
	373.719	-7	-1	-12	-15	8	-21	5	4	-2	-15	1	-1	-10	13	0	-16	8
	374.283	-2	-6	-9	2	-5	0	-3	-7	-6	0	-15	-30	-2	5	-3	-5	0
	374.848	-6	-10	-15	0	9	-15	-13	5	-3	-9	-15	6	19	16	-3	-14	7
	375.412	-3	-9	-15	-7	-5	-24	-4	21	11	-20	5	-9	10	14	13	-4	15
	375.976	-22	1	-14	-3	1	10	-22	-8	4	-4	-2	-7	4	19	27	3	-7
	376.54	-23	-24	-10	-3	17	-18	10	10	-7	-11	-27	-22	12	-1	-13	8	-1
	377.104	-10	-11	-13	-8	-3	-8	4	-6	-8	-10	4	-6	-7	3	10	11	6
	377.668	-6	1	-18	-37	4	-7	13	21	2	-5	-7	-9	21	8	-5	-7	17
	378.232	-7	-4	9	-16	-3	-11	-2	0	10	-24	2	-18	30	13	-9	-9	-3
	378.796	-7	20	-9	-16	-1	-16	6	12	-2	4	-13	-14	-4	7	15	9	10
	379.36	7	-4	-1	-4	18	-5	3	21	13	14	-6	-3	-2	12	16	15	32
	379.924	-6	12	9	-11	-3	21	10	38	24	13	-5	41	21	25	8	9	39
	380.489	-5	22	22	14	30	9	38	39	18	25	13	28	18	20	18	19	44
	381.053	3	9	11	21	21	18	10	20	9	32	11	4	21	29	35	13	28
	381.617	-3	-8	-9	12	23	-13	10	14	16	-4	-15	-2	4	13	41	-6	-15
	382.181	1	-15	-14	-2	12	15	-20	26	11	-14	-9	-7	7	12	32	-12	1
	382.745	-9	-3	17	-20	6	-3	10	16	19	3	-14	-20	8	19	-6	17	27
	383.309	4	-8	8	-20	-2	17	-16	-29	-18	-7	2	14	2	9	-1	-6	8
	383.873	-12	-17	-9	-14	2	-6	-6	0	16	-19	-19	-10	6	23	-2	3	-12
	384.437	-28	-7	-9	-29	-24	-4	4	11	9	-9	-20	10	5	19	8	4	12
	385.001	-15	-7	-6	0	6	-15	-1	25	-2	7	-6	-6	16	3	-5	-3	-9
	385.565	-14	2	-24	-10	0	-4	4	-15	5	-14	-23	-30	-17	10	6	22	-1
	386.129	-27	-18	-19	-16	-8	-31	-2	-17	4	-10	-8	3	2	-14	-3	-23	3
	386.693	-7	-12	-21	-20	-10	-15	15	1	3	-20	-4	-38	2	2	-6	5	-9
	387.257	-15	5	-17	-13	28	2	-7	-15	0	9	10	-18	-7	3	8	-30	22
	387.821	1	-5	-5	-14	-1	-17	3	-3	-17	-7	7	-11	-4	5	6	12	-4
	388.385	-32	-4	-15	5	2	-4	-5	-6	-9	-17	0	-18	-10	20	14	12	2
	388.949	-9	-10	-15	-28	-14	-2	1	16	16	-22	-9	-5	6	-2	6	3	2
	389.513	-8	-10	-7	14	-6	-3	2	25	-12	-18	-20	-8	-1	6	0	-18	16
	390.077	-12	-19	-8	-10	6	12	-4	-5	2	-27	-24	-5	5	-8	20	5	0
	390.641	3	-4	-16	-2	0	-6	2	23	5	-23	8	-28	8	6	5	10	11
	391.205	5	-4	-18	-7	5	-6	12	26	-6	-5	-16	-21	5	0	20	-1	3
	391.769	7	-9	-15	-7	23	-4	-1	8	19	-13	-6	-2	4	18	-2	11	-1
	392.333	-1	3	-14	3	3	-16	0	-7	-2	-6	-18	-25	-5	-7	-1	-12	5
	392.897	-12	-22	-8	-8	-10	5	-18	-24	11	-14	-10	-3	10	10	2	2	5
	393.461	6	-3	-7	-12	14	-23	-9	-5	17	0	-18	-8	2	1	7	-18	4
	394.024	6	-11	-19	-1	7	-3	-6	16	6	-13	-8	-16	18	7	11	-17	-5
	394.588	-27	-9	-4	6	-10	-20	19	-2	-2	-15	-19	-5	4	19	18	13	-8
	395.152	-34	-12	-26	-5	12	0	-15	18	-6	-12	-3	4	9	-6	9	-15	1
	395.716	-4	-14	6	-12	27	-27	-10	16	-16	-5	-2	-17	14	6	-2	-4	3
	396.28	-3	4	-16	-26	28	-10	-6	-3	-4	-18	-8	-10	1	2	2	0	-1
	396.844	-11	8	-41	-14	1	-18	0	-8	-14	5	-20	-24	6	-6	-8	-2	9
	397.408	-4	-12	-25	-22	10	-15	-23	-3	-11	-7	-4	-10	16	8	-6	-12	9
	397.972	9	-3	-20	-15	5	-5	-3	5	9	-19	-30	-15	0	11	9	19	3
	398.536	-15	6	-3	4	16	4	-4	-8	5	6	-16	-8	5	11	-3	-22	-2
	399.099	-2	1	18	-29	1	-11	-1	8	-10	-9	-20	-20	14	6	-2	-5	-1
	399.663	1	-4	-12	7	15	-3	-10	-3	5	-22	-2	-5	-4	-3	26	-1	23
	400.227	-4	-10	11	-6	17	-3	-2	4	6	6	-7	27	22	26	8	1	19
	400.791	11	-1	-6	-10	15	-24	23	-7	-5	-8	3	-19	0	24	8	6	16
	401.355	-23	-2	-15	-1	0	14	1	-8	-12	13	-5	-15	-23	30	17	5	-3
	401.919	-26	-7	-9	-1	-12	1	13	12	-7	-1	-30	14	-11	6	4	-12	11
	402.483	-2	-27	-26	0	0	-12	0	8	3	-34	2	-15	7	-6	4	-21	9
	403.046	-19	2	-21	3	-6	-8	7	14	15	-13	-3	-30	20	5	6	9	1
	403.61	-8	-7	-25	-19	5	-15	9	14	-6	-1	-7	-26	23	20	-1	7	-9
	404.174	16	-22	-10	9	8	-17	-9	-16	4	2	1	-24	6	16	-8	6	14
	404.738	-16	-14	8	5	11	-4	15	20	-4	10	-4	-7	15	19	19	12	21
	405.302	-3	4	3	-13	25	-1	8	13	33	22	11	-2	-5	24	-5	11	12
	405.865	6	5	14	-6	9	11	38	10	-18	5	11	-5	23	46	23	7	7
	406.429	6	9	-3	2	21	4	-2	23	3	13	0	5	-2	11	13	2	16
	406.993	-12	-9	-16	-6	-5	-6	6	16	6	-19	12	-9	7	19	-4	-6	26
	407.557	-9	1	-6	21	-7	-2	7	3	-3	-15	-4	-1	-5	20	14	10	-4
	408.12	-12	-11	-13	-3	-2	-16	6	15	-13	3	0	-21	-12	36	3	11	7
	408.684	-12	-9	2	-18	1	-11	-19	2	13	13	-4	-8	4	10	11	-11	-11
	409.248	-11	-12	-25	-14	3	4	5	13	20	-16	-31	-5	8	-7	-10	-1	21
	409.812	-24	-18	-12	-16	0	-10	-10	9	-12	6	-11	-20	1	-6	9	-7	-5
	410.375	-22	-18	-8	-14	-32	-27	-16	-9	8	-22	-17	-11	-2	6	-9	2	-2
	410.939	3	-4	-29	-13	-15	-28	3	-18	-6	-11	-5	7	7	-2	6	-18	-16
	411.503	-14	-23	-3	-2	2	-5	1	-5	4	-18	-11	-29	-2	5	1	-16	2
	412.067	-17	-19	-24	2	2	0	11	13	-10	-16	-16	-22	-1	8	17	0	3
	412.63	-15	-7	-31	-17	-13	-16	1	7	-28	-14	-12	-28	-1	10	2	-19	11
	413.194	-8	0	-16	-12	-11	-14	-12	-2	-6	-6	-17	-13	-1	10	12	-8	9
	413.758	4	0	3	-7	8	-5	10	0	-13	-33	-9	-26	8	8	-5	-4	15
	414.321	-23	11	-26	-13	-6	5	-23	5	23	-17	-20	-12	13	-5	3	7	23
	414.885	-11	-29	-22	-6	8	-18	3	-5	3	-23	-10	-21	-15	-3	-3	0	5
	415.449	-30	-1	-6	-8	-14	-21	-16	-12	4	-13	-9	-1	3	2	-1	-8	-1
	416.012	-17	-13	-8	-11	7	0	10	-14	6	-1	-11	-17	-13	-12	0	-2	-1
	416.576	5	-20	-2	-6	-7	7	5	-3	-10	-5	-6	0	-2	19	18	-25	11
	417.14	-8	20	-8	-12	-15	-9	4	6	-12	-17	-13	0	-22	12	-13	-1	-12
	417.703	-13	-17	-19	-13	-15	-13	-3	-10	-11	-1	-22	2	11	5	1	-19	25
	418.267	-9	-11	-7	1	3	-8	11	8	12	4	-11	-9	1	-15	6	-6	9
	418.831	-18	0	-15	-19	5	-26	6	6	-1	6	-14	-4	22	0	21	-15	13
	419.394	-17	7	-26	-11	-16	-21	14	-15	-9	7	-10	-3	-1	-2	7	-3	6
	419.958	-28	18	-14	-13	-16	-5	-10	14	8	0	-13	-16	3	-20	-1	-12	4
	420.521	-7	-16	-3	-21	2	5	2	-7	8	-18	-11	-13	13	13	10	-24	-7
	421.085	-23	-18	-14	-24	1	-22	-12	19	-3	-24	6	-6	7	5	16	-8	-14
	421.649	-12	-27	-16	-28	-11	-7	-14	-5	-8	-6	-24	-17	-13	-7	-7	-7	-2
	422.212	-8	-12	-5	4	0	-17	-9	0	-7	2	-21	-10	6	-2	8	-5	3
	422.776	4	0	-17	-23	1	-2	-16	5	-6	0	-17	-8	14	11	13	-20	-9
	423.339	-11	-5	-24	-16	-14	-31	22	0	-12	-6	-23	-10	-1	6	-1	8	14
	423.903	-23	8	-12	-17	13	0	14	-3	-15	-9	6	-16	15	0	-11	3	11
	424.467	-24	-7	-14	-2	-10	-1	-1	-9	-13	-13	-33	-23	4	8	14	17	-1
	425.03	-25	-13	-23	2	-11	-9	1	1	15	-13	-17	-10	0	-9	11	-18	-12
	425.594	-14	-5	-5	-12	-16	-22	4	-17	-9	-23	-15	2	-13	15	9	-9	18
	426.157	-22	-10	-19	-4	6	-18	9	20	-5	-9	-5	-24	-1	6	9	-14	7
	426.721	-12	-7	-18	-1	-2	-17	-17	29	4	5	7	-25	12	4	23	-7	17
	427.284	-13	-21	-24	-5	0	-4	7	9	18	-4	-11	-15	26	33	26	-9	6
	427.848	-7	-16	-6	-12	11	-12	3	1	-20	4	-2	-6	6	5	12	-11	13
	428.411	-5	-21	-17	-16	-8	-17	4	1	-7	-6	4	-15	10	-14	1	11	16
	428.975	3	-13	6	-12	-8	-10	7	3	8	6	-12	-2	-6	12	-12	-1	9
	429.538	-3	-4	-17	-3	0	8	-1	-2	-16	16	-21	9	1	16	24	-7	33
	430.102	-9	26	-10	1	-7	-10	33	13	-5	-15	-5	-17	16	24	-10	-21	21
	430.665	-17	-10	-21	-9	-11	-27	-11	8	-6	-15	-15	-12	-8	1	6	-7	6
	431.229	-10	-6	-15	-19	-6	-13	-13	1	2	0	-3	-31	19	4	-5	4	-2
	431.792	-21	-17	-29	-10	-11	4	-12	4	-5	9	-19	6	4	5	4	-16	0
	432.356	9	-1	-8	-18	-3	-2	3	22	6	-24	-15	-4	7	4	5	9	4
	432.919	-15	-6	-31	2	4	-7	6	3	1	-6	-10	-9	1	6	11	0	-9
	433.483	6	1	4	6	-3	-9	-6	9	-4	-2	-1	-19	12	11	6	-11	16
	434.046	-3	2	-4	-9	-13	7	12	20	0	4	4	12	20	-7	8	6	22
	434.61	-13	-8	9	-16	9	2	7	10	1	2	-12	-3	6	22	11	1	-3
	435.173	-12	-3	-17	2	19	-16	-6	16	-4	22	-14	-11	32	2	22	24	6
	435.736	2	-20	-15	-1	16	-8	12	-8	8	-3	-10	3	17	9	22	15	-5
	436.3	-11	-4	-13	0	-3	-12	7	-1	8	-18	2	-13	29	8	20	-13	9
	436.863	-2	-4	-26	7	1	2	18	21	-9	-30	-6	-15	5	9	-2	-3	9
	437.427	-21	6	-9	-32	9	0	24	6	8	-10	-9	-17	20	27	0	-14	-20
	437.99	-14	-13	-10	12	10	-8	1	2	-4	2	7	9	-1	-14	-21	-7	11
	438.554	-7	-7	-20	-1	3	-8	-6	0	7	22	8	-4	-2	1	-3	-12	-8
	439.117	-1	5	-13	1	13	-9	7	10	-8	0	-14	-11	-7	14	2	16	7
	439.68	-6	2	-12	-28	4	-12	2	1	-7	-13	15	-9	15	6	20	-1	5
	440.244	-11	-14	-5	-19	-12	-24	-9	8	5	-5	-2	-39	0	-9	9	-11	6
	440.807	4	7	-27	-15	-23	8	15	5	2	0	-9	-2	11	5	7	-6	-12
	441.37	10	7	-8	-4	4	-22	13	-13	2	2	6	-20	6	32	23	0	15
	441.934	-8	6	-16	-3	-1	-24	2	-11	24	11	-8	-14	-1	2	-14	10	1
	442.497	15	-9	-16	3	2	-6	5	4	-7	-5	7	-16	8	6	0	6	8
	443.06	17	-5	8	-18	5	-7	1	-4	20	-3	4	-6	14	3	11	-4	11
	443.624	-18	-1	-9	-18	-2	-19	-6	4	-12	-12	-5	-1	2	46	14	9	-11
	444.187	6	-5	-2	14	-3	-7	-4	8	-8	-5	1	-12	2	-6	2	1	15
	444.75	-12	-4	-12	-8	-2	-8	1	-13	-1	-2	-16	-22	-12	13	-4	0	11
	445.314	0	-7	-18	-28	18	-2	1	28	7	-19	-28	-10	23	12	12	5	18
	445.877	-4	-7	-30	14	11	5	19	11	1	10	8	-9	2	43	11	4	21
	446.44	13	-4	-12	-10	0	-21	0	15	-6	-6	-22	-24	-22	0	9	8	21
	447.004	-3	-11	-2	2	-14	-21	6	11	0	-1	-26	-24	7	10	-6	-13	9
	447.567	9	3	-10	-3	4	5	-5	17	11	-16	-8	-14	7	30	17	7	19
	448.13	-10	10	6	-10	11	-7	-4	-5	-13	-7	11	-10	-11	4	15	11	16
	448.694	0	-14	-1	7	-11	-29	6	14	8	-1	-5	-3	-1	3	4	20	18
	449.257	-11	-10	-18	-11	13	7	7	0	-7	5	1	-33	11	12	-2	-7	13
	449.82	-2	-8	-12	-11	14	-8	9	28	7	8	-4	-2	12	21	23	11	-6
	450.383	-15	-16	-10	-16	-3	-23	11	11	25	9	5	8	2	32	3	17	0
	450.947	-20	-8	-25	13	6	-10	3	19	-7	-1	-9	-6	11	12	6	12	18
	451.51	-8	-8	-15	0	20	8	8	6	5	-3	-4	4	-5	-2	41	-3	18
	452.073	-26	16	-12	-5	3	8	-5	18	8	12	-11	1	35	18	1	17	21
	452.636	-10	-3	4	8	7	-5	26	4	22	-4	1	4	16	11	10	1	1
	453.199	12	15	-17	-9	11	-22	3	9	2	6	-8	-9	13	0	7	-5	21
	453.763	13	4	-10	15	14	-14	17	-4	2	-24	-7	-9	13	14	24	-2	19
	454.326	-11	0	8	-12	-9	-10	-15	8	19	-10	-12	4	17	-9	14	8	21
	454.889	-5	10	11	-13	-2	0	-4	1	3	-4	-10	5	3	7	11	1	11
	455.452	-7	11	-11	-19	1	-1	21	-5	17	8	12	-11	5	1	-16	8	15
	456.015	18	-3	-1	9	4	-18	4	-7	4	12	-3	2	5	0	6	7	15
	456.579	4	-6	-24	0	1	-3	4	16	-1	10	4	-2	13	18	4	-3	37
	457.142	2	6	-4	-25	3	0	6	17	16	6	9	7	3	18	3	7	23
	457.705	-15	6	-22	-7	7	-6	5	5	8	7	-19	-17	21	21	-16	10	10
	458.268	-3	3	-10	9	-11	1	3	12	-10	-9	-14	-9	12	28	23	42	27
	458.831	-22	3	-10	-9	9	3	27	13	20	-11	2	2	15	11	37	10	-4
	459.394	-13	-7	-11	-2	25	-3	-8	0	12	5	-17	5	3	28	19	9	10
	459.958	-9	-11	-17	33	12	1	7	3	9	9	13	-6	24	19	-18	13	11
	460.521	-18	4	-9	11	-4	1	-11	10	5	6	-6	-4	-3	3	10	6	34
	461.084	-5	13	6	-19	5	-11	2	36	20	-1	-9	3	19	17	1	10	16
	461.647	4	-3	6	-12	15	14	3	0	3	18	3	-2	38	12	16	3	22
	462.21	-6	5	-16	0	20	-10	28	23	-1	30	-7	-14	17	5	14	19	11
	462.773	-2	1	-9	-12	23	-18	-8	28	31	14	-9	-5	8	5	18	-11	18
	463.336	3	-22	2	3	8	8	-10	3	6	-9	-18	-20	18	5	22	0	10
	463.899	-16	3	-10	-18	11	-7	8	9	-10	1	-15	4	25	16	13	-5	29
	464.462	3	-10	-14	5	23	2	13	9	7	14	-16	-4	15	18	22	4	11
	465.026	-11	-10	-7	11	14	-20	5	8	8	0	12	14	2	13	21	9	12
	465.589	14	4	-14	-1	1	-4	-12	21	28	2	-10	-11	11	23	10	29	10
	466.152	18	16	3	9	-11	-9	-15	6	24	3	-2	8	15	24	17	-7	17
	466.715	2	-11	12	-6	24	3	-2	12	18	2	13	-15	13	15	12	23	20
	467.278	-10	11	3	-12	-14	-10	9	21	6	16	-2	-4	1	27	23	-16	12
	467.841	5	-1	-17	-4	1	18	7	7	10	5	-4	11	23	23	21	19	32
	468.404	-4	7	6	12	20	-15	16	-1	-18	-10	2	-16	22	24	17	15	11
	468.967	1	4	-5	-9	4	-7	0	10	7	-8	5	-2	0	22	16	7	8
	469.53	-3	13	-17	1	-7	-4	-5	3	9	0	16	2	17	5	20	7	12
	470.093	-6	-19	-8	-6	-5	1	19	20	30	-3	-9	3	25	29	25	-5	18
	470.656	-5	14	-6	-11	16	-5	15	-6	5	5	16	-4	23	17	26	11	21
	471.219	-26	-5	2	10	1	2	9	19	-6	-5	8	5	18	19	13	1	46
	471.782	0	-4	-27	7	18	-14	13	3	-1	-1	-16	-3	11	18	15	-10	16
	472.345	11	5	-10	10	-4	19	-7	12	31	18	5	11	15	15	25	-2	18
	472.908	14	-4	-3	-7	9	-17	0	24	1	14	16	15	33	30	26	25	24
	473.471	-3	20	-1	-20	0	6	-1	-10	-2	6	5	3	11	31	22	15	18
	474.034	-3	-4	-8	-4	2	0	12	12	0	0	-16	7	7	34	8	8	30
	474.597	9	5	4	-5	9	20	0	6	7	8	-18	16	32	-10	22	0	17
	475.16	1	-7	-6	1	-4	-2	8	13	14	17	-5	17	26	20	12	-8	17
	475.723	16	13	-7	17	22	-11	12	-15	5	-7	7	-10	26	23	25	23	17
	476.286	3	-4	-29	-1	20	6	5	13	16	9	-3	6	10	-4	16	18	20
	476.848	8	7	-9	-4	8	-1	-6	15	25	2	-3	-3	18	8	6	12	36
	477.411	-18	4	-20	-6	7	-8	19	13	6	-10	7	-9	12	3	10	16	6
	477.974	0	7	-6	-12	-8	-7	7	15	16	0	15	1	29	14	5	23	-1
	478.537	5	9	-23	3	4	5	-7	27	4	2	2	21	31	28	2	10	29
	479.1	18	12	-15	-6	12	1	21	28	42	3	-4	17	17	28	25	6	25
	479.663	-1	27	14	-3	14	4	1	33	21	8	0	1	9	19	24	11	11
	480.226	12	20	-11	-5	14	-4	7	-4	2	-3	8	-7	20	-7	1	14	16
	480.789	5	10	0	9	-10	2	0	-1	8	-7	0	-2	19	22	-1	5	12
	481.352	8	-2	-9	-3	8	-29	18	21	37	7	6	14	1	30	44	17	61
	481.914	19	5	13	6	4	1	2	22	8	2	-4	11	36	26	1	28	2
	482.477	13	8	-4	9	24	-8	-3	5	0	20	17	1	16	13	22	20	20
	483.04	-3	-2	-7	3	-3	10	3	11	7	12	-14	-2	14	32	17	-6	-2
	483.603	0	31	-9	12	-3	8	2	13	18	4	-10	-6	27	-2	29	13	35
	484.166	4	14	8	-6	31	-5	5	6	20	4	12	1	32	53	2	36	37
	484.729	0	5	9	18	3	0	1	2	10	2	-3	-9	37	7	14	9	31
	485.291	6	-1	-7	11	-11	7	5	41	0	-8	1	4	7	22	2	13	24
	485.854	17	-17	1	2	7	4	9	29	11	10	-5	4	34	3	20	5	37
	486.417	2	5	-11	-6	32	-11	17	-2	20	2	-3	23	17	21	15	13	29
	486.98	-1	13	-12	5	22	2	10	-10	26	17	-16	7	17	16	27	33	13
	487.543	4	1	-7	-4	6	11	11	32	-1	27	-7	-5	11	30	16	0	38
	488.106	19	-2	3	2	4	-2	17	-6	20	2	-4	8	5	35	32	10	36
	488.668	30	24	4	-7	7	8	15	14	22	31	4	3	11	36	28	3	24
	489.231	38	7	12	-5	-11	-8	2	22	10	12	16	11	8	22	18	12	12
	489.794	-11	4	-12	-1	13	0	9	23	17	20	7	3	22	33	28	13	15
	490.357	15	13	21	13	21	-9	12	38	16	14	7	-3	38	20	38	7	8
	490.919	20	34	11	7	23	9	5	-14	5	20	6	4	27	10	35	14	23
	491.482	3	32	-9	-2	5	-23	9	8	5	13	17	10	12	39	30	20	14
	492.045	17	8	17	-1	17	-8	7	20	15	10	-19	13	17	27	18	22	15
	492.608	18	13	-2	-5	15	-1	-4	1	7	3	-10	14	20	21	41	16	33
	493.17	19	24	-3	13	14	-11	23	2	-22	-9	19	9	15	25	12	25	23
	493.733	14	4	24	2	0	-15	13	18	1	37	5	-6	46	17	17	16	13
	494.296	27	-7	-3	6	-6	9	-5	10	6	13	-3	7	3	12	21	26	29
	494.858	3	-1	4	-5	14	20	13	37	-6	13	13	8	22	13	53	13	26
	495.421	34	16	4	-2	31	12	31	8	11	2	17	6	17	41	22	13	33
	495.984	22	6	7	-4	-1	8	-5	19	0	0	13	-5	11	27	-1	27	11
	496.546	8	6	-13	-1	25	-11	5	8	17	-2	-15	-9	17	15	35	23	33
	497.109	9	-9	-5	-6	-5	-12	19	7	18	-4	6	9	12	6	26	36	37
	497.672	31	-2	7	7	11	9	-1	23	0	7	3	23	16	13	20	15	27
	498.234	15	-2	7	-9	5	-2	15	-8	37	6	11	5	14	18	18	16	12
	498.797	12	3	-7	-2	15	-5	4	30	26	-6	9	-7	17	33	13	12	25
	499.36	12	10	17	8	-1	-7	0	17	22	-4	-6	14	0	32	40	5	27
	499.922	29	13	13	-9	18	11	11	7	12	-1	9	-8	10	33	24	6	11
	500.485	1	-8	20	3	27	11	-4	13	6	15	-3	17	9	27	34	21	28
	501.048	-12	5	-6	2	4	9	-4	38	15	-2	-8	-16	9	4	21	9	18
	501.61	2	22	20	-1	32	9	3	14	13	-7	-20	-3	14	6	30	14	22
	502.173	9	14	8	5	13	9	18	17	21	8	14	15	20	27	21	17	25
	502.735	-3	12	-12	11	16	7	10	17	9	1	14	-17	11	10	8	17	-3
	503.298	12	-3	5	4	-9	2	-7	8	16	22	7	-4	19	16	35	4	2
	503.861	29	-6	15	23	7	5	-9	12	10	8	5	1	33	30	19	6	23
	504.423	-1	16	-2	20	17	15	21	2	9	11	7	5	30	33	7	41	33
	504.986	12	9	18	15	3	-3	14	3	41	22	-9	-7	12	27	-2	35	34
	505.548	4	14	-3	9	14	-1	-3	18	4	7	9	-11	10	33	4	14	15
	506.111	9	16	-4	5	8	22	6	10	34	12	0	-4	37	20	38	3	50
	506.673	6	18	-4	6	4	5	-5	17	12	3	8	8	23	24	26	9	25
	507.236	3	1	5	7	-2	-5	16	33	20	18	-1	-5	18	18	17	18	33
	507.798	34	-12	19	39	12	3	9	30	24	-16	-15	-3	8	33	32	19	21
	508.361	21	16	-6	4	5	-4	-1	20	21	9	-1	25	11	9	17	3	41
	508.923	-11	20	-14	0	25	1	18	7	15	-1	4	27	19	35	19	20	24
	509.486	7	4	11	0	17	4	17	18	8	26	20	-8	5	12	15	8	23
	510.048	1	16	-19	18	17	8	-8	23	20	27	11	7	14	26	0	21	38
	510.611	16	13	-8	-13	22	12	18	30	24	-5	-6	19	27	-1	39	22	14
	511.173	23	20	16	15	12	-2	15	19	26	15	8	21	14	34	14	-3	15
	511.736	22	9	6	13	4	-17	7	-4	8	13	5	4	21	46	23	7	25
	512.298	32	-9	5	4	-4	20	-7	-1	-1	15	-3	4	18	38	24	22	42
	512.861	17	-3	10	9	19	29	0	18	34	-1	24	4	27	8	58	0	33
	513.423	9	7	7	-23	9	-10	18	17	-1	-5	5	12	37	26	21	21	26
	513.986	15	15	2	-8	-14	10	12	22	-1	19	11	5	16	17	11	14	39
	514.548	22	10	-12	0	21	-9	-17	14	9	10	-5	-2	26	13	15	21	0
	515.111	1	28	12	9	26	26	11	43	19	-14	22	27	35	11	40	17	36
	515.673	23	17	10	4	33	0	24	23	7	11	12	23	34	40	34	26	26
	516.235	16	7	-12	-5	29	30	21	22	18	21	28	-2	18	29	13	15	16
	516.798	29	21	8	18	7	5	1	21	22	10	9	20	9	1	11	9	31
	517.36	42	3	7	-19	14	8	8	38	12	-10	4	11	16	27	36	7	47
	517.923	19	22	-1	5	13	15	20	38	11	9	29	11	14	39	22	34	11
	518.485	7	-1	-3	3	10	8	4	24	14	10	17	-11	36	39	5	12	4
	519.047	13	8	-7	-22	23	7	24	21	-6	13	21	14	16	35	11	-4	15
	519.61	9	15	4	1	9	-10	8	7	12	4	4	-5	44	28	32	8	46
	520.172	20	3	11	2	24	-3	12	-8	16	8	23	13	10	15	14	26	29
	520.735	9	14	-17	-1	19	19	11	26	22	13	10	12	10	23	7	15	21
	521.297	12	8	-11	20	20	14	-5	16	19	7	11	-19	22	42	19	2	33
	521.859	21	4	8	4	3	13	2	29	18	18	13	2	43	36	7	18	37
	522.422	5	9	7	2	9	19	22	24	-9	6	16	-2	16	32	41	26	20
	522.984	12	15	19	12	13	6	10	8	18	10	-4	2	41	13	11	16	24
	523.546	22	14	5	13	-9	-1	20	40	15	15	-5	-5	-2	27	9	12	26
	524.109	35	8	-18	6	0	1	9	34	14	-8	10	4	48	40	33	23	23
	524.671	2	40	16	12	20	16	22	0	10	7	14	6	21	28	43	25	25
	525.233	19	5	-6	10	16	8	25	24	16	27	3	10	20	38	50	43	48
	525.795	18	24	3	8	10	-11	-16	6	33	11	9	2	29	-2	20	37	47
	526.358	31	18	-18	9	25	4	21	33	8	-12	20	15	23	29	30	23	26
	526.92	14	6	-21	19	5	11	12	20	20	-6	19	6	33	35	17	22	31
	527.482	9	23	11	8	15	-1	23	32	11	2	-10	10	20	37	26	5	41
	528.044	0	-10	1	15	10	-14	7	21	16	14	8	4	37	6	19	15	15
	528.607	29	8	21	13	11	-12	8	30	18	13	-11	7	23	34	37	7	23
	529.169	15	28	12	11	20	12	30	25	0	-3	-3	-1	15	35	22	45	42
	529.731	21	5	4	10	19	-7	22	12	-5	32	7	16	20	33	19	12	36
	530.293	24	2	-7	21	22	4	26	5	24	0	31	9	4	21	15	7	17
	530.856	10	1	-3	24	7	17	15	15	18	-7	13	1	27	51	31	4	15
	531.418	14	31	22	14	17	28	23	23	3	13	9	12	39	27	41	9	38
	531.98	6	14	-11	-9	10	15	24	-4	3	25	5	-1	15	26	23	6	16
	532.542	15	10	0	13	-3	8	24	9	18	13	-1	-12	44	2	15	17	5
	533.104	9	8	6	47	5	-8	18	8	5	3	31	24	47	46	48	24	31
	533.667	10	14	22	13	4	7	12	27	13	-2	-2	-7	13	15	34	19	30
	534.229	21	6	-5	-8	5	-2	19	7	20	6	25	-7	1	16	17	11	27
	534.791	20	30	-6	-1	21	6	16	12	11	5	-18	4	27	8	10	11	32
	535.353	8	17	-11	17	11	13	0	15	16	8	11	25	22	18	20	7	36
	535.915	33	17	-12	14	34	24	25	41	26	-1	7	-10	-1	23	21	18	11
	536.478	10	-3	7	11	21	13	30	7	-3	4	16	15	21	10	2	20	13
	537.04	20	10	6	6	28	-6	-18	34	7	27	10	7	14	30	19	28	16
	537.602	9	18	-10	7	16	4	13	20	26	12	-22	8	15	20	22	-7	42
	538.164	3	21	-4	-1	19	10	21	21	17	10	1	-10	19	15	19	26	25
	538.726	6	25	12	40	-7	10	9	12	26	13	1	-14	8	14	39	28	27
	539.288	1	8	-6	22	-6	-7	-5	-2	1	28	-11	3	15	4	31	24	28
	539.85	14	1	-2	-2	25	15	15	10	24	15	10	5	13	37	24	-7	11
	540.412	6	25	-8	12	21	13	13	11	27	27	-5	6	22	42	17	15	24
	540.974	-10	17	-13	-9	32	-15	9	3	16	18	3	16	1	25	0	25	48
	541.537	22	13	-9	0	9	-1	8	7	11	5	13	-37	16	26	12	24	38
	542.099	16	-7	1	8	11	6	18	11	29	-17	-18	12	29	40	28	6	46
	542.661	16	24	-10	6	14	16	15	35	14	21	-5	5	23	35	16	21	35
	543.223	10	11	-4	2	21	-4	-2	23	27	19	-3	-1	-2	10	33	10	44
	543.785	13	7	-3	11	4	-3	-4	15	27	14	14	-14	9	30	32	7	27
	544.347	21	16	10	6	30	17	-1	3	19	8	3	31	2	22	20	11	46
	544.909	39	11	23	-3	29	14	31	15	13	8	4	15	5	38	15	18	19
	545.471	6	1	7	6	12	12	23	7	10	25	14	21	36	35	6	29	20
	546.033	5	44	7	-5	-8	0	12	7	14	-7	14	-23	18	29	36	16	13
	546.595	15	-5	2	2	20	9	-1	29	2	-2	0	35	27	16	31	13	25
	547.157	35	21	6	5	8	18	27	29	-4	14	20	-9	39	18	34	19	46
	547.719	16	16	5	-3	30	-2	23	4	17	-1	-3	19	34	27	27	34	48
	548.281	20	0	-13	24	21	-5	17	4	8	9	-3	0	23	26	26	48	36
	548.843	19	5	13	17	38	5	12	20	37	-4	13	29	21	24	19	24	58
	549.405	6	8	8	-8	43	14	-3	39	13	5	14	6	20	19	21	35	37
	549.967	-5	23	11	12	24	7	23	20	4	18	10	5	27	27	27	28	52
	550.529	-4	28	5	3	-8	3	3	39	-6	13	4	29	15	20	28	51	55
	551.091	6	25	11	-9	22	30	-4	11	15	25	-9	6	40	16	75	52	67
	551.653	2	18	11	0	28	-4	32	24	31	-6	15	18	19	62	34	54	57
	552.215	-2	13	11	27	-7	5	23	15	32	16	24	-4	33	61	43	53	89
	552.777	-9	11	9	42	6	0	1	18	20	12	10	14	47	32	59	80	83
	553.338	18	16	-7	6	27	12	28	12	35	8	12	3	60	48	92	125	120
	553.9	12	12	1	10	16	3	37	27	12	28	17	21	38	68	74	107	131
	554.462	5	0	11	15	18	1	16	11	28	30	2	10	52	60	87	109	119
	555.024	-1	23	2	14	20	25	24	29	13	28	22	14	54	54	114	128	153
	555.586	21	8	7	17	13	30	2	47	22	18	33	29	49	64	132	154	233
	556.148	7	10	11	22	29	2	18	25	26	25	25	25	69	78	127	191	248
	556.71	20	17	17	6	36	22	13	28	26	21	43	41	72	95	162	268	308
	557.272	0	7	10	5	21	19	31	42	22	17	49	37	90	116	181	292	374
	557.834	13	6	24	20	26	28	18	31	29	35	42	44	75	101	207	321	386
	558.395	13	16	14	21	48	13	26	33	32	38	21	53	69	87	177	269	358
	558.957	-8	15	11	4	31	24	27	37	11	30	22	54	53	55	160	242	293
	559.519	3	15	20	24	22	11	23	20	35	27	26	23	61	81	143	164	251
	560.081	10	20	1	0	42	6	23	21	23	28	14	43	51	60	99	167	161
	560.643	7	9	8	-6	40	15	36	27	13	23	24	29	41	67	97	141	162
	561.205	14	17	30	14	44	18	39	21	21	21	2	19	52	76	57	121	126
	561.766	-13	34	4	17	15	21	29	36	2	5	11	19	34	37	51	81	113
	562.328	10	6	-9	6	11	10	23	28	3	5	4	22	25	29	48	71	63
	562.89	9	5	17	-22	30	31	12	25	23	13	-6	24	23	45	37	59	70
	563.452	13	5	8	7	16	6	35	15	3	21	9	5	19	44	28	56	39
	564.013	7	21	6	7	8	28	26	48	19	19	18	-10	18	33	21	52	50
	564.575	0	0	15	1	34	16	21	33	25	30	26	25	11	50	46	45	47
	565.137	6	16	17	32	36	17	13	23	31	21	14	7	36	37	34	44	42
	565.699	13	23	13	12	18	21	13	19	26	31	18	23	19	52	33	26	24
	566.26	16	31	18	11	23	1	32	6	34	20	21	9	24	42	21	20	36
	566.822	18	17	17	20	27	43	6	16	39	26	10	33	48	51	63	34	35
	567.384	26	2	20	19	33	22	23	23	31	22	23	8	34	47	28	35	35
	567.946	3	22	34	17	6	9	22	32	36	15	5	23	44	35	30	32	29
	568.507	20	17	31	25	16	7	40	36	36	30	23	18	44	42	26	39	38
	569.069	20	25	15	14	21	33	25	40	35	28	22	31	51	61	39	35	48
	569.631	-9	28	8	16	18	12	45	43	18	26	22	44	58	53	36	27	48
	570.192	13	24	35	14	34	33	25	2	31	37	28	20	19	63	58	32	54
	570.754	2	8	11	29	49	6	25	28	30	14	26	21	50	34	58	54	38
	571.316	34	23	27	30	31	24	16	35	27	38	42	30	65	43	62	53	47
	571.878	-6	24	51	15	28	21	33	21	14	22	49	36	52	58	33	48	83
	572.439	21	34	1	7	54	34	47	38	53	36	16	22	64	40	61	50	62
	573.001	12	29	54	33	30	10	36	59	66	41	29	36	60	72	51	31	49
	573.562	27	22	20	35	48	36	33	48	59	35	53	26	37	58	62	50	71
	574.124	25	32	25	23	33	45	59	51	52	46	44	12	66	59	69	41	62
	574.686	20	35	24	37	37	45	45	51	46	28	30	41	57	53	62	60	42
	575.247	33	28	34	44	35	32	19	58	46	57	44	52	64	57	50	36	48
	575.809	27	23	12	22	58	47	44	36	42	44	34	45	57	83	74	92	81
	576.371	22	46	30	34	46	41	50	60	56	39	43	51	44	72	64	64	61
	576.932	26	26	59	33	37	40	41	69	43	31	54	50	57	63	58	64	56
	577.494	36	37	39	43	72	35	65	52	71	46	51	40	59	50	39	66	65
	578.055	18	39	47	33	55	51	47	52	59	56	49	63	62	63	54	64	78
	578.617	15	50	38	41	57	38	65	41	70	70	70	39	65	87	85	52	105
	579.178	6	38	33	46	51	61	48	38	72	60	65	51	59	74	69	66	51
	579.74	19	36	40	53	69	45	68	70	81	62	68	50	84	84	69	78	74
	580.302	21	44	40	35	82	43	65	63	61	81	43	74	76	84	84	77	87
	580.863	39	30	74	50	78	50	58	59	53	76	65	54	64	106	60	74	62
	581.425	30	49	75	55	72	65	60	71	59	70	61	52	90	84	89	64	89
	581.986	32	53	63	69	55	89	77	82	73	66	89	53	57	81	94	92	99
	582.548	37	70	52	68	69	77	53	78	78	63	62	48	73	83	111	83	99
	583.109	34	48	65	42	82	51	88	89	83	64	79	87	88	103	108	82	103
	583.671	31	51	54	64	70	63	55	67	67	104	62	63	78	104	105	102	90
	584.232	34	60	49	77	77	77	83	98	69	93	83	81	92	93	102	104	97
	584.794	53	45	64	90	94	99	67	108	100	75	60	79	130	96	140	88	122
	585.355	29	53	68	57	84	97	79	105	87	86	103	63	105	122	110	111	115
	585.917	48	80	70	77	93	84	77	99	100	85	99	69	105	128	99	111	105
	586.478	63	72	59	75	85	92	77	106	93	97	84	89	109	121	104	135	123
	587.039	40	62	75	86	83	93	100	122	110	90	90	108	129	106	128	133	145
	587.601	61	73	71	68	95	78	89	116	97	95	115	94	128	120	130	133	132
	588.162	54	95	85	92	108	115	104	123	96	100	106	103	123	138	136	129	145
	588.724	38	73	95	106	112	101	110	125	123	98	99	111	118	120	119	162	136
	589.285	47	90	93	106	99	103	111	125	109	126	120	97	133	140	141	122	149
	589.847	65	82	81	97	131	109	135	119	143	98	110	156	139	148	119	147	132
	590.408	48	92	119	98	102	103	130	120	127	108	104	124	143	146	133	128	148
	590.969	70	119	120	108	111	114	130	144	127	139	118	141	162	142	163	152	152
	591.531	79	102	138	107	131	108	141	137	138	140	119	148	165	159	165	192	201
	592.092	75	129	132	112	124	123	150	139	134	131	122	151	159	166	158	154	185
	592.654	62	116	126	130	144	136	128	134	130	142	137	139	151	162	165	176	177
	593.215	75	97	107	126	138	135	163	148	144	137	166	134	175	215	157	181	211
	593.776	66	115	130	134	168	165	155	167	171	159	142	150	174	175	187	176	203
	594.338	67	146	131	135	140	141	145	170	185	152	169	156	205	204	198	182	177
	594.899	76	129	151	152	151	164	156	174	161	160	178	164	181	226	201	208	189
	595.46	89	132	121	147	157	160	134	180	181	193	181	192	193	213	195	238	239
	596.022	95	117	142	133	183	178	173	160	187	194	206	183	224	238	249	202	210
	596.583	80	147	152	187	199	185	161	159	196	199	191	175	193	222	230	224	218
	597.144	85	150	153	138	180	186	192	198	217	187	186	209	244	235	246	224	242
	597.706	91	157	136	170	199	196	194	197	194	211	202	204	231	205	238	262	241
	598.267	96	180	191	172	210	211	199	247	218	216	197	201	224	269	265	282	278
	598.828	107	171	199	221	212	197	229	221	217	215	200	214	270	256	259	257	269
	599.389	103	195	199	201	190	194	217	224	226	257	222	211	257	319	281	251	266
	599.951	122	162	193	199	223	223	237	223	236	262	211	232	284	267	283	275	306
	600.512	136	189	210	209	215	227	240	232	224	254	241	258	291	262	306	319	328
	601.073	144	193	217	229	223	217	268	238	248	286	300	274	287	293	312	303	312
	601.634	134	206	225	214	252	220	245	271	263	254	285	276	326	317	303	334	324
	602.196	136	193	236	266	249	245	274	276	268	262	269	294	321	341	328	349	346
	602.757	144	230	249	238	266	257	267	291	283	285	296	252	335	306	320	345	381
	603.318	131	228	249	257	280	258	288	316	316	282	340	299	339	340	375	393	374
	603.879	155	217	276	276	279	281	276	301	296	301	307	313	350	363	357	373	376
	604.44	174	213	298	267	283	308	314	326	319	341	342	323	356	351	387	400	386
	605.002	179	251	249	271	301	288	298	332	366	337	319	332	411	397	391	394	427
	605.563	173	254	289	288	333	322	347	334	344	322	376	362	381	410	396	427	446
	606.124	192	289	277	305	357	304	347	330	340	356	368	376	400	422	434	424	447
	606.685	186	272	318	318	346	327	365	370	374	412	379	389	413	454	433	436	473
	607.246	218	261	351	345	326	365	397	389	399	418	395	409	423	479	484	473	488
	607.808	187	286	354	319	341	410	398	372	413	415	440	446	456	462	484	504	492
	608.369	204	323	360	351	399	354	399	405	398	450	409	435	455	486	500	540	508
	608.93	213	331	372	404	398	392	402	415	447	473	455	484	480	525	525	535	513
	609.491	219	339	393	387	426	399	476	435	469	456	483	471	504	524	524	536	621
	610.052	214	340	417	402	480	431	445	444	451	462	494	492	521	567	568	590	623
	610.613	224	349	403	441	438	470	444	500	505	536	499	562	587	567	589	587	640
	611.174	256	372	396	466	464	459	473	532	499	533	529	522	563	565	608	602	639
	611.735	298	426	436	441	492	479	520	513	515	552	553	575	606	618	662	606	635
	612.296	263	402	464	467	528	494	533	524	555	528	571	584	620	676	655	686	734
	612.858	297	413	479	503	552	563	520	563	577	632	586	597	652	703	722	700	726
	613.419	310	436	496	519	525	538	524	593	563	630	625	622	657	690	719	702	737
	613.98	337	449	525	525	555	574	559	598	642	603	677	630	730	709	790	758	804
	614.541	315	515	541	573	568	580	615	627	632	632	708	683	752	774	794	800	846
	615.102	325	531	549	577	570	586	618	637	642	686	709	701	798	796	777	850	876
	615.663	384	528	613	586	623	622	663	663	713	737	729	762	807	834	845	855	948
	616.224	395	519	591	647	646	669	680	707	706	716	773	758	811	840	856	907	955
	616.785	368	534	628	643	687	666	720	713	796	784	796	782	907	903	888	937	943
	617.346	391	581	652	649	676	687	719	772	774	828	834	818	897	934	936	971	993
	617.907	429	577	695	684	734	713	775	767	839	866	842	847	906	956	996	1021	1072
	618.468	459	625	705	721	774	802	824	819	831	869	898	936	973	963	1037	1064	1107
	619.029	441	649	750	761	797	835	809	842	904	890	903	958	1028	1089	1020	1091	1196
	619.59	448	676	730	772	829	840	895	872	891	983	1004	997	1042	1092	1088	1153	1180
	620.151	472	706	755	832	809	858	882	897	971	993	1032	990	1109	1119	1172	1193	1221
	620.712	478	682	835	837	886	894	903	923	988	1033	1044	1089	1137	1172	1194	1253	1288
	621.273	499	755	866	887	946	984	971	1019	975	1087	1081	1108	1227	1266	1227	1261	1308
	621.834	518	797	907	901	992	999	1002	1128	1062	1159	1162	1147	1238	1245	1336	1369	1417
	622.395	545	802	965	981	979	1001	1050	1083	1115	1170	1184	1185	1282	1342	1312	1395	1444
	622.956	593	860	967	977	1030	1062	1088	1110	1206	1207	1251	1274	1352	1399	1426	1456	1523
	623.517	595	901	1009	1055	1114	1084	1184	1169	1247	1232	1313	1313	1377	1418	1486	1506	1579
	624.077	650	882	1040	1095	1125	1196	1183	1169	1244	1305	1327	1353	1455	1485	1548	1596	1642
	624.638	628	967	1085	1109	1145	1188	1218	1218	1302	1361	1372	1382	1525	1537	1567	1666	1732
	625.199	692	953	1162	1174	1241	1207	1246	1376	1372	1431	1437	1448	1574	1607	1657	1694	1802
	625.76	685	1022	1213	1183	1274	1275	1326	1353	1384	1489	1495	1508	1632	1687	1715	1812	1806
	626.321	690	1047	1245	1215	1336	1323	1336	1362	1466	1493	1538	1621	1704	1730	1835	1892	1990
	626.882	758	1139	1264	1289	1409	1386	1379	1480	1512	1553	1683	1671	1711	1867	1887	1927	2027
	627.443	802	1148	1306	1356	1408	1473	1465	1536	1569	1648	1731	1803	1813	1935	1939	2018	2101
	628.004	833	1227	1396	1385	1476	1524	1557	1604	1666	1715	1727	1819	1926	2015	2020	2136	2206
	628.564	872	1219	1467	1439	1534	1529	1589	1667	1676	1774	1846	1858	1989	2063	2148	2220	2287
	629.125	877	1325	1529	1543	1576	1595	1639	1678	1783	1860	1866	1932	2113	2158	2227	2277	2428
	629.686	944	1349	1579	1567	1624	1722	1704	1808	1912	1945	1992	2044	2142	2226	2253	2395	2430
	630.247	952	1375	1608	1626	1680	1777	1829	1845	1936	2000	2136	2069	2219	2356	2377	2482	2651
	630.808	985	1426	1650	1661	1789	1792	1888	1917	2002	2109	2193	2204	2376	2423	2480	2666	2692
	631.369	1003	1548	1690	1763	1844	1930	1944	2005	2147	2217	2251	2240	2467	2507	2589	2758	2847
	631.929	1103	1528	1797	1830	1944	1963	2014	2070	2160	2270	2393	2437	2560	2756	2812	2878	3009
	632.49	1112	1648	1946	1875	1989	2087	2118	2161	2307	2413	2413	2515	2688	2782	2856	3020	3149
	633.051	1141	1659	1939	2018	2122	2160	2182	2313	2409	2444	2573	2563	2707	2960	2975	3177	3262
	633.612	1200	1773	2050	2056	2179	2205	2249	2365	2497	2571	2668	2734	2876	3001	3152	3295	3309
	634.173	1259	1799	2167	2152	2281	2319	2435	2480	2601	2738	2796	2945	3056	3182	3242	3437	3601
	634.733	1309	1939	2228	2297	2330	2392	2564	2546	2700	2781	2923	2995	3170	3370	3312	3556	3666
	635.294	1352	1993	2358	2252	2423	2525	2593	2659	2809	2919	3010	3086	3345	3438	3569	3822	3898
	635.855	1404	2068	2351	2417	2522	2563	2679	2803	2946	3050	3222	3370	3479	3605	3716	3912	4073
	636.416	1447	2125	2417	2545	2653	2714	2769	2910	3046	3153	3311	3415	3655	3739	3844	4068	4310
	636.976	1545	2238	2548	2580	2732	2837	2925	3007	3181	3374	3501	3435	3753	3958	4052	4273	4461
	637.537	1566	2328	2654	2740	2876	2945	3030	3173	3294	3472	3641	3718	3957	4158	4255	4463	4564
	638.098	1690	2398	2749	2890	3008	3092	3293	3237	3496	3666	3790	3868	4114	4321	4391	4619	4782
	638.658	1684	2437	2933	2973	3111	3198	3343	3471	3608	3848	3916	3998	4250	4463	4600	4846	4990
	639.219	1776	2583	3068	3086	3208	3375	3467	3565	3802	3922	4099	4235	4432	4631	4784	5054	5320
	639.78	1881	2648	3158	3234	3328	3455	3629	3690	3849	4116	4281	4342	4714	4906	4997	5347	5447
	640.34	1939	2807	3319	3306	3490	3657	3730	3885	4061	4325	4527	4508	4903	5066	5179	5515	5685
	640.901	2028	2929	3388	3393	3628	3794	3930	3984	4262	4478	4642	4732	5060	5321	5440	5671	5953
	641.462	2115	3056	3541	3648	3819	3921	4187	4205	4397	4660	4850	4982	5229	5455	5619	5906	6232
	642.022	2214	3172	3768	3807	3971	4058	4188	4354	4666	4845	5041	5199	5473	5736	5879	6328	6520
	642.583	2285	3385	3789	3833	4155	4219	4440	4566	4725	5090	5257	5376	5793	5952	6188	6511	6733
	643.144	2407	3438	4008	4158	4267	4486	4639	4750	4969	5239	5457	5588	5975	6208	6317	6807	6960
	643.704	2503	3469	4180	4250	4499	4519	4783	4867	5182	5505	5627	5848	6264	6490	6689	6991	7231
	644.265	2559	3769	4285	4471	4660	4736	4985	5150	5401	5683	5876	6005	6452	6757	6891	7298	7574
	644.826	2598	3769	4500	4572	4757	4922	5154	5384	5669	5881	6124	6274	6871	7068	7187	7696	7964
	645.386	2830	3967	4657	4778	4994	5237	5386	5585	5906	6128	6344	6589	6933	7280	7540	7876	8213
	645.947	2863	4122	4868	4927	5312	5390	5629	5751	6101	6384	6526	6835	7272	7645	7865	8113	8583
	646.507	2946	4338	5045	5113	5408	5654	5842	6001	6344	6663	6927	7050	7534	7924	8071	8513	8837
	647.068	3161	4409	5253	5331	5589	5814	6004	6254	6519	6969	7130	7321	7825	8149	8338	8783	9193
	647.628	3328	4592	5448	5515	5781	6089	6212	6438	6817	7120	7426	7671	8132	8553	8686	9186	9459
	648.189	3340	4848	5526	5813	6061	6338	6463	6764	7228	7444	7703	8068	8395	8894	8960	9549	9873
	648.75	3549	5053	5852	5973	6343	6501	6694	6965	7313	7841	8038	8400	8936	9213	9557	9938	10201
	649.31	3650	5207	6066	6201	6476	6816	6879	7240	7697	8010	8457	8711	9182	9478	9710	10289	10678
	649.871	3756	5387	6291	6462	6809	7035	7316	7546	7814	8431	8698	8928	9524	9921	10062	10601	11134
	650.431	3944	5551	6600	6605	6978	7260	7576	7834	8416	8688	9033	9204	9811	10323	10539	11238	11444
	650.992	4135	5788	6822	6968	7277	7603	7834	8156	8475	8860	9346	9595	10237	10704	11033	11422	11922
	651.552	4206	6083	7011	7233	7504	7808	8099	8392	8866	9265	9761	9944	10534	11099	11369	11909	12412
	652.113	4421	6283	7305	7431	7816	8078	8410	8712	9175	9615	10102	10463	10924	11475	11727	12323	12904
	652.673	4565	6561	7593	7707	8117	8445	8735	9045	9563	9881	10408	10679	11350	11953	12102	12887	13262
	653.234	4729	6810	7824	7975	8416	8825	9111	9261	9934	10311	10760	11088	11641	12184	12719	13473	13845
	653.794	4975	6993	8124	8369	8753	9016	9429	9725	10286	10835	11072	11355	12234	12767	13214	13694	14272
	654.355	5080	7229	8400	8537	8922	9283	9783	10074	10605	11143	11567	11963	12679	13242	13656	14494	14944
	654.915	5205	7576	8842	8964	9318	9734	10029	10397	10988	11643	12030	12434	13155	13984	14055	14942	15524
	655.475	5431	7759	8913	9117	9710	10119	10412	10723	11503	12139	12456	12633	13647	14238	14777	15505	16108
	656.036	5702	8018	9283	9485	10053	10372	10780	11175	11924	12456	12929	13259	14173	14810	15131	16234	16642
	656.596	5921	8336	9734	9939	10341	10930	11292	11510	12185	12932	13451	13742	14836	15404	15776	16624	17599
	657.157	6020	8590	10162	10135	10710	11055	11595	12007	12779	13478	14005	14191	15303	15866	16389	17340	18054
	657.717	6256	9073	10373	10654	11028	11519	12053	12313	13185	13873	14522	14819	15927	16666	17016	17904	18695
	658.278	6437	9235	10826	11129	11415	11973	12339	12728	13640	14370	14871	15509	16366	17364	17689	18408	19257
	658.838	6721	9688	11095	11445	11932	12391	12807	13383	14125	14955	15650	16031	17077	17839	18306	19498	20151
	659.398	6995	9915	11635	11825	12376	12894	13306	13854	14641	15454	16236	16560	17722	18296	18985	20192	20983
	659.959	7182	10276	11820	12232	12732	13354	13793	14465	15313	16166	16694	17224	18552	19294	19831	20875	21832
	660.519	7594	10636	12285	12596	13135	13797	14292	14879	15771	16520	17274	17835	19034	20131	20650	21641	22618
	661.08	7838	10841	12642	13196	13683	14347	14828	15348	16361	17271	17885	18525	19677	20714	21379	22534	23405
	661.64	8100	11423	13308	13497	14219	14783	15244	15897	16901	17933	18426	19266	20442	21372	22169	23270	24426
	662.2	8426	11874	13711	14133	14607	15284	15788	16418	17379	18641	19199	19719	21422	22371	23069	24320	25424
	662.761	8719	12197	14257	14541	15184	15756	16682	17136	18151	19201	20020	20585	22006	23239	23791	25183	26333
	663.321	9118	12722	14755	14987	15686	16455	17129	17494	18979	19825	20905	21264	22976	24018	24751	26159	27464
	663.881	9390	13076	15220	15559	16280	16953	17732	18120	19466	20613	21520	22098	23920	24781	25711	27469	28499
	664.442	9710	13559	15706	16103	16901	17540	18133	18851	20110	21487	22246	22929	24721	25737	26638	28125	29549
	665.002	9992	13887	16167	16649	17360	18195	18841	19551	21012	22267	23085	23781	25700	26771	27660	29344	30519
	665.562	10282	14676	16819	17172	17868	18806	19470	20410	21679	23001	23922	24538	26643	27816	28729	30616	31784
	666.122	10749	14873	17486	17865	18668	19590	20237	21281	22487	23683	24999	25582	27503	28773	29599	31762	33040
	666.683	11010	15717	17846	18407	19184	20343	20985	21790	23212	24607	25847	26706	28650	30010	30864	32951	34143
	667.243	11442	16032	18848	19165	19985	20846	21626	22581	24048	25610	26720	27427	29555	31292	31936	34140	35444
	667.803	11830	16597	19323	19693	20472	21586	22461	23239	24976	26282	27570	28371	30808	32214	33159	35455	36907
	668.363	12263	17385	19969	20337	21285	22314	23152	23823	25837	27228	28515	29433	31731	33384	34454	36610	38459
	668.924	12783	17731	20612	21069	21805	23016	24091	24872	26621	28343	29506	30695	32990	34624	35703	37963	39906
	669.484	13322	18451	21183	21652	22732	23963	24867	25858	27539	29163	30460	31581	33931	35691	36861	39500	41248
	670.044	13761	18996	21890	22606	23380	24656	25793	26353	28597	30196	31591	32691	35215	37109	38247	40845	42736
	670.604	14204	19626	22648	23305	24156	25426	26453	27416	29578	31312	32759	33597	36311	38386	39589	42273	43937
	671.165	14614	20360	23527	24087	25250	26255	27435	28544	30530	32456	33967	35046	37766	39592	40921	43843	45843
	671.725	15112	21005	24504	24804	25927	27324	28345	29268	31579	33695	34987	36219	39057	41191	42477	45279	47374
	672.285	15900	21806	25105	25621	26584	28096	29135	30551	32514	34610	36177	37638	40599	42532	43902	46775	49012
	672.845	16265	22537	25804	26736	27600	29061	30228	31400	33719	35696	37218	38760	42080	44112	45456	48603	50686
	673.405	16838	23285	26613	27339	28506	29827	31098	32577	34600	37028	38601	39712	43045	45505	46778	49908	52403
	673.966	17420	24076	27690	28382	29396	31048	32219	33457	35611	38150	39637	40998	44459	46849	48374	51838	54010
	674.526	17885	24683	28608	28965	30344	31769	32919	34337	37009	39364	41218	42442	46017	48478	49946	53368	55872
	675.086	18548	25672	29511	30046	31190	32967	34205	35823	38231	40495	42765	43562	47788	49991	51466	55370	57670
	675.646	19158	26445	30446	31066	32112	33997	35228	36843	39348	41994	44056	45181	49098	51641	53271	56891	59568
	676.206	19936	27255	31138	32021	33122	34719	36246	37594	40308	43382	45217	46589	50509	53319	54983	58658	61329
	676.766	20459	28157	32317	32942	34084	36073	37306	38881	41869	44331	46421	48289	52059	54603	56649	60550	63576
	677.326	21206	29141	33323	33966	35008	37040	38619	39930	43151	45745	47790	49458	53382	56579	58316	62503	65182
	677.886	21835	29894	34199	34931	35979	38196	39620	41056	44120	47132	49546	50988	55098	58140	59969	64559	67096
	678.446	22717	30767	35190	36119	37035	39186	40849	42487	45607	48669	50588	52419	56912	59740	61682	66319	69391
	679.007	23271	31705	35998	37219	38150	40533	41970	43491	46924	50049	52111	53577	58208	61585	63880	68263	71104
	679.567	24207	32571	37286	38060	39334	41318	43017	44882	47977	51265	53780	55539	60146	63358	65595	69582	72847
	680.127	24747	33535	38135	39149	40274	42361	44350	46157	49300	52675	55136	56852	61734	65127	67248	71581	75343
	680.687	25619	34661	39140	40109	41497	43772	45562	47220	50681	54066	56621	58177	63763	66781	68940	73444	77265
	681.247	26365	35679	40297	41098	42364	45156	46536	48600	52041	55614	57980	59917	65329	68433	70547	75284	78788
	681.807	26920	36839	41495	42468	43497	46018	47791	49731	53742	56893	59794	61512	66399	70259	72501	77328	80940
	682.367	27714	37676	42572	43644	44664	47311	49184	51118	54695	58538	61051	62814	68488	71937	73932	79247	82534
	682.927	28551	38761	43593	44395	45898	48369	50049	52284	56417	59879	62352	64460	69792	73477	75730	81090	84594
	683.487	29393	39785	44690	45894	47063	49456	51351	53248	57471	61287	64356	66134	71671	75319	77422	83232	86425
	684.047	30269	40598	45700	46930	48210	50774	52824	54847	58827	62492	65482	67470	73080	76720	78972	84503	88002
	684.607	31114	41881	47070	48074	49454	52036	53679	56394	60035	64090	67288	69081	74873	78437	80636	86384	90082
	685.167	31998	42832	48075	49012	50093	53046	55141	57003	61372	65382	68322	70713	76073	79884	82795	88156	91951
	685.727	32716	43742	48995	50071	51384	54097	56440	58383	62704	67035	69841	71868	78364	81607	84153	90153	93534
	686.287	33559	45209	49981	51333	52227	55091	57720	59622	63961	68281	71329	73369	79402	83273	85598	91527	95060
	686.847	34424	46105	51023	52206	53264	56207	58385	60661	65182	69394	72802	73909	80713	84654	87509	92623	96864
	687.407	35277	46745	52190	53543	54524	57282	59594	61973	66834	70693	73792	75843	82173	86147	88499	94505	98430
	687.967	36296	48281	53433	54539	55582	58758	61080	62988	67785	72582	75267	77375	83786	87625	89952	96171	99689
	688.527	37057	49550	54559	55657	56534	59695	62054	64282	69025	73672	76791	78676	85118	89161	91591	97194	101142
	689.087	37756	50300	55823	56930	57853	60831	63168	65458	70278	74597	77720	79576	86410	90185	92959	98637	102326
	689.647	38773	51489	56698	57797	58554	62009	64303	66550	71412	75766	79054	80883	87588	91648	93717	100225	104194
	690.207	39429	52595	57351	58928	59655	62934	65085	67703	72035	76951	80271	81632	88545	92634	95120	101385	104881
	690.766	40435	53685	58736	59782	60892	64203	66269	68616	73305	77717	81195	83343	89626	94006	96775	102413	106011
	691.326	41111	54579	59439	60930	61887	64878	67269	69828	74446	79033	82499	84684	91292	95036	97658	103218	107479
	691.886	41949	55366	60521	61640	62178	65831	67906	70597	75330	79771	83466	85697	91799	95620	98427	104547	108252
	692.446	42731	56619	61502	62569	63395	66648	69372	71562	76309	81007	84433	86329	92512	97115	99432	105376	109191
	693.006	43490	57343	62349	63494	64489	67784	69792	72340	77081	81967	85340	86874	93923	98102	100701	106475	109650
	693.566	44438	58579	63145	64794	64853	68676	70773	73365	78393	82894	86437	88210	94676	98598	101223	107360	110852
	694.126	45156	59300	64097	65192	65842	69313	71680	73980	78735	83623	86532	88876	95655	99779	101941	107679	111609
	694.685	45918	60356	65043	66251	66528	70025	72253	74477	79479	84442	87447	89425	96508	100000	102718	108562	111965
	695.245	46805	61265	65551	66877	67389	70845	72969	75464	80334	85084	88265	90255	96685	101040	103181	108879	112806
	695.805	47592	62280	66034	67757	67757	71418	73429	76033	80796	85478	88663	90367	97699	101720	103807	109495	113188
	696.365	48280	62883	67010	68385	68289	71995	74326	76638	81312	86318	89566	91395	98270	102043	104440	109885	113685
	696.925	48563	63434	67502	68899	69160	72737	74709	77093	82115	86887	90040	91752	98557	102665	104604	110587	113919
	697.485	49421	64152	68203	69297	69822	72905	75448	77709	82306	87445	90611	92539	99074	102941	105551	110980	114039
	698.044	49929	64766	68893	69895	69813	73393	75662	77964	82788	87603	91047	92660	99082	103013	105238	111188	114072
	698.604	50477	65690	69039	70522	70424	73918	76337	78658	83117	87978	91106	93115	99486	103408	106111	111184	114450
	699.164	51141	66345	69766	71280	70866	74311	76499	78380	83184	88491	91664	93113	99474	103407	105825	111544	114463
	699.724	51399	66740	70205	71508	71115	74900	76904	79303	83932	88661	91610	93682	99993	103776	105789	111408	113753
	700.283	52153	67080	70747	71774	71586	74613	76646	79417	83904	88729	91887	93446	99928	103654	106051	111238	113965
	700.843	52363	67597	71520	72458	71979	75072	77471	79658	84270	89304	92351	93885	99920	103616	105351	111490	114180
	701.403	53016	68084	71043	72308	72011	75414	77662	79564	84575	89165	91981	93724	99820	103754	105437	111170	113563
	701.963	53436	68622	71804	73251	71854	75740	77639	79814	84246	89436	92330	93682	99743	103480	105724	111108	113474
	702.522	53729	68920	71947	73434	72174	75522	77812	79971	84292	89596	92089	93723	99736	103456	104878	110159	113170
	703.082	54178	69208	72132	73236	72355	75732	77957	79900	84703	89475	92544	93355	99956	103345	104920	109923	112449
	703.642	54349	69544	72276	73408	72527	75591	77715	79802	84585	89286	92096	93394	99470	102674	104703	109695	111728
	704.201	54857	69951	72287	73343	72624	76158	77674	80124	84531	89199	91741	92927	99090	102353	104290	109101	111295
	704.761	54913	70064	72244	73780	72497	75836	78147	79416	84482	88811	91652	92586	98760	102165	103439	108389	110849
	705.321	55320	70053	72098	73421	72338	75814	77765	79504	84065	88506	91000	92445	98468	101441	102716	107524	109608
	705.88	55587	70279	72301	73416	72021	75562	77815	79253	83773	88248	91203	92359	97890	100714	102215	106951	108753
	706.44	55872	70158	72074	73351	71653	75533	76864	78735	83364	87772	90271	91962	97249	100264	101539	105798	107295
	707	55812	70153	72318	73193	71572	75231	77122	78668	83082	87825	90591	91341	96576	99510	100623	104923	106483
	707.559	56081	70197	71908	73279	71671	75007	76896	78751	82688	87138	89798	90581	95813	98547	99762	104285	105683
	708.119	55967	69728	71588	72851	71491	74707	76120	78144	82264	86813	89319	90092	95250	97989	99031	103273	104517
	708.679	56113	70113	71777	72461	70744	74212	76405	77834	81715	86180	88547	89109	94360	97062	97736	101833	102949
	709.238	56049	70002	71237	72835	70732	74302	75749	77828	81419	85740	87879	88517	93410	96091	96988	100770	101915
	709.798	56079	69720	70912	72010	70195	73344	75048	76868	80641	84703	86871	87527	92530	94953	95805	98889	99508
	710.358	55914	69416	70864	72085	70241	73167	74772	76412	80007	84551	86158	86793	91619	93575	94424	97742	98687
	710.917	56200	69252	70657	71547	69761	72554	74335	75916	79522	83681	85480	85867	90682	92591	93026	96181	97061
	711.477	55918	69124	70164	71319	69140	72429	73879	75709	78921	82709	85115	85165	89304	91727	92205	95052	95697
	712.036	55806	68980	69839	70760	68751	71881	73436	74984	78080	82077	83869	84014	88370	90489	90597	93831	93693
	712.596	55915	68544	69580	70689	68552	71524	72873	74025	77550	81412	83143	82994	87047	88897	89151	92303	92242
	713.155	55752	68228	69063	70231	67592	70965	72402	73532	76954	80503	82106	81625	85839	87835	87868	90553	90733
	713.715	55300	67999	68724	69752	67216	70556	71512	72916	75773	79136	81126	80655	84683	86420	86672	88685	88741
	714.274	54885	67493	68759	69120	66728	69882	70489	72071	75063	78236	80112	79651	82960	84546	84684	87480	86842
	714.834	54583	66994	67536	68498	65847	68793	69865	70829	74277	77235	78889	78028	81884	82836	83130	85603	84888
	715.393	54743	67127	67477	68013	65838	68699	69626	70617	73352	76920	77806	77099	80915	82211	82079	84042	83690
	715.953	54221	66446	66910	67331	64821	67570	68570	69791	72348	75670	76520	76097	79379	80299	80105	81899	81592
	716.513	54194	65865	65766	67280	64660	66820	68004	68528	71171	74195	75465	74559	77779	78468	78725	80548	79538
	717.072	53743	65035	65981	66316	63218	66192	66912	67841	70094	73017	73984	73063	76297	76751	76580	78347	77439
	717.631	53636	64939	65158	65670	62831	65325	66041	66417	69158	71929	72440	71603	74919	75552	74848	76730	75720
	718.191	53023	64205	63900	64829	61842	64569	65044	65749	67870	70584	71241	70346	72932	73445	73143	74685	73743
	718.75	52909	63542	63737	64165	60994	63703	64344	64698	66496	69429	69737	68948	71433	71975	71119	72780	71917
	719.31	52628	62918	62460	63343	60287	62714	63331	63630	65589	68442	68755	67136	70068	69988	69935	70848	69911
	719.869	52062	62271	62147	62604	59764	62191	62436	62609	64188	66794	67472	66359	67677	68499	68155	69186	68238
	720.429	52015	61502	60865	61913	58553	61122	61250	61441	62996	65493	65732	64498	66762	67012	66472	67471	66368
	720.988	51187	61218	60543	60671	57652	59989	60084	60410	61636	64343	64381	62811	65088	65308	64651	65388	64141
	721.548	50851	60164	59729	59894	56938	58947	59065	59129	60449	62682	62945	61573	63222	63510	62883	63739	62632
	722.107	50465	59544	58731	59181	56109	57922	57936	57810	59109	61533	61201	59689	61676	61939	61031	61787	60623
	722.666	49850	58913	58024	57969	55067	57024	56783	56717	57842	60054	59921	58524	60068	60156	59211	59926	58758
	723.226	49200	58388	57265	57392	54119	56043	55738	55736	56844	58792	58785	57074	58468	58506	57590	58516	56889
	723.785	48660	57471	56150	56201	53240	54906	54885	54565	55283	57224	57220	55543	56858	56936	55866	56696	55403
	724.344	48196	56473	55382	55460	51843	53572	53457	53180	53966	56094	55594	54037	55194	55290	54450	54875	53565
	724.904	47375	55584	54169	54514	50965	52790	52175	51993	52989	54283	54072	52330	54163	53753	52548	53034	51770
	725.463	46810	54720	53367	53388	50027	51548	51065	50614	51424	53012	52858	50935	52250	51920	50965	51079	50033
	726.023	46136	53936	52439	52345	49100	50278	50234	49494	50077	51728	51224	49588	50682	50538	49428	49815	48662
	726.582	45581	53156	51372	51197	48348	49169	49018	48548	48692	50165	49771	48332	49302	49175	48015	48661	47044
	727.141	44945	52100	50292	50224	47227	48250	47861	47089	47632	48917	48535	46736	47594	47654	46431	46529	45429
	727.701	44255	51154	49459	48988	45832	47179	46601	46209	46329	47498	47033	45640	46140	46004	45091	45225	44272
	728.26	43635	50472	48452	48263	44779	45853	45526	44780	45055	46449	45835	44071	44807	44407	43530	43771	42727
	728.819	42722	49267	47400	47079	43668	44581	44114	43440	43703	45090	44299	42482	43239	42975	42016	42312	41209
	729.378	41770	48306	46191	46023	42770	43543	42842	42305	42451	43784	42890	41379	41981	41657	40704	40852	39637
	729.938	41197	47606	45091	45024	41682	42664	41747	41076	41356	42271	41721	39960	40488	40297	39461	39710	38358
	730.497	40247	46351	44091	44137	40526	41468	40719	39904	39955	40962	40274	38772	39437	38799	38359	38203	37050
	731.056	39543	45381	43038	42915	39557	40245	39671	38898	38884	39561	38968	37298	38054	37479	36841	36846	35737
	731.615	38593	44514	42198	41460	38440	39186	38335	37562	37570	38400	37853	36377	36696	36124	35434	35433	34481
	732.175	37759	43477	40862	40511	37434	38061	37009	36573	36467	37003	36338	34788	35462	35023	34308	34300	33200
	732.734	37264	42538	39856	39510	36437	37006	36237	35405	35540	36144	35342	33764	34287	33781	33050	33086	32230
	733.293	36270	41576	38904	38498	35355	36047	35096	34530	34183	35052	34202	32735	33124	32765	31989	31925	30688
	733.852	35461	40689	37657	37512	34110	34870	34134	33344	32994	33645	33155	31642	32153	31574	30766	30650	29721
	734.412	34531	39582	36830	36380	33288	33715	32914	32117	31899	32477	31905	30418	30911	30441	29645	29717	28608
	734.971	34026	38458	35741	35385	32389	32828	31892	31177	30949	31701	30960	29318	29917	29217	28710	28566	27761
	735.53	33216	37313	34834	34370	31405	31878	30752	30121	30187	30292	29859	28391	28851	28305	27717	27580	26556
	736.089	32347	36532	33742	33271	30430	30834	29862	29236	29021	29624	28872	27539	27477	27218	26475	26491	25648
	736.648	31504	35570	32880	32247	29703	29736	29210	28305	28025	28381	27776	26506	26639	26217	25655	25406	24662
	737.208	30627	34641	31717	31351	28575	28837	28114	27279	26932	27533	26731	25537	25673	25199	24745	24571	23875
	737.767	29921	33587	30718	30540	27729	28018	27114	26278	26245	26477	25927	24619	24654	24358	23768	23523	22954
	738.326	29103	32823	29866	29428	26774	27146	26289	25558	25286	25590	24914	23591	23856	23574	22856	22715	22205
	738.885	28211	31608	28955	28624	26080	26161	25231	24496	24285	24386	23997	22936	23057	22674	22020	22118	21055
	739.444	27387	30840	28073	27665	25071	25296	24553	23590	23395	23955	23244	21906	22140	21820	21110	21173	20418
	740.003	26864	29998	27084	26874	24333	24368	23608	22955	22655	22971	22496	21150	21337	20901	20381	20352	19676
	740.562	26001	28888	26360	25814	23479	23643	22833	22264	21826	22007	21718	20469	20681	20192	19667	19453	18745
	741.121	25165	28096	25480	25107	22702	22836	22006	21440	21011	21290	20668	19686	19685	19326	18935	18639	17813
	741.68	24414	27375	24652	24173	21999	22249	21505	20497	20332	20530	19960	18926	19023	18713	18263	17960	17372
	742.24	23696	26476	23982	23461	21221	21451	20460	19698	19506	19838	19124	18146	18311	18092	17417	17502	16911
	742.799	23175	25389	23069	22658	20480	20500	19805	19149	18722	19178	18512	17498	17677	17250	16881	16867	16104
	743.358	22329	24939	22355	21866	19871	19747	19068	18591	18146	18520	17769	17062	17094	16698	16218	16135	15575
	743.917	21539	24012	21512	21214	19114	19137	18509	17787	17546	17775	17130	16279	16226	16148	15523	15508	14989
	744.476	21118	23134	20740	20332	18615	18499	17801	17020	16834	17068	16599	15634	15772	15393	14843	14816	14359
	745.035	20214	22501	20132	19821	17862	17802	17252	16584	16284	16466	15937	15013	15084	15053	14435	14308	13800
	745.594	19718	21847	19468	19032	17189	17299	16469	16002	15644	15920	15321	14482	14529	14297	13859	13829	13373
	746.153	18829	21236	18791	18324	16637	16525	15975	15422	15030	15275	14813	13850	13974	13785	13247	13301	12804
	746.712	18423	20406	18004	17760	15986	16042	15251	14912	14529	14491	14058	13533	13502	13296	12871	12761	12213
	747.271	17860	19759	17351	16997	15478	15496	14879	14203	13969	14211	13735	12959	13013	12686	12251	12247	11783
	747.83	17281	19046	16720	16529	14905	14927	14276	13743	13475	13533	13078	12392	12489	12173	11788	11770	11402
	748.389	16750	18294	16310	15892	14390	14243	13786	13287	12890	13208	12663	12018	12159	11740	11357	11374	10817
	748.948	15975	17810	15633	15393	13863	13841	13236	12687	12368	12713	12186	11597	11574	11409	11023	10773	10588
	749.507	15516	17082	15134	14724	13225	13414	12759	12344	11967	11984	11785	11036	11039	10839	10535	10527	10174
	750.066	15018	16549	14711	14282	12845	12779	12309	11741	11502	11680	11272	10676	10723	10539	10222	10041	9586
	750.625	14595	15985	14098	13760	12491	12393	11774	11334	11042	11293	10723	10197	10229	10017	9724	9633	9363
	751.184	13987	15447	13545	13244	11963	11947	11344	11014	10713	10748	10419	9827	9832	9658	9403	9182	9009
	751.743	13548	14840	13124	12710	11384	11442	10985	10513	10209	10375	10082	9491	9443	9277	9010	8947	8572
	752.301	13043	14494	12636	12394	11039	11050	10584	10135	9925	9969	9652	9093	9015	8808	8622	8629	8164
	752.86	12650	13760	12162	11892	10686	10659	10147	9754	9538	9421	9314	8750	8731	8699	8350	8320	7861
	753.419	12073	13309	11621	11321	10182	10333	9735	9357	9162	9345	8952	8380	8407	8186	7888	7900	7575
	753.978	11740	12858	11227	10900	9799	9854	9249	9070	8712	8826	8548	7999	8169	7867	7723	7587	7303
	754.537	11268	12433	10743	10601	9417	9552	9071	8782	8510	8548	8247	7654	7670	7556	7387	7299	7024
	755.096	10880	12140	10527	10121	9170	9037	8698	8412	8017	8199	7850	7493	7510	7230	7144	6938	6716
	755.655	10466	11508	10138	9830	8891	8741	8257	8023	7799	7895	7729	7183	7207	7039	6775	6816	6533
	756.214	10154	11154	9674	9467	8443	8574	8001	7648	7586	7462	7307	6820	6890	6682	6503	6519	6164
	756.772	9772	10660	9270	9148	8049	8190	7810	7452	7280	7375	7128	6527	6692	6557	6332	6289	5959
	757.331	9281	10331	9020	8673	7926	7845	7347	7108	6996	6994	6714	6392	6452	6249	6033	5986	5743
	757.89	9090	9923	8560	8432	7576	7500	7089	6805	6693	6727	6455	6101	6130	5955	5757	5769	5428
	758.449	8729	9605	8220	8058	7234	7331	6901	6413	6303	6492	6289	5825	5899	5794	5582	5571	5313
	759.008	8545	9345	7936	7769	6959	6935	6575	6365	6106	6178	5971	5684	5667	5576	5296	5286	5134
	759.566	8130	8784	7707	7508	6756	6678	6415	6145	5924	6001	5820	5480	5518	5237	5204	5073	4994
	760.125	7885	8575	7386	7233	6521	6441	6149	5855	5794	5662	5556	5204	5270	5108	4899	4927	4788
	760.684	7553	8250	7017	6916	6266	6200	5929	5624	5472	5560	5380	5005	5000	4868	4760	4730	4600
	761.243	7297	7878	6877	6679	5995	6001	5651	5418	5285	5326	5079	4861	4848	4656	4634	4535	4332
	761.802	6981	7628	6645	6477	5753	5749	5440	5286	5054	5017	4830	4603	4607	4491	4383	4250	4239
	762.36	6755	7260	6335	6156	5610	5517	5280	4987	4880	4851	4746	4479	4526	4369	4195	4288	3990
	762.919	6465	7140	6060	5964	5340	5347	4972	4908	4722	4688	4608	4256	4241	4166	4037	4063	3858
	763.478	6244	6819	5877	5757	5161	5208	4822	4621	4537	4548	4355	4106	4136	4034	3901	3822	3809
	764.037	6118	6587	5686	5518	4919	4949	4614	4475	4291	4353	4172	3971	3982	3835	3713	3765	3560
	764.595	5748	6347	5340	5269	4838	4701	4531	4316	4190	4193	4033	3760	3843	3742	3609	3513	3455
	765.154	5578	6032	5259	5022	4618	4619	4345	4149	4026	4024	3830	3720	3640	3628	3514	3313	3297
	765.713	5293	5932	5039	4971	4393	4393	4141	3977	3813	3911	3741	3540	3569	3478	3339	3222	3206
	766.271	5133	5615	4828	4695	4181	4182	3935	3807	3735	3810	3573	3386	3407	3362	3173	3174	3052
	766.83	4982	5365	4641	4568	4117	4121	3814	3588	3564	3536	3491	3264	3234	3201	3120	3089	2921
	767.389	4687	5165	4499	4426	3924	3852	3680	3542	3368	3530	3235	3147	3137	3094	3015	2867	2813
	767.947	4569	4979	4313	4207	3812	3742	3552	3384	3359	3269	3131	3010	2984	2945	2865	2844	2693
	768.506	4393	4761	4138	4108	3685	3598	3486	3268	3244	3164	3063	2810	2853	2755	2699	2677	2649
	769.065	4269	4535	3957	3817	3475	3438	3260	3166	3028	3055	2957	2732	2790	2657	2602	2564	2507
	769.623	4050	4427	3850	3709	3282	3366	3155	2946	2942	2933	2789	2637	2654	2661	2516	2496	2421
	770.182	3942	4295	3691	3571	3280	3214	2949	2901	2769	2830	2719	2521	2536	2488	2424	2416	2358
	770.74	3774	4129	3607	3374	3157	3117	2939	2815	2715	2736	2585	2482	2516	2452	2360	2311	2282
	771.299	3650	4021	3409	3314	3014	2999	2804	2671	2614	2585	2564	2370	2376	2343	2247	2216	2158
	771.858	3413	3771	3217	3158	2915	2872	2691	2585	2506	2542	2475	2298	2245	2189	2121	2114	2059
	772.416	3415	3764	3197	3077	2751	2718	2536	2423	2446	2420	2363	2244	2213	2156	2050	2090	1997
	772.975	3246	3527	3037	2899	2646	2602	2531	2325	2408	2254	2262	2152	2147	2030	2017	1928	1929
	773.533	3120	3369	2873	2838	2523	2538	2393	2267	2230	2218	2191	2058	2090	1963	1907	1910	1857
	774.092	3021	3276	2784	2782	2494	2380	2278	2204	2118	2214	2050	1936	1936	1920	1842	1805	1758
	774.65	2890	3133	2651	2614	2392	2338	2147	2118	2048	2038	1969	1826	1848	1877	1775	1769	1710
	775.209	2782	3033	2546	2549	2301	2201	2071	2031	1981	1936	1903	1742	1834	1797	1719	1665	1627
	775.767	2657	2908	2502	2356	2182	2141	2026	1975	1925	1956	1817	1749	1717	1736	1625	1619	1551
	776.326	2564	2848	2442	2354	2073	2051	1984	1860	1773	1872	1776	1670	1698	1624	1580	1575	1467
	776.884	2512	2636	2286	2281	2002	1931	1888	1796	1757	1729	1740	1584	1559	1568	1538	1488	1451
	777.443	2369	2597	2207	2122	1897	1939	1829	1743	1730	1687	1627	1545	1607	1572	1477	1421	1409
	778.001	2251	2459	2147	2080	1887	1851	1756	1701	1606	1632	1535	1422	1512	1441	1443	1361	1390
	778.56	2205	2395	2051	1944	1832	1774	1686	1612	1555	1564	1561	1404	1441	1402	1383	1318	1292
	779.118	2067	2261	1963	1940	1731	1723	1600	1550	1520	1518	1450	1393	1374	1353	1299	1301	1218
	779.677	2087	2245	1893	1847	1689	1652	1560	1533	1447	1491	1395	1295	1361	1283	1249	1214	1224
	780.235	1936	2155	1806	1753	1613	1583	1467	1471	1411	1468	1327	1270	1294	1256	1210	1186	1183
	780.794	1870	2035	1771	1727	1569	1478	1446	1385	1330	1350	1263	1204	1225	1203	1147	1216	1114
	781.352	1792	2020	1678	1643	1473	1446	1435	1355	1321	1333	1246	1189	1202	1179	1135	1125	1090
	781.911	1733	1826	1669	1542	1467	1410	1318	1309	1241	1202	1135	1139	1187	1095	1033	1039	1040
	782.469	1633	1796	1573	1515	1393	1333	1269	1229	1191	1173	1172	1070	1130	1091	1048	1057	1020
	783.027	1640	1732	1510	1441	1330	1297	1270	1217	1166	1171	1118	1044	1075	1056	1008	1021	935
	783.586	1541	1678	1401	1390	1254	1208	1177	1155	1122	1154	1042	1037	1038	1023	992	978	921
	784.144	1505	1661	1374	1341	1166	1198	1173	1089	1079	1097	1030	1001	1002	924	937	969	947
	784.703	1400	1555	1367	1328	1140	1152	1084	1059	1025	1029	960	958	998	896	920	903	894
	785.261	1365	1521	1278	1226	1156	1150	1031	1056	969	996	975	914	887	913	878	876	821
	785.819	1307	1450	1259	1221	1057	1109	1013	1009	969	976	900	871	858	856	869	854	821
	786.378	1231	1415	1197	1151	1057	1049	1016	916	906	912	920	846	803	816	812	832	808
	786.936	1225	1339	1179	1147	1037	1005	940	942	896	876	867	809	844	848	805	788	781
	787.494	1188	1289	1083	1071	978	977	938	879	834	858	832	802	785	770	740	755	765
	788.053	1127	1289	1083	1020	974	929	860	907	831	802	803	760	758	746	757	756	707
	788.611	1097	1232	976	991	909	909	843	811	780	807	796	739	747	717	715	695	691
	789.169	1021	1157	959	962	883	849	819	796	778	751	751	680	733	714	715	699	683
	789.727	1016	1090	998	911	861	783	774	760	707	749	714	701	705	658	665	689	673
	790.286	966	1044	915	879	774	811	753	744	714	756	704	655	678	671	663	630	616
	790.844	942	1040	897	863	755	753	736	695	719	694	692	648	640	620	635	643	620
	791.402	886	1013	883	813	747	738	681	688	701	666	652	609	631	613	605	583	601
	791.96	878	972	801	786	712	727	651	668	659	650	635	605	611	602	565	563	554
	792.519	828	942	802	769	708	672	657	653	627	623	580	552	607	595	551	556	544
	793.077	801	908	758	742	667	688	650	634	607	593	565	540	565	570	558	554	542
	793.635	747	857	753	706	687	665	637	582	545	583	557	544	567	530	550	490	516
	794.193	752	816	712	644	622	614	586	536	533	588	563	511	506	540	508	515	466
	794.752	706	786	702	670	624	594	554	519	547	559	529	505	512	524	498	522	445
	795.31	663	774	658	625	564	575	561	545	507	509	526	485	477	489	484	459	455
	795.868	687	741	646	621	534	554	547	541	491	490	484	468	477	478	450	468	470
	796.426	619	654	608	555	578	542	530	487	501	479	486	459	436	478	455	464	415
	796.984	603	699	574	568	552	503	516	494	489	463	446	445	425	412	447	423	413
	797.542	580	657	563	559	519	515	495	489	464	452	435	404	404	412	438	423	407
	798.101	540	628	533	550	489	474	477	453	467	424	433	399	429	425	379	392	396
	798.659	554	632	532	509	484	465	441	468	421	433	414	409	405	379	374	425	392
	799.217	527	617	481	513	460	422	435	447	434	413	408	371	376	393	422	381	371
	799.775	511	593	493	485	480	464	430	447	397	396	406	394	409	372	399	360	360
	800.333	497	576	464	483	454	433	443	390	405	379	364	389	369	382	387	355	313
	800.891	476	514	460	486	431	381	418	377	376	392	377	338	355	354	392	349	347
	801.449	450	521	453	423	412	396	405	391	374	341	371	332	365	306	369	361	331
	802.007	451	540	416	415	409	389	347	392	349	329	345	329	337	329	339	300	321
	802.565	416	470	426	368	392	376	376	344	357	345	320	323	313	348	331	292	324
	803.123	381	473	414	405	363	342	344	350	347	331	307	305	353	319	307	333	316
	803.681	409	414	380	365	375	334	337	313	314	325	307	288	343	333	293	294	331
	804.24	386	404	377	367	354	341	329	324	316	292	293	310	325	301	305	294	279
	804.797	387	438	373	364	338	313	331	300	316	274	292	275	309	309	313	284	259
	805.356	385	369	367	349	312	312	281	328	297	290	298	276	281	286	270	294	251
	805.914	320	397	369	347	309	302	286	312	259	275	265	258	291	292	276	264	273
	806.471	341	356	313	328	303	282	299	321	304	297	286	248	280	270	267	280	292
	807.029	302	400	294	321	311	267	281	271	271	271	286	239	292	269	275	264	264
	807.587	293	381	314	271	306	298	273	269	300	269	251	222	241	273	261	247	249
	808.145	293	332	292	309	275	277	262	277	281	255	247	223	251	247	261	250	285
	808.703	279	303	309	284	288	260	246	255	265	222	253	229	234	239	252	252	252
	809.261	265	319	282	270	256	264	261	247	240	223	266	222	254	258	247	229	244
	809.819	283	312	260	275	249	267	241	254	240	239	218	205	219	222	210	244	231
	810.377	237	313	225	265	253	242	265	225	201	191	198	197	225	203	229	232	249
	810.935	249	270	246	260	257	225	236	236	219	214	201	213	236	244	254	206	227
	811.493	244	268	248	229	231	229	254	232	215	229	244	222	233	234	198	231	213
	812.051	240	286	236	247	237	205	214	195	194	194	192	161	220	194	209	231	215
	812.609	231	274	243	210	213	226	204	209	212	207	175	185	170	205	218	176	191
	813.167	235	256	192	223	209	188	172	186	221	236	201	205	209	194	204	231	205
	813.725	239	233	198	190	199	186	221	190	197	191	197	168	197	183	194	196	194
	814.282	198	228	196	203	185	182	194	177	191	206	162	162	188	191	182	192	183
	814.84	214	225	184	218	198	170	177	197	160	178	146	172	184	155	184	178	174
	815.398	200	220	171	180	207	155	158	192	196	178	165	151	179	196	174	150	180
	815.956	188	232	167	171	183	159	188	153	173	163	182	147	183	170	172	129	184
	816.514	153	192	185	181	155	157	178	184	172	151	148	173	156	172	157	176	148
	817.072	170	198	177	164	151	163	154	162	167	179	159	164	151	189	170	167	145
	817.629	180	184	176	179	195	157	167	162	171	155	127	179	184	158	156	160	158
	818.187	179	194	177	159	168	154	159	163	160	141	152	110	159	164	154	162	158
	818.745	125	178	154	171	170	140	165	157	126	151	115	119	137	128	150	154	162
	819.303	136	158	158	133	164	120	165	144	138	143	103	107	127	132	145	152	148
	819.861	167	183	156	150	158	132	148	152	157	145	145	109	154	164	151	123	143
	820.418	124	168	158	169	143	119	158	144	123	97	119	117	149	155	154	125	152
	820.976	134	162	131	131	139	124	115	115	126	108	118	149	145	139	150	123	156
	821.534	143	175	131	138	129	125	120	152	119	124	114	103	137	145	130	118	156
	822.091	141	134	151	142	144	125	117	136	143	101	129	101	153	144	147	119	117
	822.649	138	162	133	151	125	97	154	108	140	132	122	101	126	128	129	128	142
	823.207	103	137	125	129	126	128	135	148	105	123	123	102	120	129	129	113	128
	823.765	120	151	123	134	128	125	116	132	90	133	114	103	107	121	131	120	129
	824.322	111	121	131	137	115	108	126	127	116	98	107	105	143	128	134	123	122
	824.88	106	128	105	105	134	117	115	131	132	109	105	97	135	147	127	130	103
	825.438	103	114	113	108	97	127	113	84	106	86	94	79	108	111	115	116	118
	825.995	99	137	97	119	120	107	105	103	106	122	92	111	97	120	112	118	113
	826.553	104	126	92	128	119	108	123	123	104	103	92	100	131	137	122	109	125
	827.111	78	146	123	108	134	93	116	114	99	105	92	91	121	133	89	116	113
	827.668	105	112	103	96	123	97	101	115	113	75	94	104	129	116	105	121	113
	828.226	80	132	89	98	96	90	102	108	96	118	84	89	122	90	119	90	112
	828.783	104	115	98	98	108	69	107	124	106	118	103	102	107	115	114	97	109
	829.341	94	109	99	86	89	85	97	101	94	100	87	74	87	114	122	103	113
	829.899	65	121	96	113	92	90	79	100	71	93	91	93	76	106	101	84	82
	830.456	92	94	71	87	90	87	97	70	69	77	80	87	108	105	92	98	106
	831.014	95	93	80	93	84	92	82	91	79	84	89	101	117	106	87	110	93
	831.571	98	106	86	86	89	82	80	96	83	98	89	73	91	114	121	104	112
	832.129	80	98	87	84	82	71	52	77	78	90	67	78	85	111	93	93	77
	832.686	80	84	84	86	72	64	72	86	82	88	78	75	76	76	80	83	98
	833.244	73	81	83	82	82	86	94	81	85	80	73	76	88	104	89	111	102
	833.801	68	101	67	83	93	78	72	107	77	74	89	64	97	87	109	71	83
	834.359	79	89	81	89	97	69	74	66	83	83	64	66	110	92	90	80	81
	834.916	57	80	86	74	74	59	86	65	90	73	52	85	83	87	101	76	96
	835.474	56	85	65	47	82	79	92	83	71	85	82	78	101	88	70	86	89
	836.031	67	85	67	87	103	74	79	51	88	95	71	94	102	86	112	80	67
	836.589	61	91	48	54	61	62	77	79	92	76	92	64	80	62	88	95	77
	837.146	59	84	60	62	78	63	71	61	65	87	72	64	65	81	86	89	98
	837.704	69	78	71	67	58	61	73	85	82	65	74	55	83	94	89	77	82
	838.261	61	70	62	55	92	53	85	89	56	66	66	69	95	87	75	87	79
	838.819	54	82	77	58	62	59	80	75	69	64	47	41	75	82	94	80	88
	839.376	63	62	65	68	45	55	65	83	65	52	72	56	103	64	85	59	82
	839.933	76	59	63	67	42	67	61	66	73	65	64	71	72	86	85	62	95
	840.491	55	82	58	51	76	54	51	76	54	55	48	63	86	118	90	55	62
	841.048	51	87	49	62	76	63	50	90	52	70	60	53	64	85	70	57	80
	841.606	74	62	53	66	64	64	61	70	73	65	58	65	69	73	85	61	84
	842.163	69	76	75	45	66	49	62	57	71	76	65	67	81	78	90	61	98
	842.72	67	61	58	64	59	59	57	70	57	63	67	59	95	67	66	67	75
	843.278	52	66	31	70	58	62	60	45	56	72	51	48	80	84	66	76	87
	843.835	32	61	65	49	60	51	55	65	87	66	46	57	51	88	74	67	92
	844.392	57	69	48	57	62	46	71	74	50	54	49	55	77	68	77	67	85
	844.95	56	76	55	61	76	60	68	47	57	54	45	75	67	83	59	80	78
	845.507	46	68	54	39	57	27	64	39	37	48	41	49	57	58	46	64	48
	846.064	30	41	38	61	26	46	59	48	64	48	59	30	76	61	50	86	66
	846.622	39	60	39	61	33	38	48	77	70	59	46	48	66	86	77	63	57
	847.179	30	60	26	52	62	31	55	70	65	62	60	45	77	61	63	46	62
	847.736	41	53	50	53	38	51	66	31	48	47	56	31	59	68	52	63	86
	848.293	53	42	28	68	27	46	49	38	47	55	32	43	71	47	88	61	51
	848.851	42	68	48	40	32	42	32	83	57	64	43	50	56	62	87	45	41
	849.408	27	91	38	45	70	39	62	61	64	40	43	52	64	69	61	68	82
	849.965	24	52	49	32	39	25	51	39	31	57	77	30	43	72	53	65	68
	850.522	57	53	38	47	36	37	28	72	60	53	51	41	65	78	61	33	69
	851.08	52	53	33	83	47	62	54	62	49	57	44	46	61	74	78	70	68
	851.637	36	58	32	60	39	47	54	61	60	41	43	44	51	83	71	51	72
	852.194	41	29	52	36	62	26	49	46	51	54	52	40	61	64	55	57	79
	852.751	51	45	48	66	52	26	41	61	31	56	32	42	58	45	52	70	65
	853.308	40	52	55	46	37	41	50	44	53	43	40	48	64	74	84	61	76
	853.865	55	54	45	48	52	55	66	65	57	44	50	33	63	38	61	28	74
	854.423	33	51	28	42	44	44	42	67	48	59	41	40	81	65	75	44	63
	854.98	34	44	32	46	20	50	57	44	36	28	57	40	65	61	60	63	58
	855.537	25	40	46	44	40	46	44	53	38	52	50	49	52	60	55	59	84
	856.094	28	57	35	49	52	19	71	54	49	59	64	47	40	53	58	63	59
	856.651	47	58	46	49	39	59	58	48	47	29	46	32	77	71	63	79	75
	857.208	38	32	33	53	49	35	54	41	47	76	37	48	71	61	71	65	71
	857.765	30	45	32	54	32	38	55	53	51	65	35	48	64	73	78	63	59
	858.322	44	54	52	45	66	34	45	49	58	41	38	43	83	52	78	66	48
	858.879	61	38	37	31	50	49	26	49	40	62	49	26	37	63	64	65	54
	859.437	32	34	25	56	37	44	36	34	32	40	38	45	36	84	60	74	62
	859.994	32	38	7	45	41	32	36	52	58	36	39	47	67	47	61	71	45
	860.551	48	47	30	26	47	27	50	38	47	33	53	36	47	69	62	68	64
	861.108	37	32	27	47	24	39	43	43	32	50	35	30	53	34	57	32	55
	861.665	33	45	34	33	41	24	56	55	31	51	26	40	65	45	60	52	74
	862.222	44	44	12	54	44	41	37	35	56	33	36	38	59	30	51	68	56
	862.779	42	32	37	47	49	45	32	36	50	34	39	40	49	55	56	58	67
	863.336	3	54	32	26	47	17	68	34	30	48	43	48	48	73	78	34	67
	863.893	6	36	33	35	45	31	40	58	21	32	41	9	68	50	49	53	52
	864.45	40	53	17	15	36	41	19	50	51	23	43	58	58	68	71	40	56
	865.007	24	51	39	27	54	22	56	53	36	38	29	11	54	72	63	54	65
	865.563	42	39	15	28	30	10	50	44	40	31	13	29	44	49	49	63	41
	866.12	39	40	41	36	28	42	43	37	56	38	35	18	50	51	55	56	44
	866.677	38	30	25	45	15	34	30	42	55	34	33	18	47	48	67	32	64
	867.234	43	32	40	36	44	31	37	40	31	40	39	13	66	64	61	26	63
	867.791	9	36	47	32	46	3	28	33	39	32	16	14	35	40	53	54	48
	868.348	37	37	21	40	30	34	38	36	37	30	20	23	54	54	28	49	59
	868.905	40	31	22	63	43	38	30	42	54	20	38	22	54	48	54	50	54
	869.462	40	56	35	42	35	19	26	42	41	27	36	25	45	51	37	35	53
	870.019	16	45	27	44	42	19	28	37	46	31	53	37	48	43	47	66	64
	870.576	32	18	37	35	36	27	51	33	71	36	39	21	36	42	52	48	61
	871.132	16	11	18	22	23	20	32	43	41	29	27	38	51	62	50	46	64
	871.689	31	42	20	41	40	35	38	42	39	21	31	23	32	58	47	59	42
	872.246	40	50	30	39	16	31	28	39	23	27	32	28	31	60	58	46	39
	872.803	34	48	54	51	44	22	43	27	47	40	39	12	38	53	67	44	51
	873.36	68	62	35	18	48	19	30	62	51	47	25	44	47	30	55	59	56
	873.916	34	47	35	17	39	33	48	37	32	24	43	26	56	50	59	41	53
	874.473	28	42	16	16	41	23	50	26	31	33	51	19	57	33	37	46	48
	875.03	38	30	4	21	39	12	52	25	29	30	17	11	56	64	38	29	32
	875.587	36	49	23	36	26	12	8	50	46	32	25	48	66	40	41	37	46
	876.144	24	57	35	18	24	16	23	46	39	45	23	17	35	54	45	34	65
	876.7	24	46	14	26	60	19	27	13	38	48	35	50	62	33	50	49	59
	877.257	17	42	18	38	26	27	30	46	33	33	23	19	29	50	62	61	47
	877.814	35	24	29	48	60	40	18	51	41	26	44	40	31	33	56	48	71
	878.37	43	33	29	25	36	26	24	28	50	24	26	24	55	58	39	36	66
	878.927	51	23	15	24	17	21	20	24	57	16	21	31	52	50	43	51	30
	879.484	20	25	21	41	20	38	35	50	26	30	21	34	46	51	26	71	46
	880.041	47	23	41	5	37	31	45	46	46	25	46	37	38	63	65	41	56
	880.597	29	56	37	57	30	36	33	34	42	37	26	22	41	57	72	56	61
	881.154	41	43	30	18	53	13	24	40	22	26	26	34	34	68	55	68	65
	881.711	33	44	-9	23	17	8	28	28	50	33	35	29	49	35	34	50	47
	882.267	44	47	42	35	38	45	20	35	49	38	33	44	63	61	49	55	59
	882.824	41	32	30	14	40	21	42	17	37	40	32	19	50	56	55	57	64
	883.38	26	40	28	14	26	37	36	37	36	30	30	10	49	40	39	64	50
	883.937	46	15	23	22	36	7	36	13	55	20	8	35	49	42	40	73	51
	884.494	51	34	14	22	25	46	15	30	32	47	48	32	54	38	69	31	49
	885.05	36	30	25	22	56	27	34	44	30	31	22	28	43	42	56	57	67
	885.607	17	44	16	33	39	2	40	44	30	48	12	14	41	44	60	66	81
	886.163	31	37	16	55	17	30	30	22	28	40	31	28	40	49	51	50	47
	886.72	71	43	16	14	33	38	45	63	34	40	27	29	70	47	64	59	74
	887.276	35	55	42	22	50	25	44	50	38	32	15	26	48	72	43	50	42
	887.833	33	34	21	32	33	21	38	44	37	40	12	31	38	77	51	58	41
	888.39	46	15	23	24	63	33	29	45	4	22	29	34	50	32	58	32	61
	888.946	32	55	37	26	28	35	39	57	35	26	38	52	35	30	50	28	77
	889.503	49	29	36	8	48	18	37	33	27	43	44	26	52	51	55	40	59
	890.059	35	33	57	36	32	34	34	36	37	25	52	33	35	40	48	73	53
	890.616	42	33	31	35	23	24	43	33	17	22	21	27	34	40	45	29	48
	891.172	44	31	33	32	48	12	39	44	33	36	15	25	33	49	71	28	75
	891.729	38	48	25	16	35	36	33	53	33	25	37	32	54	72	47	32	62
	892.285	37	25	32	28	34	23	37	36	12	34	23	37	49	72	64	60	46
	892.841	53	36	32	40	16	25	12	27	29	29	22	19	28	39	44	41	59
	893.398	35	36	36	28	13	19	27	55	37	4	11	21	46	66	66	28	62
	893.954	35	36	21	23	46	28	55	47	25	33	15	21	46	59	54	53	75
	894.511	30	36	10	32	25	7	30	29	36	27	25	22	37	34	43	55	51
	895.067	47	48	26	42	24	3	18	30	19	43	13	17	38	52	19	36	86
	895.623	70	39	17	17	30	20	52	25	35	9	15	27	57	60	67	46	69
	896.18	45	56	38	38	5	33	18	40	48	5	35	16	68	57	32	38	53
	896.736	44	48	35	33	53	14	32	33	38	48	45	7	57	48	58	49	45
	897.293	54	21	0	14	48	25	26	44	28	40	17	21	49	38	70	50	61
	897.849	61	37	24	38	28	29	27	42	54	24	23	43	48	50	45	35	56
	898.405	61	33	30	35	32	32	26	42	28	30	24	21	47	52	51	49	49
	898.962	53	31	18	3	50	10	28	42	36	26	-3	20	35	47	64	57	63
	899.518	20	31	17	31	24	23	23	52	47	44	34	15	34	40	66	68	46
	900.074	49	44	26	38	29	33	49	49	19	12	24	33	58	44	53	36	45
	900.631	42	33	26	32	25	15	10	31	40	37	50	37	60	36	44	50	66
	901.187	35	31	26	37	25	14	20	20	39	42	28	17	53	53	28	52	69
	901.743	61	36	33	41	42	40	9	34	21	41	31	28	58	45	70	59	62
	902.299	35	37	30	30	30	33	30	44	32	21	15	47	56	35	67	38	68
	902.856	46	39	28	27	40	31	33	20	39	43	28	16	43	47	35	48	46
	903.412	38	37	-10	15	21	34	28	49	34	38	27	35	63	53	37	46	55
	903.968	38	40	27	15	34	12	9	18	26	42	32	34	39	41	30	66	85
	904.524	36	17	24	28	10	36	52	34	38	34	30	55	53	78	44	58	80
	905.081	45	40	-7	19	35	31	18	42	47	42	34	8	33	42	46	51	56
	905.637	56	41	25	30	52	34	40	44	33	4	28	12	50	36	37	59	28
	906.193	57	50	37	20	49	26	16	41	21	10	27	29	55	47	57	61	60
	906.749	62	39	30	30	37	41	19	34	55	38	37	20	37	34	47	40	50
	907.305	56	39	23	11	31	19	35	40	33	11	49	23	47	55	75	52	54
	907.862	60	29	9	24	35	27	34	42	22	34	34	17	31	32	29	48	33
	908.418	65	38	27	21	33	12	31	19	30	30	35	42	49	44	65	47	48
	908.974	54	44	43	19	26	33	50	27	50	24	19	29	57	54	54	42	65
	909.53	39	45	40	15	14	11	26	50	35	21	48	25	51	75	41	36	67
	910.086	49	55	24	22	16	23	26	31	24	62	36	28	56	38	58	42	50
	910.642	41	26	22	32	13	21	35	29	16	21	36	22	33	40	41	51	61
	911.198	66	46	19	20	40	13	24	33	51	27	20	18	48	37	66	42	55
	911.754	51	36	13	28	25	9	37	25	24	13	5	16	33	54	61	55	51
	912.31	56	47	13	17	42	24	30	25	5	43	42	17	42	71	53	50	56
	912.867	82	28	22	23	27	26	39	44	43	45	22	26	77	57	57	46	55
	913.423	47	32	26	34	19	16	29	17	44	45	27	50	53	57	48	36	60
	913.979	61	43	23	25	18	11	33	21	30	40	29	23	41	60	50	48	44
	914.535	44	28	29	12	21	21	21	23	23	20	16	15	37	58	41	46	57
	915.091	56	22	26	16	12	7	44	38	30	18	23	36	62	45	45	62	77
	915.647	62	48	31	31	16	25	21	36	37	40	15	14	58	53	42	30	55
	916.203	51	18	21	32	30	20	35	52	19	30	33	41	55	74	58	44	56
	916.759	58	30	3	22	25	30	27	44	44	36	6	24	47	47	38	72	51
	917.315	52	22	31	32	27	33	16	26	26	15	-9	34	32	44	50	47	48
	917.871	70	52	14	38	25	44	26	20	41	22	15	25	36	41	49	38	76
	918.427	61	43	20	22	31	19	37	25	38	21	26	4	16	76	37	37	50
