# Supplementary material for: Bright and durable scintillation from colloidal quantum shells
Source: Nat Commun. 2024 May 20;15:4274. doi: 10.1038/s41467-024-48351-9 (PMC11106345; doi:10.1038/s41467-024-48351-9)
Supplement: Supplementary file 3 — Source Data [file 41467_2024_48351_MOESM3_ESM.zip › Figure 3g.xlsx]

## Sheet: Sheet1
distance (micrometers)	pixel count (gray value)
-525	0.9167
-512.5	0.0473
-500	0
-487.5	0.4737
-475	0.0228
-462.5	0
-450	0
-437.5	0
-425	0
-412.5	0
-400	0
-387.5	0.5703
-375	1.3701
-362.5	0.064
-350	0
-337.5	0
-325	0
-312.5	1.3491
-300	0.6335
-287.5	1.9259
-275	1.9667
-262.5	0.0572
-250	0
-237.5	1.0784
-225	0.5425
-212.5	0.834
-200	0.4262
-187.5	0.0219
-175	0
-162.5	0
-150	0
-137.5	0
-125	0
-112.5	0.8085
-100	0.8397
-87.5	0.0305
-75	0
-62.5	2.6172
-50	2.7542
-37.5	1.1986
-25	1.0867
-12.5	6.1307
0	6.3409
12.5	39.2816
25	39.6929
37.5	20.3797
50	20.0004
62.5	41.1489
75	41.4104
87.5	21.7798
100	21.6873
112.5	49.1812
125	49.3508
137.5	25.9713
150	25.8433
162.5	43.8445
175	43.7825
187.5	19.478
200	19.5331
212.5	32.572
225	31.8538
237.5	0.4245
250	0.786
262.5	0
275	0
287.5	0
300	0
312.5	0
325	0.0066
337.5	0.4007
350	0.3913
362.5	0
375	0.0285
387.5	0.6226
400	1.2631
412.5	0
425	0
437.5	0
450	0
462.5	0
475	0.0558
487.5	0.8601
500	0.3734
512.5	0
525	0
537.5	0
550	0
562.5	0
575	0.0288
587.5	0.6223
600	1.2623
612.5	0
625	0
637.5	0
650	0
662.5	0
675	0
687.5	0
700	0
712.5	0
725	0
737.5	0
750	0
762.5	0
