# Supplementary material for: Bright and durable scintillation from colloidal quantum shells
Source: Nat Commun. 2024 May 20;15:4274. doi: 10.1038/s41467-024-48351-9 (PMC11106345; doi:10.1038/s41467-024-48351-9)
Supplement: Supplementary file 3 — Source Data [file 41467_2024_48351_MOESM3_ESM.zip › Figure 3h.xlsx]

## Sheet: Sheet1
line pair per mm	contrast
1	1
2	1
3	0.97
4	0.91
5.5	0.837
7	0.74
8.5	0.63
10	0.58
11.1	0.52
14.3	0.44
20	0.3
