# Supplementary material for: Bright and durable scintillation from colloidal quantum shells
Source: Nat Commun. 2024 May 20;15:4274. doi: 10.1038/s41467-024-48351-9 (PMC11106345; doi:10.1038/s41467-024-48351-9)
Supplement: Supplementary file 3 — Source Data [file 41467_2024_48351_MOESM3_ESM.zip › Figure 4a.xlsx]

## Sheet: Sheet1
	PL intensity decays at varying fluence (micro Joule per cm^2)
wavelength (nm)	0.068861	0.137722	0.550888	1.06735	1.75596	2.27241	3.75292	4.75141	5.95647	7.26483	10.9145	13.4279	15.838	18.1104	26.2016	30.5743	39.4918	45.586	49.3045	59.8402	80.0165	96.5431	105.22	130.147	214.846	258.229	349.814	394.573	406.968
327.566	29	37	14	20	25	33	42	40	8	16	3	25	53	25	8	11	30	-224	38	32	-80	-168	-48	60	-260	-540	-1020	-420	40
327.91	-24	-20	-13	4	32	-10	-5	-24	32	-6	10	-11	1	-18	-6	25	-15	-300	-17	-29	-48	-148	-64	-20	-1100	-1200	-1160	-1060	-240
328.253	-18	-2	6	-9	17	6	-31	40	3	19	-31	-18	31	7	39	8	7	-72	43	-9	-128	-96	-96	4	-900	-680	-600	-20	-900
328.597	-33	-26	-31	10	2	-9	-18	-7	-4	23	4	12	7	11	-48	24	0	-120	30	-28	80	-248	-32	-128	-620	-1300	-1760	-320	-1040
328.94	-25	-27	-11	-9	-48	5	-23	-38	-24	-49	2	-38	5	-13	-26	-43	-60	-208	-28	-27	-296	-268	-248	-284	-1820	-1320	-1600	-800	-1820
329.283	-47	-21	-91	-12	-59	-42	-64	-65	-17	-25	-69	-70	-36	-43	9	-23	-50	-376	-2	-32	-180	-364	-396	-300	-2540	-1740	-1520	-1900	-1860
329.627	9	28	27	47	21	39	55	52	38	43	48	21	54	5	55	49	74	68	74	37	64	32	-20	-28	220	-300	-820	400	-640
329.97	13	-10	-8	21	-10	48	-39	-28	3	-3	-9	1	17	21	31	16	43	-100	31	33	4	-48	-32	-28	-720	-700	-820	220	-1160
330.314	-16	-54	-65	-54	-49	-33	-42	-48	-30	-45	-54	-34	-58	-58	-32	-28	-64	-296	-50	-4	-184	-268	-320	-376	-1700	-3320	-2140	-2180	-2440
330.657	74	92	65	66	75	68	51	50	90	58	62	73	59	81	62	30	64	156	101	61	168	344	132	0	220	-60	980	-40	240
331	115	110	144	120	109	139	93	154	106	88	136	109	176	115	184	136	142	440	116	213	392	376	300	296	2120	1000	2500	1300	1740
331.344	-18	-28	-55	-61	-50	-57	-12	-19	-37	-45	-47	-54	-23	-17	-54	-7	15	-368	-59	-24	-484	-292	-288	-328	-1160	-1860	-1500	-2800	-1300
331.687	34	109	113	91	83	64	76	74	124	85	70	52	95	76	84	113	96	312	81	102	116	84	152	216	200	620	700	1240	1060
332.03	-65	-9	-35	-54	-62	-3	-64	4	-18	-28	-33	-50	-52	0	-33	8	-16	-220	-44	-33	-264	-200	-288	-276	-1060	-1800	-1100	-1360	-1040
332.374	-76	-28	-51	-63	-35	-47	-79	-70	-59	-25	-79	-82	-55	-13	-38	-24	-59	-440	-61	-71	-380	-444	-508	-428	-2100	-2380	-2060	-1880	-1960
332.717	-101	-70	-98	-80	-73	-93	-73	-109	-85	-74	-112	-87	-91	-82	-94	-65	-21	-600	-64	-54	-504	-492	-612	-552	-3200	-2240	-2720	-3900	-2720
333.06	-47	-62	-72	-51	-97	-80	-82	-61	-76	-82	-60	-69	-60	-67	-55	-24	-25	-380	-90	-40	-588	-380	-496	-508	-3380	-1780	-2080	-1760	-1780
333.404	-68	-78	-77	-92	-34	-89	-82	-70	-57	-67	-76	-19	-2	-46	-51	-79	-39	-384	-46	-79	-372	-88	-456	-236	-1720	-2760	-1500	-1580	-2380
333.747	126	90	105	100	136	104	69	149	115	126	70	113	139	121	161	143	118	340	131	135	368	312	324	332	1140	900	1220	1520	1660
334.09	-7	7	-2	13	14	-6	-29	-14	23	-6	25	-31	47	12	-38	-4	7	-108	8	-15	-128	-196	-192	-136	-560	-380	-1080	-340	-360
334.433	28	8	22	16	32	63	36	65	47	49	64	27	52	39	57	65	61	24	67	92	128	-160	100	236	-80	360	-140	560	320
334.777	44	28	41	57	24	-10	21	89	5	33	11	20	25	36	15	59	48	4	53	29	-20	-16	88	152	-600	460	-240	-440	240
335.12	0	42	-6	14	28	3	-25	-12	12	10	12	5	15	13	24	12	29	-292	6	-28	-164	-304	28	-68	-820	-680	-880	-560	-1060
335.463	52	81	11	63	73	32	67	43	34	59	30	33	67	87	69	60	51	80	89	74	96	0	92	260	380	-60	880	440	100
335.806	-66	-55	-66	-75	-102	0	-71	-50	-46	-67	-88	-58	-39	-31	-71	-55	-55	-520	8	-65	-180	-448	-276	-312	-2300	-1740	-2240	-1900	-2080
336.15	-13	-84	-52	-52	-18	-44	-69	-75	-61	-61	-52	-83	25	-49	-48	-30	-39	-360	-28	-17	-364	-448	-328	-312	-2180	-1700	-2180	-1780	-3160
336.493	0	-20	20	-8	-18	18	27	43	2	2	-9	-8	6	40	33	15	31	56	61	37	-60	12	-48	8	140	-880	-540	-480	-280
336.836	-130	-82	-118	-98	-131	-90	-123	-139	-99	-113	-131	-110	-84	-117	-103	-92	-130	-572	-28	-106	-524	-516	-508	-556	-2240	-3260	-3120	-2260	-3760
337.179	-26	-56	-46	-66	-82	-64	-59	-70	-108	-45	-70	-33	-22	-62	-26	-48	-40	-340	-24	-15	-228	-380	-280	-276	-1560	-1880	-1760	-1340	-2260
337.523	26	65	5	-10	-26	44	40	67	44	71	31	23	34	25	36	48	55	52	56	42	4	-76	-72	108	280	-260	-340	-820	-900
337.866	-66	-19	1	-64	-45	-80	-60	-49	-42	-30	-8	-34	-32	-42	-27	-17	-10	-228	-57	11	-192	-184	-228	-220	-1640	-1640	-1240	-1720	-1940
338.209	9	19	-4	-21	-6	38	15	65	28	31	8	-7	39	49	11	13	35	4	33	72	-36	-44	-108	20	-400	-1460	340	-660	-800
338.552	9	24	22	29	27	-3	-14	12	20	8	12	27	33	73	39	28	35	32	28	68	-40	96	-48	-12	-440	-500	40	-300	-300
338.896	-40	-64	-40	-22	-73	-89	-40	-5	-31	-41	-11	3	-30	-43	-11	-40	-21	-372	-38	-29	-348	-172	-412	-284	-1160	-2240	-980	-2140	-2080
339.239	78	88	74	69	109	32	63	22	98	83	112	111	74	97	61	45	80	152	88	92	252	184	196	88	360	840	480	180	900
339.582	-95	-107	-80	-84	-103	-94	-138	-85	-99	-89	-133	-97	-82	-98	-36	-28	-79	-532	-41	-50	-572	-544	-588	-624	-3120	-2740	-3200	-2940	-2660
339.925	66	105	69	97	83	75	126	110	107	95	110	120	87	88	45	96	104	188	105	122	272	192	-4	304	1380	1280	820	1060	1280
340.268	-72	-45	-95	-21	-61	-46	-47	-56	-74	-44	-67	-72	-51	-13	-37	-14	-40	-388	-64	-45	-376	-356	-280	-428	-2040	-1980	-2160	-1600	-1240
340.611	-6	-6	-25	10	18	3	-19	-41	2	-25	11	-8	-5	0	-5	3	31	-184	58	48	-204	-168	-104	-212	-1720	-700	-1320	-860	-720
340.955	43	58	20	20	26	61	-2	25	64	44	45	73	40	53	56	72	39	20	82	80	228	-96	-128	-16	40	-160	-260	-120	60
341.298	-44	-42	-71	-7	-50	-70	-54	-54	-62	-40	-15	-78	2	-22	-34	-55	-53	-332	-71	-66	-352	-260	-372	-380	-2500	-1720	-2260	-1580	-2140
341.641	44	23	-1	39	9	29	5	34	21	39	44	11	56	49	58	47	88	24	71	67	28	88	-60	32	-660	180	-1140	120	40
341.984	88	125	138	148	84	137	108	88	107	151	95	96	177	92	104	126	86	304	119	106	356	332	260	260	1880	1860	620	800	1280
342.327	-159	-169	-190	-144	-146	-147	-118	-142	-142	-117	-141	-116	-121	-130	-130	-160	-141	-784	-144	-102	-616	-628	-736	-644	-4140	-3640	-3820	-3520	-4220
342.67	-53	-64	-102	-65	-76	-46	-54	-37	-72	-15	-78	-39	-68	-5	-4	-29	-62	-356	-30	-15	-196	-380	-348	-296	-1740	-1500	-2900	-2160	-2080
343.013	5	38	8	14	24	28	11	24	-5	65	17	54	65	21	23	47	61	48	33	62	-8	-88	188	-64	-240	-160	660	80	-620
343.357	24	10	-20	5	9	52	2	58	0	51	17	-32	32	59	18	15	28	-124	29	13	32	-12	-204	-248	-720	-460	-700	-660	-1160
343.7	-83	-170	-139	-133	-133	-131	-129	-112	-109	-138	-122	-79	-87	-144	-104	-98	-91	-576	-84	-155	-616	-540	-384	-500	-3320	-4120	-2700	-3380	-3400
344.043	-69	-26	-92	-53	-66	-59	-49	-52	-66	-51	-47	-76	-30	-45	-27	-40	-17	-244	-34	-9	-508	-320	-384	-344	-2000	-1140	-2200	-1140	-2380
344.386	-76	-44	-102	-32	-153	-46	-92	-58	-114	-91	-115	-96	-54	-53	-72	-94	-86	-348	-41	-74	-456	-420	-512	-512	-2460	-3360	-2360	-2440	-2620
344.729	-68	-42	-31	-73	-46	18	-65	-17	-37	-20	1	-40	-35	-26	-45	-32	-20	-336	4	-22	-252	-300	-292	-424	-1080	-1740	-1540	-1640	-1640
345.072	-47	-88	-92	-57	-45	-43	-61	-43	-67	-24	-56	-48	-51	-53	-12	-27	-18	-268	-43	-2	-256	-300	-416	-224	-1680	-2180	-900	-1500	-1260
345.415	-39	14	-43	-100	-23	-26	-43	-26	-21	-26	-8	-29	-14	8	-35	12	-2	-100	-17	3	-164	-252	-332	-188	-700	-1540	-1260	-2000	-1780
345.758	-63	-79	-110	-73	-122	-102	-116	-67	-100	-62	-83	-73	-30	-71	-70	-31	-29	-388	-85	-49	-508	-396	-464	-556	-2380	-2680	-2440	-2080	-2180
346.101	26	29	43	35	39	1	51	74	44	13	14	47	22	72	40	65	36	-4	51	72	80	140	-176	-28	-480	-1200	-420	-840	-320
346.444	-56	-17	-33	-53	-24	-12	-34	-44	-35	9	-7	-70	32	7	-41	-8	17	-252	-32	-48	-368	-356	-336	-368	-2220	-1180	-2040	-2200	-1240
346.787	-35	8	-26	-50	13	7	-5	-13	7	-17	15	-2	17	19	45	3	24	-92	-8	13	-124	-120	-272	-128	-1080	-700	-1300	-1100	-340
347.13	-74	-46	-60	-47	-25	-68	-61	-34	-45	-26	-27	-68	-50	-65	-74	-40	-4	-364	-18	-33	-356	-332	-324	-380	-2100	-1380	-2020	-1800	-1600
347.473	-76	-70	-82	-62	-97	-94	-92	-83	-93	-75	-67	-73	-74	-81	-87	-27	-42	-524	-53	-37	-376	-440	-372	-440	-2480	-1900	-2560	-2480	-1680
347.816	36	91	26	67	59	61	40	75	27	73	87	78	117	129	56	37	84	156	77	122	100	100	144	80	800	-340	700	760	760
348.159	11	65	27	73	48	70	58	86	55	52	70	-10	59	63	84	53	79	128	63	101	120	-52	172	224	-80	340	-460	1020	500
348.502	-15	-23	-24	-37	-32	-56	-18	-50	-24	-46	-27	-19	23	-1	-26	-2	-38	-336	-8	-28	-164	-232	-264	-148	-1780	-1280	-1860	-880	-1980
348.845	-56	-77	-121	-69	-71	-81	-53	-48	-31	-54	-100	-69	-60	-44	-40	-78	-4	-456	-26	-50	-252	-568	-428	-344	-2440	-1380	-1980	-1620	-2100
349.188	68	61	60	95	37	39	65	42	55	87	69	68	88	70	103	99	101	-40	196	48	352	188	196	196	520	-20	420	880	600
349.531	-141	-170	-175	-141	-150	-111	-171	-154	-199	-149	-153	-131	-105	-139	-150	-144	-85	-800	-126	-128	-720	-764	-860	-620	-3880	-4720	-3840	-3180	-3600
349.874	-24	-28	-42	-31	-85	-6	-69	-42	-55	-11	-23	-32	16	-55	-65	-12	-22	-328	-11	-28	-264	-240	-184	-220	-1420	-2240	-2580	-2400	-1860
350.217	-80	-65	-61	-66	-67	-95	-74	-12	-112	-53	-106	-82	-17	-57	-53	-65	-61	-564	4	-122	-348	-448	-332	-204	-1760	-2440	-2300	-2080	-2920
350.56	45	10	-2	12	-6	-11	27	37	48	9	53	1	19	33	34	18	34	-56	52	61	44	-120	-176	-52	-520	-460	280	-720	-640
350.903	18	33	38	-8	-41	7	35	-36	-9	-29	22	15	7	59	33	30	29	-40	38	41	0	-148	-128	-112	-700	-620	-620	-740	-820
351.246	-81	-73	-63	-78	-109	-81	-101	-94	-82	-51	-68	-21	-51	-40	-87	-91	-33	-408	-10	-39	-376	-404	-380	-320	-2600	-2440	-1780	-2440	-2220
351.589	80	73	50	40	40	65	58	58	39	104	50	93	34	54	41	70	56	232	79	76	84	28	32	172	-400	-100	460	300	320
351.932	-185	-193	-165	-208	-144	-220	-165	-166	-157	-194	-164	-182	-126	-177	-182	-149	-126	-896	-138	-137	-864	-820	-872	-852	-4020	-5180	-4260	-4440	-4620
352.275	-84	-90	-63	-77	-83	-94	-58	-65	-76	-80	-68	-31	-84	-87	-46	-71	-60	-532	-73	-37	-364	-364	-552	-444	-1940	-1580	-2380	-3080	-2400
352.618	-82	-70	-37	-70	-94	-76	-71	-98	-39	-103	-37	-70	-83	-66	-104	-39	-91	-492	-34	-29	-400	-400	-548	-448	-2280	-2800	-2240	-2920	-1600
352.961	14	5	17	13	-17	13	-2	-8	-5	8	6	1	-23	-6	20	31	41	-80	25	0	-116	-152	-208	-112	-320	-1840	120	-1180	-1380
353.304	-58	-86	-80	-117	-85	-68	-115	-88	-58	-86	-36	-81	-81	-56	-58	-57	-81	-416	-82	-12	-540	-344	-552	-380	-3160	-2300	-1940	-2400	-2420
353.647	-133	-91	-118	-124	-94	-131	-115	-86	-73	-78	-76	-71	-65	-77	-102	-59	-120	-708	-89	-114	-600	-468	-592	-568	-3640	-2960	-3540	-2700	-2640
353.99	128	123	90	94	118	119	115	113	106	138	138	110	133	162	121	152	154	348	164	139	328	332	236	356	1280	1620	1920	1560	1460
354.333	54	60	79	58	52	77	43	59	70	61	80	79	75	85	95	88	100	292	91	94	156	60	84	180	-60	660	-160	1160	860
354.676	61	43	26	96	52	63	45	18	95	85	61	59	83	46	68	109	56	-40	99	56	232	172	16	76	20	980	-280	760	80
355.018	12	85	0	22	6	22	63	55	42	52	39	52	104	40	58	63	66	-36	68	73	256	-132	-24	-32	-320	-420	-420	460	120
355.361	-116	-120	-101	-116	-120	-152	-120	-136	-123	-93	-127	-97	-145	-136	-132	-60	-117	-744	-84	-117	-576	-676	-580	-568	-3640	-3380	-4180	-3440	-3520
355.704	7	-20	11	22	2	20	4	-27	6	45	31	-6	39	-4	38	26	24	-40	78	0	-44	-72	-140	-168	-960	120	-740	-300	-1000
356.047	-8	-13	15	-22	0	0	39	-20	9	-20	-21	-12	-7	5	54	33	34	-188	16	43	-68	-304	-48	-116	-1620	-1040	-1300	-1120	-1080
356.39	-26	1	-57	24	-41	14	-33	-25	-22	38	-48	12	-8	-31	18	-1	-21	-144	-5	-5	-104	-32	-116	-244	-1140	-1000	-1280	-1140	-1460
356.733	17	-32	-45	-24	-5	26	20	-4	-13	22	-28	-35	31	37	28	5	70	-296	42	8	-132	-80	-24	-124	-60	-700	-900	-880	-1320
357.076	10	-15	-11	-32	-45	-14	14	-25	32	21	3	-27	2	39	28	42	-3	-40	33	-3	-4	-96	-164	-228	-680	-1140	-820	-800	-1060
357.418	26	-17	-19	-43	4	26	6	10	2	1	8	13	51	28	65	15	19	-12	55	41	-72	-244	-112	20	-800	-1400	60	-920	-900
357.761	-277	-283	-232	-282	-248	-230	-227	-212	-241	-224	-268	-254	-256	-240	-198	-247	-207	-1052	-235	-239	-1160	-1200	-1104	-1064	-6300	-6320	-5620	-6060	-5880
358.104	20	24	13	22	-7	14	-33	10	10	-9	-21	-26	30	-10	4	34	21	-160	26	-9	80	-124	-168	-184	-540	-1000	-420	-1160	-1240
358.447	-11	17	-2	36	-4	29	30	46	48	37	7	67	42	44	31	31	37	-76	35	56	-132	4	-164	72	-300	-560	-280	-1160	280
358.79	29	-11	-32	-24	-48	-34	-30	-48	-26	-21	-30	-14	7	-9	-54	-31	-23	-228	29	43	-352	-164	-364	-264	-1440	-2160	-1340	-2000	-1520
359.133	-96	-60	-108	-111	-96	-65	-71	-77	-66	-108	-74	-71	-11	-56	-84	-65	-10	-428	-23	-18	-596	-376	-608	-472	-2720	-2740	-2340	-2320	-2960
359.475	-141	-125	-119	-108	-129	-130	-129	-83	-118	-94	-88	-115	-87	-112	-153	-93	-73	-628	-121	-123	-628	-552	-544	-576	-3280	-3840	-2640	-3860	-3000
359.818	-85	-57	-86	-83	-78	-109	-105	-105	-71	-96	-70	-122	-42	-68	-52	-65	-65	-348	-37	-60	-396	-468	-500	-516	-2660	-2580	-2600	-3560	-2480
360.161	21	-31	-50	-13	6	-16	-8	16	-10	24	-3	-14	30	-5	-4	-23	11	-196	-6	25	-96	-236	-440	-136	-1720	-640	-360	-1600	-960
360.504	-20	6	-12	-34	-35	-36	-18	-38	-15	-24	-44	-33	24	17	-19	21	-22	-152	-60	-24	-96	-272	-228	-384	-2300	-2180	-1840	-1420	-700
360.847	-144	-58	-123	-87	-132	-89	-126	-115	-83	-82	-112	-79	-111	-55	-86	-95	-73	-528	-118	-37	-556	-620	-628	-448	-3140	-2640	-2800	-2640	-2000
361.189	14	-18	-35	-9	-21	1	-57	13	25	36	11	21	2	-11	-13	45	39	-156	45	26	-8	-348	-172	-212	-740	-1500	-1080	-960	-940
361.532	-44	-67	-25	-49	-2	-7	-26	-21	-48	-30	-39	-45	-16	-43	-37	-23	-35	-384	25	-31	-364	-132	-232	-248	-2240	-880	-1820	-1140	-1040
361.875	10	42	29	71	84	54	48	48	70	64	71	82	87	58	41	88	29	128	84	101	116	52	60	40	-360	160	-180	-40	-120
362.218	11	1	-15	34	12	31	29	6	-10	40	-9	12	37	46	4	18	54	-120	19	41	-48	-116	-132	16	-1180	-280	-500	-40	-780
362.56	62	66	86	83	71	92	79	69	69	51	57	57	103	68	76	88	112	-12	124	52	208	116	216	220	620	380	340	1140	-40
362.903	-146	-103	-153	-93	-174	-135	-154	-102	-126	-101	-102	-124	-91	-50	-133	-96	-108	-668	-108	-91	-508	-796	-676	-652	-3640	-3140	-3320	-3160	-3660
363.246	-26	9	27	-42	-10	-46	19	-18	-28	-6	24	9	18	11	17	-14	-19	-236	54	22	-208	-152	-80	-112	-940	-980	-1300	-660	-1620
363.588	-15	-9	-23	8	-42	-14	-6	-14	-33	-13	-25	-1	27	5	-22	35	13	-156	9	12	-136	-236	-196	-40	-1180	-1720	-940	-1900	-1280
363.931	97	70	63	46	82	90	105	91	61	66	103	88	107	92	97	102	139	0	110	109	284	164	136	260	1120	860	740	1180	600
364.274	79	111	95	63	72	110	72	112	82	82	86	117	135	122	86	82	121	140	143	85	356	276	376	228	1480	860	1480	1340	680
364.617	57	65	73	22	49	31	66	61	85	77	57	79	55	38	40	56	52	164	90	124	44	-32	16	188	20	-220	1220	300	-160
364.959	-21	-1	-21	-41	-75	-36	-17	-37	-27	-34	-26	-22	-37	-18	20	8	-4	-292	31	-27	-184	-216	-100	-264	-1680	-2140	-1560	-2100	-1740
365.302	20	-16	-6	-9	0	14	-12	8	1	4	17	32	20	19	25	26	22	-232	52	12	-84	108	36	-76	-940	-520	-560	-1120	-640
365.645	-128	-122	-124	-157	-154	-120	-97	-122	-99	-104	-84	-87	-92	-82	-134	-87	-100	-528	-87	-90	-660	-748	-684	-680	-2900	-3540	-3600	-3500	-3440
365.987	29	47	52	43	69	7	40	58	40	30	23	36	95	-9	25	42	62	4	67	79	16	80	-304	-16	120	-580	-1160	-440	-700
366.33	0	35	-13	-23	-13	9	17	38	24	-1	36	19	9	24	19	-17	52	-72	34	64	-64	-200	-204	-84	-1180	-740	-300	-1020	-340
366.673	-53	-39	1	-5	-41	-15	-57	-40	-46	-40	-34	-22	-22	-36	-72	-34	-60	-280	-5	6	-404	-312	-292	-316	-2340	-1460	-2120	-2060	-2120
367.015	-61	-35	-29	-81	-52	-84	-57	-26	-60	-52	-38	-25	-18	-17	-16	2	-4	-380	-50	-28	-364	-252	-368	-368	-2420	-2300	-1500	-2060	-1500
367.358	5	27	20	25	26	30	41	50	51	47	71	64	36	52	35	46	92	76	70	94	52	-56	-112	28	-600	-120	-880	-440	60
367.701	-23	54	7	36	83	40	2	12	22	56	6	6	35	25	32	76	21	-44	43	79	-4	-28	-12	-28	-700	-240	-640	80	760
368.043	-136	-98	-91	-91	-51	-113	-104	-95	-83	-80	-85	-88	-83	-92	-46	-67	-57	-564	-91	-56	-548	-692	-712	-520	-3000	-2840	-2740	-2660	-2580
368.386	-84	-34	-100	-59	-36	-74	-90	-104	-38	-78	-58	-67	-82	-79	-73	-47	-42	-436	-33	-40	-352	-476	-404	-428	-2780	-1520	-2920	-2580	-1840
368.729	-36	-87	-6	-31	-3	-56	-25	-34	-36	-3	-39	-82	35	-21	-38	24	-7	-308	-4	23	-336	-176	-264	-220	-1740	-920	-1820	-1160	-1760
369.071	3	59	15	32	55	18	77	51	11	55	55	46	25	61	68	40	36	8	64	28	-56	-200	-44	-116	260	-160	-460	-220	-220
369.414	36	37	59	72	81	41	66	48	62	75	48	71	88	96	99	137	16	32	95	55	132	152	148	256	440	-20	-240	480	120
369.756	53	46	62	92	65	126	90	143	108	96	86	89	86	100	104	139	106	172	150	136	244	92	244	252	1140	1040	820	1020	320
370.099	-20	-50	-72	-12	-63	-9	-23	-38	-67	-50	-60	-52	-25	-18	-8	-43	-24	-332	-26	-27	-204	-412	-352	-280	-1220	-1600	-2360	-1760	-2200
370.442	-164	-151	-169	-147	-144	-158	-141	-169	-156	-133	-167	-171	-120	-108	-113	-108	-159	-736	-100	-113	-684	-776	-660	-636	-4040	-3780	-4000	-4420	-4040
370.784	172	92	101	114	82	131	78	105	111	152	113	77	109	176	98	110	116	276	113	162	428	284	352	332	1640	1360	1980	800	800
371.127	-75	-85	-115	-118	-87	-74	-59	-122	-97	-65	-96	-98	-45	-81	-96	-57	-90	-388	-47	-62	-472	-380	-456	-364	-1820	-3500	-3020	-3060	-2420
371.469	-6	30	-31	-62	-45	-43	-9	5	-13	-9	-12	-10	34	40	18	40	49	-148	53	42	-40	-52	-204	-164	-820	-1240	-1320	-580	-1940
371.812	-81	-65	-73	-108	-136	-52	-90	-65	-76	-97	-61	-64	-32	-38	-32	-56	-74	-460	-91	-60	-424	-564	-448	-380	-2420	-2760	-2200	-2000	-3200
372.154	-112	-94	-79	-139	-82	-101	-111	-63	-74	-96	-97	-72	-82	-88	-61	-93	-72	-428	-59	-79	-548	-604	-372	-556	-3140	-3500	-2820	-2860	-3200
372.497	-12	-23	-61	-60	-54	-1	14	-13	-29	-45	-14	0	-13	7	-25	14	21	-192	12	-36	-324	-260	-340	-420	-2720	-1660	-1160	-1920	-1540
372.839	-82	-62	-67	-78	-77	-23	-93	-46	-88	-40	-55	-79	-49	-60	-76	-73	-24	-456	-64	-17	-376	-420	-400	-408	-2520	-2800	-2500	-3300	-1920
373.182	-166	-232	-193	-181	-202	-154	-193	-163	-183	-179	-175	-146	-151	-183	-209	-163	-161	-912	-199	-118	-840	-812	-928	-880	-5340	-5060	-4360	-5120	-4500
373.525	-81	-87	-85	-99	-77	-100	-82	-42	-24	-40	-76	-80	-81	-86	-94	-64	-59	-312	-34	-21	-428	-472	-552	-600	-2140	-1980	-2180	-2600	-1540
373.867	-142	-211	-147	-163	-143	-175	-158	-119	-138	-121	-169	-133	-164	-180	-102	-131	-121	-812	-124	-147	-864	-696	-864	-836	-4220	-4940	-4280	-3780	-3940
374.21	-57	-60	-45	-72	-60	-40	-83	-15	-58	-50	-54	-71	-5	1	-48	-35	-15	-540	-7	32	-332	-408	-484	-484	-2420	-2780	-1840	-2600	-2060
374.552	8	54	59	50	37	27	19	53	34	41	40	58	64	60	-31	56	58	-68	104	44	152	-180	-88	160	-340	-280	-1720	-140	-200
374.895	-71	-32	-72	-5	-53	-72	-105	-49	-65	-48	-64	-14	-44	-49	-30	-7	2	-356	-11	-78	-332	-412	-488	-292	-2460	-2060	-2560	-1440	-1960
375.237	-14	6	48	1	-4	36	-14	36	32	0	16	-4	64	64	10	17	14	-436	63	62	-60	-232	-208	-124	-880	-1340	-1380	-800	-1320
375.58	-46	-17	-38	-29	20	-14	-35	-20	-10	-13	-27	-41	-23	9	2	-19	24	-240	22	-18	-264	-224	-212	-212	-1620	-1600	-2480	-1220	-1300
375.922	-68	-45	-46	-27	-62	-65	-66	-34	-41	-10	-63	-43	3	-35	-32	-24	-63	-300	10	-14	-236	-328	-192	-244	-2260	-1200	-2040	-1440	-1160
376.264	29	49	37	47	17	15	76	41	43	111	97	62	55	96	94	81	74	0	83	20	36	-100	192	284	280	-940	-640	340	80
376.607	-99	-78	-88	-105	-122	-168	-136	-134	-120	-121	-153	-78	-116	-108	-114	-99	-84	-496	-53	-114	-628	-568	-512	-592	-3580	-3320	-3680	-3360	-3760
376.949	65	80	80	75	70	92	76	79	93	94	83	98	125	78	68	80	113	176	129	166	272	104	204	172	1280	1240	820	520	380
377.292	146	200	203	138	147	201	225	171	197	176	175	177	189	166	181	209	227	544	210	162	444	504	596	472	1260	2420	1980	2040	2160
377.634	36	25	28	32	11	54	5	26	45	35	22	21	44	61	70	67	80	-28	92	69	96	-44	24	-16	-440	-340	340	420	-760
377.977	-22	-7	-6	-19	-36	-21	23	0	-20	-3	-7	21	-10	29	-2	6	0	-124	-7	29	28	-224	-44	-72	-700	-1920	-980	-1600	-1200
378.319	-53	-1	-48	-14	-40	9	-18	-34	-18	-15	6	10	-5	-44	-4	-15	16	-136	3	3	-160	-240	-144	-188	-1040	-1440	-1920	-1720	-2340
378.662	37	16	24	28	-21	72	22	21	19	78	14	78	44	49	47	14	65	-100	132	65	-52	-228	-132	-80	-220	-960	-520	-860	120
379.004	-25	8	19	-24	-24	23	34	-9	-6	18	14	18	43	63	48	45	42	-28	62	46	-12	-56	-116	-144	-980	-820	-1080	-280	-780
379.346	34	26	-1	-11	0	9	38	-16	10	23	49	30	64	33	63	13	54	20	25	60	-64	-16	-164	-208	-60	-1060	-40	60	-480
379.689	-91	-122	-112	-88	-94	-111	-137	-99	-108	-89	-111	-109	-52	-50	-116	-79	-45	-608	-86	-78	-600	-552	-624	-488	-3700	-3540	-2880	-3320	-2360
380.031	-47	-38	-15	-68	-63	-17	-60	-65	-60	-30	-46	-18	-2	-25	-8	-13	1	-264	-22	10	-412	-204	-412	-380	-1360	-2020	-2060	-1880	-980
380.374	-93	-92	-105	-94	-80	-73	-87	-51	-84	-86	-82	-115	-75	-66	-76	-89	-69	-504	-44	-68	-400	-584	-684	-552	-3520	-2720	-2700	-3140	-2340
380.716	-14	11	21	10	52	6	-13	18	12	1	9	33	60	10	-28	47	43	-76	24	67	-112	-164	-264	-212	-1560	-1160	-1100	-1160	-720
381.058	19	2	19	22	61	-3	54	6	32	48	15	11	11	1	37	48	66	-60	55	75	-152	128	-280	-172	-600	-180	-1400	-200	-380
381.401	30	19	21	40	61	35	52	38	16	69	75	74	22	103	99	94	69	-68	102	101	120	112	20	172	20	160	-660	80	780
381.743	-125	-100	-131	-115	-91	-107	-101	-119	-53	-94	-104	-73	-50	-85	-43	-88	-23	-564	-79	-67	-548	-552	-528	-576	-2700	-2600	-3260	-3000	-2320
382.086	101	119	79	95	88	54	98	111	90	90	109	99	139	115	150	109	169	332	76	113	268	384	220	208	480	740	700	1620	1220
382.428	20	46	1	34	87	83	27	40	87	71	53	81	33	48	41	37	45	-128	74	68	-44	-112	4	-20	-540	-180	40	540	-400
382.77	76	39	38	47	31	31	62	-3	23	53	35	51	50	54	45	75	24	116	65	74	104	-132	108	-8	-260	140	-820	180	-180
383.113	74	72	34	23	39	86	42	65	69	49	46	56	80	77	58	75	60	-84	77	12	144	-60	20	20	-340	-160	240	-260	-580
383.455	204	175	195	226	161	161	199	149	132	218	206	144	225	215	191	223	231	524	281	226	592	516	784	736	2780	2180	1920	3000	2520
383.797	-36	-52	13	14	8	-7	-8	40	2	18	-16	-23	22	20	23	50	30	-156	-25	41	0	-112	-72	-92	-740	40	-1260	-1120	-1620
384.14	-27	-31	-30	-22	-38	-12	36	9	-32	5	50	28	15	20	4	38	21	28	32	9	-64	-156	-104	-148	-700	-1020	-1920	-960	-1820
384.482	-51	-9	-44	-66	-50	-62	-51	-15	-79	-45	-70	-58	18	-24	-27	-25	-19	-216	28	-11	-320	-288	-192	-264	-1560	-2280	-1180	-1460	-2240
384.824	85	25	34	27	10	42	34	6	12	62	14	44	96	71	30	68	75	-40	89	85	112	-48	148	108	0	-240	460	-720	80
385.167	-54	-94	-65	-114	-93	-68	-76	-86	-64	-104	-69	-72	-5	-83	-89	-57	-68	-396	-34	-22	-496	-440	-244	-592	-3160	-1880	-1820	-2620	-2820
385.509	66	58	12	41	12	42	24	35	69	32	13	66	33	84	39	81	79	64	91	80	120	-12	44	-8	-500	-980	100	-220	-700
385.851	27	-30	26	-9	-36	21	38	29	-6	14	32	-8	21	18	2	48	90	-76	17	46	-132	-140	-300	-144	-360	-1320	-180	-840	-820
386.193	-63	-19	-41	-41	-18	-61	-57	-17	-9	-52	-42	-42	-39	-33	-24	-40	-19	-308	-4	-1	-268	-168	-288	-264	-1600	-2120	-1460	-1900	-2120
386.536	-32	-43	-84	-30	-67	-69	-79	-46	-46	-80	-23	-57	-29	6	-13	2	-25	-324	26	-18	-420	-344	-416	-276	-2180	-2680	-1520	-2300	-2120
386.878	-140	-133	-120	-143	-138	-143	-135	-83	-114	-112	-131	-166	-80	-104	-111	-110	-74	-776	-34	-85	-544	-632	-784	-740	-4220	-3740	-3640	-3800	-3920
387.22	64	91	115	100	99	66	69	93	77	109	86	110	150	110	87	128	100	204	88	123	196	292	44	128	-140	-280	1000	1000	820
387.562	-88	-36	-49	-34	-23	-40	-51	-37	-11	-50	-18	-48	-30	-35	-15	-33	-33	-296	1	17	-192	-452	-340	-456	-1700	-1800	-1160	-1160	-2080
387.905	-37	-25	-31	-23	-48	-24	-69	-21	-30	-53	-59	-18	-33	-53	-28	-18	-38	-336	-7	-40	-376	-320	-472	-228	-1740	-1460	-2520	-1880	-1680
388.247	-74	-59	-75	-64	-43	-59	-49	-34	-6	-60	-18	-45	-34	-50	-23	-11	-32	-512	-6	-16	-312	-408	-480	-344	-2420	-1700	-2080	-1400	-1540
388.589	57	37	15	45	27	21	8	40	53	24	60	49	63	44	19	39	17	20	83	84	72	-184	-52	-24	-520	-680	-1120	-620	-1000
388.931	-60	18	6	8	3	1	-57	-15	-40	-27	-6	-31	11	-3	18	-36	22	-128	13	-1	-192	-260	-368	-192	-1560	-1120	-2480	-880	-480
389.274	11	-11	-10	34	34	13	-31	9	38	15	2	-22	-16	5	38	19	41	-292	30	21	-120	-356	-140	-160	-1980	-680	-800	-620	-640
389.616	49	92	81	99	82	62	64	42	52	71	85	27	74	92	88	108	48	-12	92	98	60	100	156	196	-220	340	-160	-260	180
389.958	37	50	12	43	41	64	22	41	17	86	68	66	100	75	35	16	50	-72	96	42	24	-80	-112	44	-680	-540	-720	460	-500
390.3	-91	-90	-105	-116	-99	-63	-57	-65	-36	-33	-75	-116	-58	-83	-70	-24	-64	-516	-37	-22	-472	-560	-476	-316	-2080	-2980	-2400	-2280	-2900
390.642	86	88	79	96	14	77	82	26	101	106	73	102	95	107	84	67	124	216	155	115	316	188	244	232	180	540	500	1320	-200
390.985	-129	-124	-122	-121	-117	-97	-127	-119	-166	-115	-153	-102	-89	-76	-82	-94	-92	-676	-83	-116	-540	-752	-612	-516	-2620	-3800	-3360	-3360	-2960
391.327	18	8	-4	27	46	25	-34	-11	21	42	0	27	27	41	7	9	40	-164	95	44	-128	-112	84	-72	-640	-1100	-620	-580	-1540
391.669	-59	-72	-102	-108	-70	-65	-79	-78	-49	-96	-50	-80	-53	-35	-66	-62	-76	-536	-4	-59	-400	-476	-580	-492	-2940	-3660	-2100	-3140	-3340
392.011	19	45	0	-20	-33	48	27	20	-2	32	22	33	6	58	36	19	43	-184	66	83	-64	-160	-68	-116	-860	-1220	-680	-1120	-900
392.353	-45	-28	-46	-66	-30	-23	-57	-25	-24	-78	-50	-49	3	20	-34	-9	-5	-244	-31	-11	-248	-332	-268	-284	-2100	-2680	-1660	-2040	-1960
392.695	-124	-129	-122	-144	-127	-87	-121	-123	-81	-88	-95	-125	-90	-128	-103	-126	-135	-560	-87	-105	-524	-648	-736	-460	-3800	-3740	-3220	-3020	-3120
393.038	-79	-91	-92	-116	-163	-83	-105	-112	-84	-132	-64	-75	-70	-66	-101	-38	-117	-536	-82	-87	-564	-440	-628	-620	-2940	-3060	-3120	-3340	-3340
393.38	-27	-33	4	-52	28	-19	-39	-7	-34	-22	-33	-15	9	-9	28	13	-3	-240	17	-2	-312	-220	-340	-328	-1440	-1580	-1100	-1700	-580
393.722	-221	-204	-187	-180	-179	-197	-227	-163	-191	-205	-202	-190	-161	-206	-159	-174	-157	-952	-183	-164	-944	-960	-1048	-912	-5380	-5020	-5040	-5840	-4600
394.064	-182	-175	-158	-176	-176	-179	-165	-149	-157	-123	-172	-143	-177	-128	-170	-135	-129	-756	-175	-119	-960	-788	-900	-1012	-4560	-4180	-4200	-4120	-4420
394.406	7	-13	-24	-9	0	-37	-23	-29	6	-55	-46	-21	2	-26	21	-10	4	-252	25	3	-92	-244	-308	-140	-1500	-1620	-1640	-1800	-880
394.748	-86	-97	-96	-76	-78	-73	-86	-72	-53	-54	-49	-37	-68	-68	-103	-42	-40	-276	-54	-63	-528	-444	-520	-368	-2240	-2400	-3240	-2240	-1880
395.09	44	60	63	45	91	98	33	25	61	62	84	47	69	18	57	122	68	104	51	60	72	68	-32	-84	160	220	-160	500	0
395.432	-2	-23	-15	3	-2	-77	-34	-9	-37	-11	12	10	-12	17	16	-20	-41	-404	18	21	-224	-472	-416	-256	-2100	-1780	-1680	-1680	-1240
395.775	47	61	65	71	67	79	59	64	34	50	72	67	36	61	98	61	93	216	47	61	52	-164	24	152	-160	480	-480	660	520
396.117	115	164	114	154	111	156	149	148	143	143	149	120	175	136	138	188	166	368	158	157	456	260	432	212	1100	1780	1100	1920	960
396.459	-38	-35	-36	-26	-18	19	-43	-33	-39	-40	-2	-55	14	-20	2	6	0	-284	11	-14	-204	-256	-240	-232	-1760	-1240	-1560	-740	-1300
396.801	-89	-57	-68	-101	-89	-106	-100	-83	-49	-41	-87	-104	-58	-41	-38	-47	-66	-472	-39	-62	-364	-596	-396	-524	-2160	-2460	-2700	-2480	-2720
397.143	65	111	42	65	69	64	56	103	107	98	91	100	137	104	91	98	94	144	42	132	204	124	224	120	-20	120	180	400	400
397.485	-67	-22	-86	-27	-79	-50	-20	-49	-96	-86	-34	-80	-43	-69	-10	-33	-12	-380	-42	-55	-432	-544	-428	-360	-1900	-2540	-3160	-1920	-3000
397.827	42	43	25	34	27	47	65	28	8	61	17	17	104	72	64	28	63	-44	53	11	-4	12	-4	72	-700	-420	60	-180	-1300
398.169	14	-23	-76	-42	-23	-19	-30	52	-31	-11	-13	-8	36	-36	-48	36	17	-220	66	20	-48	-236	-188	-56	-1060	-1640	-1040	-1040	-1960
398.511	-44	-65	-70	-103	-78	-37	-89	-50	-30	-41	-60	-33	-31	-30	-62	-38	-67	-416	-45	-35	-508	-476	-316	-472	-2120	-2200	-2100	-2720	-2820
398.853	-19	-28	-23	-48	-72	-10	-24	-26	-24	-85	-3	-38	-10	-31	-23	-1	-10	-280	44	29	-196	-408	-308	-316	-1760	-2440	-1180	-1840	-1740
399.195	-81	-78	-82	-95	-76	-55	-107	-96	-58	-90	-104	-118	-115	-43	-130	-82	-46	-588	2	-68	-536	-636	-484	-492	-2380	-2960	-3540	-3500	-3120
399.537	-79	-82	-32	-93	-78	-54	-79	-96	-134	-107	-131	-86	-34	-66	-90	-70	-28	-532	-51	14	-416	-460	-472	-472	-3200	-3120	-2700	-3380	-2740
399.879	-30	29	-63	-28	-69	-52	-48	-63	-34	-93	4	-37	-35	-60	-84	-48	-21	-376	-44	-19	-360	-448	-520	-404	-2220	-3220	-1460	-2860	-2180
400.221	15	14	0	5	-51	-51	-73	-16	-15	-22	-55	-37	-25	33	4	-9	-6	-236	-8	17	-396	-168	-356	-280	-2180	-2160	-1000	-1660	-2020
400.563	-43	-41	-27	-29	-85	-35	-114	-88	-41	-69	-45	-79	-66	-73	-110	-47	-14	-472	-49	-32	-528	-392	-464	-388	-3380	-3520	-2880	-2720	-2800
400.905	25	-11	-24	-44	-31	-27	-103	-9	-32	-73	-59	-32	44	-23	-51	-23	10	-512	2	-15	-452	-396	-440	-336	-2800	-2260	-2640	-2840	-2580
401.247	30	-16	-9	-9	41	-80	-95	-48	-38	-25	-43	-52	-39	-78	-17	-38	-8	-320	-10	-16	-272	-424	-424	-420	-2680	-2480	-2880	-2220	-2060
401.589	92	87	106	103	77	24	-4	46	47	74	78	7	49	25	55	60	80	-168	57	76	12	-92	-120	44	-480	-440	-180	-780	240
401.931	4	-8	22	44	18	-48	-95	-39	-33	-29	-67	-94	-48	-31	3	-17	23	-444	-28	-19	-432	-300	-484	-552	-3400	-2800	-3960	-2840	-2140
402.273	-16	108	1	50	24	-54	-33	-78	-32	-44	-50	-34	-56	-55	-7	-24	-6	-380	17	-47	-352	-460	-412	-496	-3000	-2720	-2600	-1960	-1800
402.615	50	15	1	14	-9	-68	-94	-73	-34	-76	-63	-81	-80	-56	-30	-52	-8	-416	2	-65	-384	-608	-268	-532	-2940	-2800	-3020	-3240	-2800
402.957	195	171	133	183	189	44	87	73	78	87	88	66	120	78	71	134	150	136	116	117	0	160	292	64	320	60	-180	240	620
403.299	47	94	86	67	80	-14	-38	-24	-40	-26	-13	32	33	-50	53	59	54	-556	-9	-11	-296	-420	-356	-316	-2600	-2440	-2440	-1480	-2260
403.641	18	12	25	-14	-8	-104	-73	-122	-136	-108	-63	-122	-90	-110	-94	-67	-92	-676	-62	-83	-732	-668	-716	-528	-3640	-3640	-4020	-3040	-3940
403.983	49	23	23	-36	-44	-116	-106	-146	-99	-114	-98	-137	-85	-77	-64	-68	-44	-636	-54	-96	-652	-664	-464	-620	-3200	-3340	-3840	-3520	-4140
404.325	-45	29	-39	-57	-65	-156	-153	-154	-150	-180	-172	-178	-163	-172	-147	-149	-102	-976	-122	-124	-816	-816	-764	-880	-4380	-4960	-4380	-4980	-4220
404.667	-118	-92	-102	-134	-142	-278	-203	-278	-243	-235	-298	-283	-213	-233	-210	-173	-251	-1296	-213	-238	-1088	-1132	-1152	-1260	-6480	-7420	-7240	-6280	-6260
405.009	175	114	104	133	128	-3	-44	-10	4	-14	12	14	-8	26	12	22	2	-176	31	27	-288	-216	-172	-304	-2240	-2600	-1360	-2520	-2200
405.351	218	218	211	214	222	107	138	83	49	91	90	86	116	103	136	130	179	140	168	113	304	148	376	152	740	-20	1260	660	440
405.692	75	99	77	49	47	-68	-74	-94	-92	-126	-75	-64	-91	-82	-38	-71	-58	-588	-31	-32	-372	-416	-432	-480	-3320	-3420	-2480	-2900	-3320
406.034	-65	-42	-97	-104	-73	-219	-220	-200	-222	-231	-191	-162	-217	-137	-163	-224	-160	-988	-138	-131	-1000	-1108	-1060	-1164	-5420	-5740	-5280	-6060	-6020
406.376	17	-77	-33	-66	-32	-132	-161	-171	-155	-230	-148	-180	-136	-121	-171	-113	-101	-728	-119	-118	-1076	-896	-844	-876	-4560	-4440	-4760	-4840	-4560
406.718	20	21	56	-8	62	-52	-99	-60	-51	-59	-66	-24	-76	-62	-83	-32	-13	-472	-32	-3	-536	-472	-580	-400	-2460	-2580	-3220	-3660	-2700
407.06	-21	-8	5	10	-37	-75	-86	-101	-94	-102	-44	-91	-102	-86	-31	-30	-61	-432	-39	-99	-556	-552	-600	-608	-3860	-3200	-3160	-3400	-3840
407.402	-70	-122	-68	-168	-125	-221	-250	-190	-207	-226	-255	-253	-229	-210	-178	-210	-178	-1008	-189	-161	-1036	-1164	-1196	-1080	-5680	-5920	-5800	-6120	-5260
407.744	50	36	72	9	-20	-99	-48	-70	-33	-87	-87	-50	-65	-50	-28	-59	-6	-516	-59	19	-516	-440	-632	-492	-2620	-3520	-2060	-2760	-2600
408.086	-169	-145	-220	-181	-204	-272	-301	-275	-267	-283	-268	-283	-279	-227	-254	-245	-197	-1136	-265	-252	-1044	-1268	-1228	-1268	-7560	-6720	-6680	-6800	-6740
408.427	-62	-101	-18	-29	-61	-93	-141	-102	-116	-105	-130	-53	-91	-108	-99	-73	-42	-640	-90	-35	-544	-532	-748	-680	-4260	-3300	-3260	-3620	-3460
408.769	45	35	39	24	65	-19	-35	-32	-47	-23	-26	-2	1	-31	1	15	24	-272	13	16	-220	-412	-300	-380	-1880	-2040	-2240	-2020	-1660
409.111	99	147	68	80	134	70	58	68	52	110	57	51	59	45	48	70	117	124	104	75	120	36	0	28	-100	300	-1160	620	60
409.453	63	127	42	73	62	27	28	89	-19	-1	25	18	57	58	56	36	76	-144	10	37	16	-172	-60	-76	-1600	-240	-1600	140	-260
409.795	-112	-37	-66	-8	-77	-103	-112	-104	-70	-77	-72	-125	-108	-132	-65	-60	-37	-512	-56	-84	-424	-716	-492	-464	-3440	-3200	-3640	-3000	-2740
410.137	-71	-92	-81	-114	-123	-117	-151	-72	-119	-110	-115	-89	-46	-47	-103	-76	-119	-584	-92	-122	-616	-716	-616	-608	-3380	-3440	-3400	-3220	-3520
410.478	61	85	34	95	10	86	70	32	61	82	45	63	93	49	-6	58	86	-208	77	46	232	152	16	52	-1120	-780	-760	-300	-400
410.82	-29	17	22	18	-4	3	-27	-27	-25	-25	-56	-31	25	-5	-2	4	-9	-316	33	-29	-232	-396	-188	-228	-1380	-580	-1740	-1180	-1860
411.162	6	-75	-71	-34	-44	-102	-43	-56	-20	-32	-80	-22	-51	-21	-52	-17	9	-396	10	-9	-408	-552	-356	-356	-2720	-2620	-2260	-2560	-2700
411.504	35	38	-5	17	60	33	43	15	4	-17	32	0	19	60	10	26	31	-288	57	41	-48	-216	-24	-44	-700	-920	-1080	-300	-760
411.846	-53	-6	-12	-39	-46	-24	-29	-17	-59	-38	-34	-5	5	-37	12	19	-12	-276	2	-19	-224	-156	-112	-320	-1420	-2680	-1280	-1560	-2180
412.187	-73	-105	-59	-86	-56	-116	-83	-81	-139	-88	-57	-94	-47	-66	-92	-116	-67	-628	-31	-59	-468	-720	-460	-588	-2500	-3580	-2880	-3280	-3060
412.529	-18	-8	15	13	-10	1	18	4	-23	-14	40	8	21	21	17	9	27	-180	84	58	-112	-72	-144	32	-520	-1700	-480	-980	-1340
412.871	41	21	18	1	-3	54	12	45	42	30	55	31	20	44	27	28	63	-52	73	41	16	-12	-100	-24	-420	-880	540	-1040	-740
413.213	-54	-62	-56	-82	-54	-50	-68	-40	-72	-68	-50	-72	-32	-72	-111	-61	-28	-364	15	-42	-584	-408	-528	-412	-1500	-3320	-2380	-3140	-3400
413.554	-156	-205	-159	-167	-169	-193	-185	-205	-160	-216	-192	-145	-133	-168	-171	-179	-171	-768	-154	-120	-916	-840	-848	-856	-5100	-5260	-4760	-4980	-4620
413.896	-77	-96	-84	-89	-62	-73	-52	-53	-103	0	-44	-66	3	-52	-96	-77	-47	-560	-30	-34	-372	-412	-456	-372	-2900	-3060	-2680	-2320	-2800
414.238	-111	-61	-102	-38	-69	-59	-55	-47	-89	-82	-74	-63	-61	-51	-53	-79	-42	-500	-81	-49	-572	-532	-680	-568	-2960	-2940	-2780	-3420	-2680
414.58	-123	-92	-123	-141	-102	-103	-108	-106	-109	-106	-90	-101	-92	-92	-139	-90	-70	-640	-87	-93	-684	-488	-656	-712	-3160	-2960	-3100	-3340	-3300
414.921	51	82	57	69	89	94	82	89	95	115	143	70	94	95	93	99	112	112	122	101	160	160	96	108	-100	980	440	280	160
415.263	-4	-37	-9	-22	-25	-63	-29	-18	-26	0	12	-11	-9	-9	41	-41	54	-156	7	17	-376	-228	-316	-308	-2700	-940	-1720	-860	-820
415.605	-26	-15	-14	-3	-13	22	-8	-23	-6	31	-2	17	-18	-17	38	-1	13	-320	36	1	-220	-404	-332	-136	-1400	-1940	-2280	-1860	-1120
415.946	-163	-138	-186	-130	-146	-153	-189	-138	-167	-149	-159	-167	-156	-149	-158	-148	-83	-936	-142	-103	-800	-892	-960	-860	-5180	-4380	-5720	-4200	-3760
416.288	77	73	35	47	83	62	62	59	55	46	72	53	89	107	57	129	45	-48	62	73	40	180	76	44	-140	40	-240	1060	360
416.63	50	52	64	62	44	35	45	59	57	77	68	78	56	29	95	47	76	44	123	96	24	-72	8	68	-120	480	-640	20	340
416.971	23	69	30	8	50	19	54	17	33	40	63	39	54	51	66	42	13	-84	74	42	-24	-72	-180	72	-1280	-380	-1440	-140	-140
417.313	-21	3	-18	19	-43	19	0	-32	39	-24	4	15	-5	49	44	44	17	-164	-14	11	-128	-316	-220	-372	-1640	-1800	-900	-1120	-940
417.655	-70	-3	-45	-73	-46	-1	-19	-32	-22	1	-18	-51	-33	-2	-21	-1	-9	-312	-1	-55	-224	-432	-236	-212	-1940	-1960	-1660	-1960	-1460
417.996	-72	-28	-86	-32	-80	-58	-97	-42	-70	-70	-42	-45	-5	-50	-60	-43	-11	-456	-35	-12	-380	-312	-308	-484	-2540	-1960	-2420	-2560	-2400
418.338	23	54	2	37	-5	21	54	19	17	49	3	57	64	44	54	61	35	-16	58	92	36	-136	-136	-20	-420	-900	-1100	80	-700
418.68	-1	6	-8	-18	-6	22	33	-28	16	-17	-16	7	25	23	-31	35	-10	-208	49	-1	-232	-64	-248	-172	-1420	-1380	-1520	-800	-1540
419.021	-8	-6	-37	-87	-51	-50	-78	-20	-59	-50	-67	-22	-6	-74	-30	3	-31	-364	-36	-13	-184	-228	-344	-256	-1720	-2220	-1240	-1320	-1900
419.363	23	14	15	33	-7	38	31	41	29	24	49	22	55	54	36	-12	81	-200	50	28	-16	44	-68	-200	-1120	-640	-400	-1180	-1160
419.705	-120	-65	-88	-127	-89	-76	-109	-92	-109	-61	-101	-125	-89	-68	-96	-82	-50	-568	-63	-78	-524	-536	-524	-484	-2300	-4020	-2160	-3400	-3000
420.046	89	69	112	118	83	115	107	119	134	126	77	94	120	120	108	105	151	188	150	165	236	132	96	292	920	380	1140	600	680
420.388	65	29	70	19	34	52	47	43	15	12	50	52	85	38	82	29	66	60	46	77	12	12	-120	36	-20	-1040	-260	-1220	-620
420.73	53	-4	0	26	8	17	5	37	14	7	17	2	20	-4	4	51	34	-108	53	63	-88	-96	-212	-208	-640	-1060	-540	-1500	-780
421.071	-78	-115	-108	-117	-98	-90	-91	-55	-99	-102	-120	-98	-73	-82	-112	-72	-66	-504	-99	-88	-672	-576	-728	-652	-3040	-3820	-2920	-3300	-3180
421.413	-145	-42	-63	-66	-51	-92	-86	-77	-99	-61	-70	-97	-59	-78	-61	-74	-58	-576	-35	-59	-616	-324	-716	-568	-2460	-3100	-2840	-2720	-2200
421.754	-92	-25	-49	-83	-49	-94	-57	-78	-71	-67	-41	-81	-55	-65	-29	-86	-47	-368	-56	6	-436	-432	-476	-496	-3180	-2160	-2800	-2820	-2360
422.096	-213	-152	-143	-119	-137	-162	-158	-121	-155	-125	-134	-160	-145	-115	-147	-140	-133	-660	-114	-143	-700	-760	-904	-824	-5420	-4400	-4800	-4540	-4400
422.437	30	45	40	44	44	38	32	54	55	58	58	64	74	70	62	70	111	-80	57	72	196	0	8	84	-1420	100	120	480	120
422.779	-5	13	17	30	-9	39	3	53	33	65	49	26	22	55	69	63	13	-188	47	25	-72	-168	-268	-8	-1260	-400	-700	-660	80
423.121	-100	-70	-82	-82	-86	-124	-128	-103	-88	-108	-40	-106	-66	-105	-100	-61	-69	-656	-64	-128	-584	-540	-368	-576	-2960	-2620	-3720	-2500	-3420
423.462	53	53	39	61	19	51	13	54	75	40	51	-8	48	33	28	40	46	-36	38	58	-108	-208	28	-128	-1080	-560	-600	-420	-1180
423.804	-55	-104	-86	-102	-88	-123	-93	-88	-98	-64	-117	-116	-65	-30	-90	-38	-54	-608	-17	-97	-452	-784	-556	-584	-3320	-3500	-3280	-2680	-3260
424.145	97	84	79	109	100	78	66	68	82	131	72	96	127	130	96	105	119	128	151	97	248	216	320	164	20	960	240	1220	580
424.487	8	64	16	47	2	44	-10	59	34	35	-7	9	51	35	33	48	22	-168	59	73	-96	-116	-200	-28	-280	-580	-1340	-1000	-920
424.828	71	104	57	96	123	99	100	114	61	78	70	84	90	118	117	94	132	168	145	57	308	276	328	260	400	140	640	1260	-240
425.17	33	59	47	30	14	72	12	21	17	-23	5	-1	72	24	-5	35	73	-264	99	46	12	-264	36	-84	-1000	-1200	-260	-1600	-920
425.511	-94	-93	-138	-117	-147	-66	-78	-73	-127	-72	-94	-83	-56	-74	-79	-59	-64	-600	-61	-97	-460	-584	-424	-432	-2480	-3160	-2200	-3000	-3280
425.853	-57	-51	-58	-96	-74	-49	-56	-60	-80	-70	-60	-77	-58	-77	-29	-43	-52	-496	-43	-19	-312	-376	-360	-304	-2940	-2960	-2040	-1860	-3060
426.194	-47	-71	-64	-60	-94	-91	-55	-37	-82	-71	-50	-51	-47	-57	-60	-63	-52	-412	-65	-19	-440	-400	-448	-380	-2780	-2640	-2400	-2340	-2600
426.536	46	88	122	107	112	127	64	108	108	98	110	104	130	94	126	125	121	144	154	167	188	80	296	232	760	160	1320	1140	1260
426.877	-89	-51	-58	-95	-103	-78	-26	-3	-33	-41	-75	-25	-36	-43	-80	-23	-70	-428	-55	-8	-488	-512	-404	-452	-2120	-2920	-2340	-1680	-2480
427.219	37	63	16	-11	11	26	39	52	32	34	7	33	71	54	55	61	62	-104	75	78	-56	24	-216	8	-660	-1640	-680	-200	-360
427.56	-14	-23	2	-81	-12	-50	-38	-40	-43	-45	-24	-48	-26	10	-62	21	27	-264	-18	-12	-324	-304	-456	-224	-1400	-1300	-2060	-1300	-940
427.902	65	8	38	12	28	18	-26	24	22	32	39	27	54	44	42	56	78	-132	35	99	-132	-224	-180	64	-800	-1640	140	-1260	580
428.243	-92	-94	-95	-78	-95	-94	-69	-133	-84	-87	-86	-106	-86	-128	-72	-85	-54	-600	-69	-77	-664	-572	-568	-668	-3260	-3300	-3140	-3380	-2800
428.585	-47	-94	-75	-84	-89	-88	-148	-79	-68	-86	-82	-131	-48	-81	-100	-44	-14	-592	-69	-68	-476	-452	-528	-476	-3200	-3000	-2960	-2260	-2120
428.926	-50	-12	-64	-40	19	-21	-60	-6	-7	-3	-29	35	-17	-8	0	33	1	-448	-25	18	-332	-360	-432	-360	-2420	-1940	-1700	-1120	-740
429.268	9	-8	15	33	35	28	30	-4	61	-1	30	50	7	13	54	34	70	-188	16	0	-148	-216	-328	-24	-1880	-920	-1080	-280	-260
429.609	181	190	193	214	200	179	202	189	178	190	184	187	174	200	222	203	186	432	188	206	556	620	392	436	2220	2480	2520	3100	3160
429.95	21	36	41	61	49	33	-9	54	27	35	10	36	37	56	53	13	42	-72	42	45	-76	-128	-156	-96	-920	-540	20	440	380
430.292	-32	11	-3	14	27	21	-17	24	1	-5	7	12	13	14	29	17	38	-36	19	70	-88	-192	-304	-56	-660	-160	-880	-600	240
430.633	134	141	73	97	77	66	82	79	118	139	109	96	164	156	113	113	125	240	128	122	216	56	352	260	80	1800	1180	1820	1960
430.975	-24	-37	-33	-55	-7	-20	-21	-73	-21	-34	-64	-41	-4	-45	-1	-43	-47	-520	11	-25	-360	-496	-376	-268	-1680	-3040	-1760	-920	-1720
431.316	61	49	32	89	39	24	74	43	62	66	74	55	96	78	26	53	39	-124	68	68	-32	136	-12	-52	-600	560	680	160	140
431.657	25	73	14	49	77	54	86	73	67	71	54	84	126	78	60	32	37	-52	78	59	108	40	116	16	360	-580	160	940	200
431.999	40	16	-5	30	33	47	27	30	59	34	9	70	-3	82	86	51	25	-16	33	81	-56	-36	-20	40	-480	20	-200	1100	400
432.34	177	183	135	139	133	185	209	154	174	167	168	150	202	140	172	203	192	432	168	208	620	408	388	328	2380	2100	2960	2820	2280
432.682	-51	-34	-50	-26	-44	-14	10	-24	4	-10	-15	-29	25	-12	-40	14	-40	-268	-18	-24	-436	-364	-420	-352	-1600	-1840	-400	-600	-220
433.023	59	57	31	51	19	58	37	-6	47	11	59	25	59	47	8	69	78	-88	45	67	-100	-168	-12	-188	-180	-840	780	500	-260
433.364	-100	-83	-104	-97	-85	-44	-118	-42	-68	-70	-73	995	-101	-57	-101	-45	-38	-564	-86	-20	-436	-612	-592	-420	-3400	-3500	-2580	-2760	-2760
433.706	-88	-69	-24	-81	-84	-87	-105	-70	-103	-91	-87	1165	-59	-89	-135	-99	-41	-616	-28	-41	-560	-596	-440	-480	-2940	-2940	-2340	-2320	-1380
434.047	28	53	26	20	22	39	62	81	59	20	68	93	14	64	7	15	72	32	46	108	-12	-44	-56	-88	-500	-840	880	-420	80
434.388	-27	-13	7	-34	3	-19	-10	-24	-24	10	-4	-20	42	-44	-24	-4	1	-100	5	36	-348	-268	-300	-364	-1300	-2040	-1340	-980	-140
434.73	-9	-49	-56	-26	-63	-49	-93	-52	-15	-50	-67	-43	-48	-25	-45	-6	-23	-300	-1	-14	-348	-464	-508	-344	-2880	-2260	-1920	-580	-1460
435.071	-20	-39	-18	-25	-42	-24	-18	10	-22	24	-5	-18	14	-33	-27	20	57	-336	-4	38	-236	-200	-340	-212	-1620	-1180	-40	-100	-160
435.412	-70	-71	-79	-91	-62	-107	-107	-71	-120	-72	-67	-147	-35	-74	-76	-57	-36	-412	-71	-37	-608	-420	-696	-652	-3560	-3160	-3240	-1740	-1880
435.754	-74	-53	-90	-94	-52	-66	-91	-30	-86	-43	-43	-86	-73	-24	-47	-26	8	-624	-62	-33	-424	-492	-492	-500	-3140	-2340	-2020	-2080	-780
436.095	5	-8	-8	-20	28	-9	-42	13	-15	-40	-10	-23	44	16	1	-4	55	-348	27	-16	-220	-308	-276	-156	-1880	-1140	-920	-480	500
436.436	-121	-109	-61	-107	-88	-82	-127	-95	-122	-72	-120	-114	-66	-117	-77	-14	-71	-580	-68	-82	-628	-740	-572	-636	-3820	-3040	-3100	-2120	-2040
436.778	117	95	97	115	109	104	116	141	125	140	121	167	132	127	69	115	88	380	158	181	428	40	264	164	760	1160	1800	2220	2380
437.119	-61	-48	-57	-10	-27	-42	-19	-19	-7	13	-25	-75	23	-29	-11	-19	-13	-508	12	-56	-300	-400	-376	-264	-1640	-1560	-1140	-440	-700
437.46	54	36	25	100	106	93	65	27	54	40	64	51	85	97	107	112	73	-8	107	87	108	-80	108	112	100	-360	220	1400	1160
437.801	-94	-108	-84	-115	-132	-101	-91	-91	-121	-76	-56	-91	-96	-21	-94	-51	-77	-608	-57	-45	-548	-668	-428	-468	-3100	-3140	-2360	-1960	-1860
438.143	1	14	-18	-71	-25	1	-37	-16	-59	-43	-39	-6	18	41	-45	-17	40	-208	73	28	-156	-272	-72	-164	-1660	-1520	-460	860	-160
438.484	60	98	55	51	58	70	62	44	37	48	34	52	86	88	85	61	62	-160	87	109	152	-44	200	68	-340	200	1380	800	1240
438.825	108	138	101	149	98	135	123	100	118	136	142	101	123	117	121	141	113	340	178	119	340	192	400	328	1100	1460	1800	3300	2240
439.167	65	78	-2	42	52	34	39	11	41	65	93	79	54	76	36	100	98	-84	104	66	28	124	132	28	-340	-420	240	1820	1040
439.508	41	-27	-18	-39	-33	-13	17	29	-41	-42	8	14	-1	71	-38	-2	-7	-268	-8	29	-296	-308	-200	-104	-1760	-1660	80	-740	-20
439.849	-111	-131	-59	-95	-93	-95	-129	-76	-148	-109	-77	-88	-77	-37	-59	-78	-96	-504	-66	-90	-616	-484	-608	-652	-2880	-3720	-2580	-2360	-1840
440.19	-41	-45	-44	-75	-91	-45	-15	-48	-82	-33	-17	-69	-25	8	-41	9	-10	-348	29	37	-276	-376	-424	-404	-2340	-2600	-860	-740	-2100
440.531	7	-4	7	17	0	-1	6	10	3	-19	-9	8	27	30	62	12	28	-116	54	29	-288	-136	-120	0	-1580	-1780	-840	600	-240
440.873	-139	-134	-109	-124	-116	-94	-140	-109	-144	-125	-126	-104	-94	-99	-66	-50	-50	-540	-63	-59	-636	-556	-692	-552	-4020	-3320	-1900	-1700	-1720
441.214	-128	-150	-160	-105	-136	-165	-152	-85	-84	-149	-150	-116	-111	-129	-121	-125	-54	-744	-95	-52	-744	-852	-804	-580	-3940	-4040	-2960	-3680	-2240
441.555	-43	-77	-75	-86	-79	-41	-73	-77	-82	-82	-72	-72	-67	-74	-61	-76	-56	-492	-33	-44	-548	-416	-672	-580	-3520	-2960	-2480	-1120	-1640
441.896	-88	-96	-124	-127	-55	-108	-129	-71	-115	-77	-112	-84	-113	-104	-124	-90	-101	-616	-41	-78	-560	-516	-592	-620	-3700	-3320	-2280	-1620	-200
442.237	59	94	46	101	92	65	118	82	90	103	44	99	76	99	68	77	97	36	73	141	-60	184	0	16	-400	-520	440	2120	2640
442.579	-78	-30	-38	-18	-29	-34	-98	-28	-9	-47	-36	-14	-13	-21	-57	-29	21	-392	-39	3	-320	-316	-448	-588	-1720	-1920	-1580	-360	700
442.92	5	75	40	24	47	17	5	57	48	66	4	41	74	54	67	47	105	-108	59	73	-40	-168	-240	-112	-1460	-1380	80	560	2080
443.261	-83	-76	-69	-72	-69	-59	-107	-48	-24	-80	-67	-62	-71	-72	-80	-43	-25	-420	-67	-36	-632	-496	-540	-568	-3320	-3360	-2820	-1640	-100
443.602	-1	-12	-15	-2	-38	-44	-5	28	-45	-17	5	-26	3	-3	-27	-3	48	-252	57	13	-172	-324	-252	-248	-1100	-1140	-720	140	1040
443.943	-57	-3	0	-3	-45	6	-23	-36	12	-9	-43	3	30	-27	41	24	14	-240	2	-10	-92	-292	-444	-220	-2000	-1040	-1600	360	540
444.284	24	41	47	33	61	40	26	40	60	57	11	38	64	35	47	42	48	-144	48	33	0	-56	-12	72	-820	-300	-440	2000	1560
444.626	103	111	76	95	132	73	133	94	95	70	120	70	118	131	95	100	88	172	106	118	276	148	100	284	-260	1500	2520	3120	2400
444.967	87	72	112	150	143	113	104	82	118	134	87	133	114	130	154	134	101	292	148	125	308	28	468	296	600	1380	2080	2980	3220
445.308	-21	-21	0	-20	-19	33	-4	-12	2	34	-17	47	87	5	12	44	51	-232	50	32	-128	-272	-92	-212	-480	-1320	360	1420	720
445.649	-8	48	74	78	48	98	48	62	62	21	64	86	55	80	63	71	93	-32	76	113	164	-104	8	-8	700	260	1020	2440	1760
445.99	23	36	37	15	51	39	56	3	6	42	22	44	42	66	61	45	15	-36	111	26	-60	-120	-160	0	-880	-1060	-20	1640	860
446.331	31	20	-17	-36	-39	22	4	-14	-14	22	12	31	-12	27	36	-24	3	-12	44	25	-172	-264	-232	-36	-1140	-1160	160	220	900
446.672	45	75	75	68	94	108	100	93	91	89	59	87	178	66	84	123	96	160	155	125	208	296	384	360	800	1060	1500	2180	2400
447.013	-171	-124	-170	-257	-187	-145	-191	-152	-180	-157	-168	-167	-164	-173	-125	-177	-126	-908	-114	-148	-752	-904	-928	-824	-4500	-5140	-3160	-2660	-2760
447.354	-144	-201	-206	-151	-204	-184	-190	-180	-180	-212	-177	-127	-106	-176	-192	-175	-159	-944	-135	-167	-724	-980	-928	-848	-4400	-4820	-2940	-2700	-2460
447.696	-16	45	-8	-11	-50	1	-20	14	11	29	-7	-7	15	8	8	8	9	-28	26	44	-140	-180	-36	-72	-720	-380	60	700	860
448.037	-144	-134	-177	-182	-139	-135	-178	-159	-158	-156	-154	-145	-99	-126	-165	-157	-91	-916	-130	-110	-948	-652	-896	-688	-4580	-5100	-3360	-1980	-1360
448.378	-83	-64	-86	-140	-104	-65	-61	-99	-34	-85	-62	-56	-75	-29	-48	-57	-20	-472	-49	-22	-512	-628	-592	-524	-3000	-2480	-1320	-840	-520
448.719	23	-17	31	-37	13	-29	-16	-34	3	2	2	-14	4	-10	-3	54	44	-200	46	22	-332	-260	-292	-312	-1380	-1380	120	80	1380
449.06	3	33	32	54	27	10	-15	22	5	35	30	39	52	76	6	2	76	-176	73	104	64	-16	-228	-48	-320	-680	480	1460	2160
449.401	-187	-241	-184	-193	-154	-195	-214	-203	-158	-155	-207	-159	-182	-198	-203	-120	-109	-1060	-175	-172	-888	-928	-868	-832	-5300	-4680	-3280	-3700	-2100
449.742	7	-16	-45	8	0	-16	-41	-31	25	-3	36	3	12	6	17	47	42	-300	22	49	-24	-232	-132	-208	-1600	-1420	-200	920	2400
450.083	23	15	24	26	37	29	26	65	41	31	69	19	50	26	-5	40	37	-152	39	37	-16	-252	-140	-56	-1960	-460	40	1940	1600
450.424	47	112	69	88	75	69	70	55	98	59	39	54	96	53	99	108	97	-16	134	103	56	120	80	216	720	880	1360	3620	4300
450.765	43	-4	36	14	7	10	-68	23	2	40	32	-58	68	36	16	68	40	-192	58	25	-180	-192	-244	-276	-1680	-1400	-160	1280	2080
451.106	47	29	27	36	29	20	-13	48	18	43	24	-16	90	33	58	60	62	-68	63	57	-116	-160	-168	-32	-1220	-460	340	1420	2220
451.447	-45	-60	-112	-63	-90	-80	-128	-103	-89	-92	-99	-81	-66	-135	-116	-75	-38	-652	-39	-69	-372	-720	-792	-628	-3240	-3020	-2060	-240	-260
451.788	-54	5	11	-32	-13	-40	-37	4	-6	-59	-47	4	-13	-21	-9	18	-16	-372	43	-12	-208	-292	-180	8	-1180	-1560	-1120	1160	600
452.129	-178	-176	-158	-230	-225	-194	-178	-219	-141	-197	-177	-140	-153	-186	-166	-186	-202	-988	-88	-142	-760	-916	-816	-872	-4680	-5020	-3740	-1600	-2460
452.47	98	109	92	59	102	109	99	109	118	109	91	99	156	103	110	121	127	148	152	122	376	132	240	536	1060	780	2780	2660	3900
452.811	-52	-26	-18	-65	-40	-28	-48	-71	-38	-55	-74	-51	-57	-9	-26	-85	-10	-536	20	-55	-308	-404	-352	-416	-2520	-2480	-1100	600	180
453.152	51	54	86	51	29	58	71	54	56	67	87	8	96	45	68	80	77	-108	124	99	152	136	16	32	-420	-180	1060	1980	2780
453.493	-58	-59	-86	-108	-94	-93	-99	-79	-97	-35	-62	-77	-49	-43	-74	-91	-31	-536	-60	-28	-256	-388	-432	-472	-3020	-3100	-1240	180	20
453.834	-41	-34	-30	-93	-73	-59	-59	-84	-13	-29	-66	-94	-56	-59	-27	-54	-19	-488	8	19	-216	-236	-260	-372	-1940	-1920	-1540	40	1200
454.175	-128	-150	-162	-140	-138	-135	-140	-144	-155	-144	-114	-101	-150	-115	-128	-56	-106	-668	-77	-56	-516	-672	-776	-728	-3840	-3720	-1760	-920	-320
454.516	-56	-32	-52	-83	-43	-48	-55	-53	-70	-81	-44	-25	-48	-33	-50	-22	-13	-592	-42	-29	-456	-392	-548	-312	-2360	-3200	140	780	2160
454.857	-14	-41	-25	-57	-65	-62	-64	-63	-35	-6	4	-28	-22	-27	-5	3	-10	-316	37	79	-240	-256	-364	-180	-1480	-2600	1460	1260	1920
455.198	-110	-116	-124	-88	-89	-130	-91	-76	-43	-111	-48	-72	-76	-66	-84	-74	-14	-468	-63	-30	-436	-440	-604	-544	-3260	-3160	-1420	420	620
455.539	-89	-86	-21	-78	-84	-60	-89	-40	-28	-23	-84	-64	-55	-53	-104	-56	-34	-476	-44	12	-452	-444	-536	-424	-2960	-1940	-960	-160	1420
455.88	27	40	56	42	51	20	26	51	20	39	26	34	12	44	62	53	54	208	22	56	-60	32	-344	-24	-1800	-560	1040	3240	3420
456.22	-126	-89	-117	-157	-72	-125	-100	-80	-72	-104	-89	-101	-50	-54	-68	-92	-38	-664	-60	-33	-608	-740	-608	-700	-3260	-2420	-1120	300	100
456.561	-25	17	-36	-5	10	-32	-45	-9	-50	-22	6	-13	-50	-38	-12	46	35	-320	-12	51	-248	-272	-228	-180	-1860	-1100	720	2660	3340
456.902	69	92	61	103	96	101	85	80	106	51	116	99	86	67	83	120	110	140	130	147	200	108	116	336	420	500	2200	4660	4160
457.243	-45	-84	-72	-65	-17	-94	-32	-57	-43	-32	-62	-49	-27	-66	-19	-57	-39	-464	-10	-51	-388	-536	-420	-320	-2000	-2000	-2200	1220	2460
457.584	16	44	-27	63	28	62	42	-5	22	84	85	21	61	64	47	31	30	-8	57	58	4	36	-48	-64	-340	-480	1980	3180	4380
457.925	119	145	117	142	150	133	156	143	171	167	133	114	142	136	156	145	172	300	145	159	472	116	452	428	1760	1800	2940	5800	6960
458.266	-65	-60	-71	-13	-48	-51	-26	-60	-53	-58	-52	-43	-63	-29	-6	23	-31	-448	-33	-16	-428	-352	-360	-348	-2340	-1880	-260	1560	2520
458.607	89	115	69	106	65	105	91	107	72	133	107	77	134	90	117	103	135	176	112	114	340	-12	304	276	920	1660	3660	4580	5160
458.948	36	72	60	25	79	50	50	65	72	79	4	31	118	58	87	68	114	-40	83	134	-8	128	144	204	780	220	2120	4120	4220
459.288	-23	-42	-44	-42	-8	-46	-23	-57	-60	-43	-25	-65	3	-28	14	19	18	-404	-18	-2	-232	-316	-224	-384	-1120	-1960	260	2280	2020
459.629	58	58	-22	30	6	73	94	26	43	41	38	25	55	94	82	116	89	60	143	124	92	-28	100	76	0	-280	1420	3360	3840
459.97	25	49	7	14	12	58	-12	20	16	23	29	31	32	24	28	59	26	-92	94	81	-196	88	96	64	-900	-1100	1960	3600	2980
460.311	-36	-40	-19	-16	-22	-58	-41	15	-22	-45	-37	-12	-40	-4	-42	-13	18	-252	-11	44	-140	-56	-432	-208	-2120	-1800	800	2440	1840
460.652	-50	-79	-66	-82	-87	-33	-82	-70	-56	-78	-76	-66	-65	-88	-46	-73	-30	-412	-31	-39	-384	-424	-412	-268	-2800	-1660	220	1200	780
460.993	-121	-170	-132	-136	-160	-117	-143	-124	-140	-112	-146	-155	-90	-117	-118	-130	-79	-764	-134	-129	-624	-672	-652	-660	-4140	-3760	-580	360	980
461.333	42	15	32	23	-5	74	26	81	1	-16	-3	3	50	76	36	62	54	12	61	65	-112	-44	-156	-140	40	-820	960	2780	3840
461.674	-105	-101	-57	-91	-75	-98	-117	-95	-55	-63	-94	-55	-22	-40	-44	-60	-71	-480	-17	-10	-532	-432	-604	-636	-2840	-2700	120	1840	2380
462.015	-66	-132	-133	-101	-104	-83	-124	-87	-109	-122	-102	-89	-91	-93	-173	-102	-33	-616	-60	-50	-576	-752	-728	-684	-3880	-3520	-1540	420	1520
462.356	-47	-27	-10	-37	-37	-55	-88	2	-26	-49	-46	-27	-42	-15	-43	-7	-5	-452	-22	20	-428	-332	-444	-324	-2480	-2180	220	1080	2860
462.697	8	0	21	13	19	7	-76	-4	9	8	24	10	49	33	25	29	55	-232	35	40	-172	-148	-236	-112	-1780	-1100	540	2340	3380
463.037	-64	-35	-12	-6	22	-18	-14	0	-23	-48	-36	-25	-19	-13	-9	-14	59	-400	-10	33	-252	-300	-332	-204	-1120	-1880	840	1640	2080
463.378	-57	-64	-53	-49	-28	-37	-71	-29	-21	-47	-16	-47	11	-16	-56	17	-23	-384	-5	28	-260	-252	-356	-324	-3280	-1780	-480	1520	3680
463.719	-60	-87	-99	-59	-105	-98	-103	-40	-104	-57	-70	-83	-52	-56	-73	-64	-62	-492	-44	-46	-460	-476	-640	-484	-3460	-1840	-900	1720	1880
464.06	73	116	94	87	102	73	86	116	106	70	89	114	98	160	98	109	84	20	159	99	236	-36	56	224	620	640	2080	4200	4780
464.4	-12	-71	-39	-86	-31	-57	-69	-54	-72	-35	-113	-68	-67	-37	-52	-41	-63	-536	-30	-15	-376	-468	-288	-384	-2220	-2140	-600	1720	2020
464.741	49	77	73	64	53	61	5	0	73	58	94	67	110	96	42	52	73	-92	111	88	68	-12	88	32	-80	460	2060	3100	4300
465.082	-93	-54	-49	-56	-83	-48	-32	-75	-11	-44	-52	-15	-22	-13	-37	-15	-11	-328	6	-43	-468	-460	-316	-392	-2420	-1640	-600	340	1620
465.423	-15	-99	-69	-97	-38	-49	-64	-86	-88	-52	-57	-48	-31	-81	-55	-31	-47	-580	8	-11	-360	-512	-476	-396	-3260	-2820	-400	1900	1080
465.763	64	35	18	22	8	32	1	54	32	35	31	11	41	37	24	55	77	-212	73	67	120	-120	72	32	-820	-620	1680	3620	3580
466.104	-45	-80	-58	-25	-89	-28	-37	-38	-51	-64	0	-36	-27	-53	27	12	33	-332	0	-38	-484	-296	-324	-296	-2100	-1960	-1200	1760	2540
466.445	96	33	25	56	14	98	65	29	38	59	22	55	49	85	95	86	115	20	123	109	100	-40	160	136	480	160	2240	3240	3540
466.786	97	147	118	90	144	146	111	95	119	166	157	131	170	162	123	174	144	248	165	165	324	220	444	520	1880	1200	3860	5120	5400
467.126	-30	-23	-34	-47	-32	-24	-39	-52	-47	-10	-79	-3	-53	15	-38	-38	-34	-288	0	-27	-396	-360	-448	-448	-2180	-1720	480	2200	2020
467.467	-184	-149	-194	-142	-189	-159	-167	-163	-191	-164	-165	-166	-128	-141	-187	-101	-150	-788	-78	-76	-944	-940	-912	-764	-4080	-4220	-1460	-1340	-380
467.808	-49	-9	-41	-72	0	10	-33	-26	2	8	-12	16	-16	15	-10	-31	-16	-260	38	16	-336	-240	-340	-124	-940	-1340	900	1420	3040
468.148	-92	-75	-33	-108	-63	-125	-84	-81	-76	-107	-68	-65	-86	-60	-77	-63	-47	-496	-25	-41	-548	-452	-584	-396	-3600	-3440	-560	820	1500
468.489	-103	-50	-54	-64	-82	-83	-29	-54	-26	-81	-74	-27	-37	-68	-51	-24	-69	-332	-38	-38	-424	-372	-452	-456	-2340	-2160	-1360	1020	1540
468.83	-155	-134	-152	-165	-165	-124	-159	-176	-96	-121	-149	-153	-135	-113	-166	-147	-117	-632	-122	-113	-700	-604	-984	-844	-4180	-4140	-2260	-1620	420
469.17	53	21	48	95	18	54	33	55	54	48	98	83	105	80	68	8	63	-88	68	108	12	136	-276	-156	-400	520	2060	2720	3520
469.511	55	81	54	63	78	37	31	59	60	80	84	41	52	45	30	40	64	32	105	71	-36	-12	-40	-60	-460	20	2060	3080	4340
469.852	39	68	60	94	43	35	74	81	16	98	85	99	74	34	77	82	61	-44	114	75	4	-12	-92	24	-440	360	2440	4240	4520
470.192	-101	-67	-95	-73	-48	-58	-57	-28	-24	-40	-36	-84	-92	-29	-71	-30	-63	-344	-46	-24	-400	-560	-416	-196	-2560	-2420	-600	1520	1920
470.533	-22	19	-1	31	64	-19	-23	-12	38	8	21	29	50	22	75	30	63	-128	36	39	-168	-196	-104	-36	-1100	-120	1680	3420	2820
470.874	61	60	91	97	74	94	71	115	37	92	66	94	68	138	83	79	130	152	82	103	252	-4	-4	188	-220	-120	1900	3360	3780
471.214	23	-14	-28	39	12	27	-3	31	28	46	32	-14	43	59	37	58	-4	-228	35	54	-128	-304	-64	-204	-1640	-480	780	2400	3520
471.555	37	45	21	43	20	44	26	49	69	50	32	49	107	39	31	49	37	-96	33	59	184	-92	-24	-56	-880	60	1660	4260	3660
471.895	89	67	44	112	53	56	74	72	94	66	90	102	79	135	108	127	103	44	88	81	192	-16	156	92	420	940	2340	4000	4240
472.236	-42	9	-38	-43	-15	2	-9	-13	-37	-10	-63	-24	-1	51	10	-52	-4	-288	49	15	-528	-436	-28	-204	-1440	-1520	1120	2000	2380
472.577	-13	12	-43	-11	-32	-17	-26	-10	-2	-18	-25	1	22	-5	7	-7	-7	-292	59	-2	-204	-392	-232	-220	-1160	-580	-400	2560	2680
472.917	-50	-41	-76	-75	-60	-65	-58	-69	-81	-51	-86	-66	-39	-39	-73	-44	-26	-372	3	-67	-408	-428	-396	-312	-2460	-2200	-700	900	1700
473.258	-72	-79	-62	-68	-99	-67	-119	-64	-88	-100	-78	-57	-82	-57	-74	-77	-48	-500	0	-61	-364	-500	-404	-480	-2920	-3020	-360	2080	1200
473.598	-57	-92	-79	-106	-98	-59	-85	-68	-99	-42	-78	-85	-44	-78	-54	-35	-23	-516	-47	-20	-384	-472	-460	-524	-2560	-3040	-340	1300	820
473.939	51	64	20	32	15	44	45	54	38	51	59	11	90	44	72	68	57	164	102	66	-72	-48	116	4	-540	-560	1780	4120	3760
474.28	-166	-146	-122	-123	-168	-114	-129	-82	-134	-124	-105	-104	-102	-103	-87	-83	-75	-656	-45	-64	-636	-640	-740	-640	-3460	-3700	-320	500	520
474.62	-86	-89	-121	-110	-67	-81	-59	-59	-52	-150	-85	-119	-74	-54	-64	-20	-34	-620	-33	-68	-604	-444	-516	-352	-2300	-2880	500	900	1240
474.961	-14	-32	-50	-35	-36	-2	-74	-27	-46	-43	-47	-46	-23	22	-53	-47	19	-344	-15	-31	-468	-412	-332	-364	-2320	-2420	660	1500	840
475.301	26	11	29	4	11	-7	-38	59	49	35	38	39	89	27	17	25	94	-136	66	92	-132	-176	-252	-24	-240	-1460	1580	2880	4060
475.642	-160	-172	-141	-134	-187	-164	-139	-167	-181	-165	-133	-150	-146	-127	-180	-92	-126	-804	-116	-135	-976	-696	-924	-728	-4940	-3940	-2300	-600	220
475.982	63	72	8	29	-23	27	29	13	39	31	87	39	80	50	40	47	71	-92	70	96	4	48	-196	-72	-960	220	2260	2920	3900
476.323	-59	-72	-48	-51	-61	-78	-25	-30	-4	-19	-65	-44	11	-52	-57	-55	10	-240	-25	35	-420	-376	-336	-368	-2640	-1940	440	2140	2560
476.663	32	42	46	40	15	34	32	66	46	31	21	-1	42	68	8	76	48	-124	88	76	-172	8	-152	72	-920	-100	2300	4660	4100
477.004	64	94	37	48	61	56	23	60	93	27	65	17	87	89	97	93	87	28	81	93	84	-60	36	88	-1020	480	1540	3940	5920
477.344	-99	-107	-65	-70	-107	-120	-119	-94	-79	-73	-66	-108	-52	-75	-99	-80	-40	-460	-86	-83	-600	-576	-464	-428	-3400	-2840	-700	1540	1180
477.685	-105	-101	-112	-108	-93	-114	-123	-98	-149	-69	-71	-136	-89	-107	-78	-75	-79	-540	-72	-78	-560	-664	-656	-720	-4040	-3100	-1780	1100	1540
478.025	-88	-17	-27	-9	-41	-15	-48	-17	-67	-37	20	-18	-49	16	-41	-76	-26	-484	14	-18	-240	-448	-376	-232	-2720	-1660	460	2040	2540
478.366	-57	-49	-66	-3	-43	-32	4	-91	1	3	-39	-10	-41	-45	-23	-6	-29	-364	9	-43	-280	-332	-228	-396	-2460	-1180	100	2520	2660
478.706	60	25	76	96	60	82	65	39	78	87	70	115	99	93	67	73	110	-88	90	117	168	-60	-28	136	-120	960	3260	4140	4960
479.047	51	75	55	45	10	75	53	63	22	68	82	34	93	48	112	71	56	32	82	107	-64	24	68	-32	-760	640	2720	4160	4240
479.387	-15	-14	-31	-49	-20	5	28	-78	-21	2	-48	-17	6	-1	0	33	33	-304	26	-18	-236	-244	-128	-152	-660	-1300	1340	3340	2960
479.728	36	96	47	50	66	69	105	98	12	116	79	117	103	128	94	72	136	92	102	56	104	-108	168	132	760	-200	1900	3880	4680
480.068	129	120	100	126	107	139	118	81	81	107	88	100	104	112	127	90	83	356	171	134	104	196	124	272	660	1420	3600	5140	4720
480.409	-101	-65	-136	-111	-133	-102	-66	-59	-89	-93	-101	-39	-72	-80	-87	-68	-57	-672	-31	-65	-412	-640	-484	-656	-3020	-2320	-440	420	2660
480.749	-153	-96	-119	-157	-161	-93	-134	-140	-152	-173	-102	-108	-127	-111	-129	-106	-60	-800	-73	-63	-604	-936	-672	-632	-3420	-3220	-1560	660	1340
481.089	-68	-51	-30	-48	-37	-63	-74	-53	-35	-47	-54	-69	-41	-54	-73	-44	-49	-496	17	27	-516	-380	-504	-384	-3020	-2300	340	3200	2080
481.43	157	142	148	129	92	141	101	185	131	132	167	144	117	134	137	190	170	272	164	158	416	400	332	364	1640	1680	4900	6280	6480
481.77	-61	-35	-20	-44	-39	-57	-38	-58	-4	4	-34	-68	-14	-38	-19	-3	-42	-364	-25	-22	-444	-276	-460	-336	-2040	-2200	860	2660	2240
482.111	-1	26	-3	25	10	-7	4	25	16	-10	-44	67	20	-34	20	7	16	-364	38	50	-188	-64	-164	-188	-1340	-960	1620	2700	3180
482.451	28	4	-3	-11	19	-35	-29	8	21	10	38	-16	55	25	-4	-21	43	-264	28	35	-188	-240	-204	-72	-680	-1420	860	2040	4340
482.791	87	43	84	47	59	45	40	95	67	99	60	83	54	65	105	63	102	4	102	74	104	-4	0	148	-340	240	3060	3920	4700
483.132	-58	-60	-61	-84	-61	-43	-66	-25	-71	-73	-34	-34	-108	-54	-78	-74	-58	-480	-7	-19	-432	-560	-560	-480	-2740	-2760	1240	2860	3520
483.472	-14	-13	-41	-23	-26	-55	-86	-4	-32	-9	-45	-37	-5	-36	-19	-4	-11	-316	-42	-19	-376	-540	-480	-384	-2620	-1740	780	2780	3340
483.813	71	79	38	87	105	88	78	84	62	83	63	87	94	107	76	127	81	80	107	150	76	148	0	32	-660	1020	3040	5180	6200
484.153	-63	-64	-80	-55	-99	-70	-81	-72	-105	-92	-76	-58	-39	-91	-82	-40	-53	-380	-63	2	-568	-660	-588	-592	-2720	-2800	100	1640	2320
484.493	85	99	71	133	132	70	88	109	98	106	98	71	146	90	72	134	90	184	142	66	148	100	240	8	460	1520	3580	5820	5280
484.834	-53	-43	-57	-31	-10	-4	-71	-44	-69	-5	-25	-86	-41	-20	-41	-18	-32	-336	-71	-39	-344	-516	-376	-372	-2840	-1360	-120	3620	3160
485.174	-7	1	24	21	-20	4	10	-17	-33	35	-5	-11	5	27	-4	-1	61	-56	50	18	-292	-380	-40	-232	-1200	120	2060	3480	4320
485.514	-30	-33	-82	-31	-50	-70	-79	-50	-45	-49	-6	-69	-34	-41	-6	-60	-23	-468	-26	-44	-488	-428	-320	-472	-2940	-2000	460	2020	2940
485.855	46	44	53	44	-1	31	7	35	34	28	66	41	83	39	25	41	50	-148	75	38	80	-248	24	48	-340	-260	1980	4760	5200
486.195	28	32	70	65	78	86	60	43	67	66	52	59	58	77	34	47	94	-164	118	69	24	-76	156	76	-140	340	2740	5380	4500
486.535	11	0	-40	39	-22	-1	-25	13	-34	13	-62	-41	26	4	-25	6	-12	-392	41	22	-128	-232	-204	-160	-1860	-740	900	3100	3080
486.876	-14	-1	-27	-42	-65	-8	-39	-53	-40	-41	-81	-1	-2	-15	3	16	-33	-296	10	-36	-376	-352	-192	-156	-1880	-1420	840	2880	2840
487.216	-56	-66	-36	-56	-46	-58	-84	-65	-95	-52	-60	-67	-58	-4	-33	-53	-54	-548	-5	-25	-580	-460	-280	-424	-2340	-2380	1980	2820	1960
487.556	-30	-47	-38	-106	-116	-11	-106	-62	-34	-71	-42	-55	-40	-28	-40	-101	-4	-520	-43	16	-364	-520	-512	-252	-1940	-2620	2060	1700	3140
487.897	12	-12	-25	-24	-22	-34	5	24	-7	6	-5	9	7	39	-7	-16	-24	-160	24	18	-120	-288	-184	-72	-960	-660	1580	4040	4260
488.237	-89	-51	-118	-139	-128	-70	-127	-74	-106	-114	-133	-120	-45	-132	-93	-111	-128	-580	-81	-81	-424	-612	-500	-656	-3140	-2980	560	1600	1320
488.577	-34	-17	15	-23	-20	-37	-19	26	-2	-33	-23	-5	-21	68	-17	26	51	-400	36	50	-228	-216	-372	-208	-1580	-1180	1880	3580	3720
488.917	-137	-88	-121	-172	-167	-191	-109	-129	-164	-135	-131	-102	-145	-132	-170	-140	-78	-820	-78	-109	-860	-672	-908	-836	-4440	-3600	-1700	340	1440
489.258	-60	-83	-59	-9	-36	-54	-86	-28	-65	-15	-63	-25	-49	10	-31	-11	-39	-368	-30	-41	-472	-376	-636	-448	-1740	-2540	1700	3320	3100
489.598	-89	-21	-37	-68	-12	-47	-19	-25	1	-86	-30	-32	-42	-29	-28	-46	-16	-264	-17	42	-284	-524	-588	-336	-2260	-1960	80	1920	4020
489.938	53	71	34	22	-20	2	-6	58	55	57	19	45	67	-4	68	22	68	-56	55	25	-136	-24	-188	-128	-1560	-460	1840	5440	4660
490.279	-101	-67	-50	-62	-58	-85	-79	-57	-48	-37	-29	-53	-48	-31	-33	-50	-45	-612	-72	-74	-552	-468	-636	-452	-2920	-1820	880	2000	3600
490.619	-43	-7	23	42	61	11	-13	9	71	-4	47	0	37	43	46	53	56	-148	11	79	-356	-84	-184	-140	-1080	740	1400	4840	5540
490.959	-71	-82	-72	-35	-75	-99	-35	-24	-49	-77	-3	-39	18	-51	-60	-38	0	-592	-55	-25	-296	-620	-468	-384	-2440	-660	1160	3860	3400
491.299	-25	-55	-79	-20	-32	-14	-44	-47	-5	-21	4	-51	-59	-52	-16	4	-25	-380	7	-13	-352	-496	-368	-164	-2340	-900	1180	3780	2820
491.639	-109	-93	-89	-65	-85	-123	-57	-54	-91	-82	-102	-77	-133	-51	-70	-34	-52	-648	-66	-94	-672	-448	-608	-552	-3160	-2140	-480	2260	2820
491.98	-70	-28	-84	-58	-68	-40	-102	-82	-18	-14	-70	-38	-15	-28	-31	-11	-21	-364	-39	24	-392	-604	-620	-408	-2720	-1180	-300	2280	3180
492.32	-75	-84	-59	-30	-95	-91	-70	-78	-49	-48	-80	-96	-10	-31	-70	-36	-56	-632	-9	-55	-412	-676	-404	-372	-3140	-2140	1900	3000	3800
492.66	72	78	60	-4	96	24	88	8	57	16	22	64	43	45	85	82	103	56	63	93	20	-100	124	124	80	420	3960	5580	6320
493	45	61	57	71	54	61	57	74	73	77	59	61	76	84	54	49	69	-140	58	68	84	-148	108	52	-120	900	4360	5180	4640
493.34	-35	-28	-35	-53	-35	-40	-19	-40	-43	-24	-55	-45	-40	-32	-73	-51	-61	-324	-28	-58	-340	-488	-252	-316	-2560	-1740	960	3460	3880
493.681	-195	-184	-196	-170	-214	-191	-154	-161	-189	-210	-176	-189	-185	-127	-151	-140	-155	-1060	-109	-186	-876	-1168	-940	-840	-4980	-4600	-600	980	1400
494.021	16	42	52	24	2	37	28	-7	17	28	25	66	7	40	39	92	48	-144	71	36	-72	0	-120	12	-1060	-920	2900	4500	5000
494.361	2	40	-4	21	-9	23	11	9	9	22	-8	47	9	-8	44	14	36	-152	32	34	-108	-208	-164	0	-960	-1080	2980	5120	4500
494.701	-50	-50	-72	-59	-33	3	-66	-4	-57	-19	-3	-16	-67	-8	-20	-72	-40	-276	20	-31	-348	-356	-456	-244	-1840	-1440	1420	1980	3980
495.041	-214	-179	-222	-211	-192	-182	-187	-232	-195	-164	-168	-196	-232	-181	-185	-180	-181	-888	-189	-174	-1120	-816	-1096	-908	-5200	-4520	-400	640	740
495.381	-71	-42	-90	-54	-39	-105	-77	-58	-62	-41	-59	-65	-44	-38	-7	-62	-51	-420	-1	15	-372	-540	-596	-312	-2300	-1760	1860	2380	3940
495.722	-44	-20	-52	-56	-7	-55	-60	-37	-24	-36	-30	-52	16	-51	-19	-4	-21	-372	-14	-46	-304	-356	-392	-276	-2180	-1060	940	2480	4020
496.062	-30	-8	-29	-53	-27	-58	-41	-46	-62	-48	-44	14	0	-34	-22	-37	-5	-368	-48	11	-456	-344	-560	-324	-1960	-1280	1800	4140	4000
496.402	-56	-76	-86	-125	-57	-108	-75	-43	-47	-63	-93	-80	-69	-75	-53	-17	-29	-480	-36	-25	-292	-504	-672	-468	-2460	-1800	2320	1220	4040
496.742	13	17	63	50	77	37	37	70	53	58	47	25	65	91	70	73	86	-16	44	85	-100	44	-56	104	-580	760	4540	5580	5600
497.082	63	66	37	72	89	25	53	50	73	39	98	90	25	69	102	105	68	4	106	82	316	8	-12	104	-220	1380	3680	6740	6360
497.422	68	84	25	55	66	101	76	83	87	72	87	81	104	113	96	114	87	80	112	81	88	212	124	328	1360	2240	3740	5720	6760
497.762	35	24	25	34	30	52	50	-17	66	44	61	33	21	15	0	11	47	-128	34	23	-132	-244	-64	-220	-980	320	3400	4780	5580
498.102	-43	-65	-70	-33	-55	-109	-70	-32	-64	-28	-67	-20	-23	17	-37	24	-18	-308	-65	-25	-280	-500	-504	-300	-2460	-1020	1620	3800	4760
498.443	67	56	11	50	48	32	49	2	40	42	59	-16	60	7	58	92	83	-256	77	86	-56	-292	-12	20	-100	-380	3640	5700	5940
498.783	-107	-124	-108	-109	-83	-99	-130	-121	-118	-129	-102	-119	-51	-52	-66	-44	-58	-724	-80	-60	-544	-740	-648	-524	-4060	-1540	-400	4000	2920
499.123	-57	-75	-63	-70	-42	-65	-49	-40	-80	-68	-29	-45	-49	-42	-49	-18	-31	-440	21	-58	-468	-680	-216	-376	-2420	-1820	1640	2960	3760
499.463	-121	-87	-87	-70	-85	-63	-99	-119	-97	-76	-70	-86	-61	-94	-52	-57	-113	-640	-42	-70	-572	-560	-328	-480	-2960	-800	80	3220	2960
499.803	-10	-38	-64	-27	-54	-43	-42	-5	-50	-44	-61	-78	-40	-56	-26	-22	-16	-492	-34	7	-204	-548	-396	-428	-1780	-900	1800	4860	3820
500.143	-51	-71	-117	-56	-48	-59	-84	-82	-75	-10	-82	-62	-33	-48	-57	-71	-31	-372	-26	-58	-464	-516	-400	-280	-1700	-1380	1520	3800	4180
500.483	123	78	60	71	53	91	26	82	18	66	52	100	78	124	42	76	46	4	114	103	152	40	84	164	600	1520	3940	7060	5460
500.823	-123	-105	-80	-104	-111	-78	-89	-51	-84	-108	-60	-106	-66	-105	-103	-67	-95	-616	-64	-71	-472	-668	-480	-544	-3160	-3120	320	2800	3600
501.163	-73	-82	-57	-114	-88	-118	-96	-125	-113	-147	-88	-139	-122	-80	-105	-75	-76	-384	-90	-45	-616	-584	-620	-576	-2900	-2060	780	2860	4020
501.503	-186	-228	-194	-195	-218	-214	-226	-205	-244	-190	-187	-244	-167	-212	-156	-210	-169	-992	-153	-164	-968	-1100	-1104	-908	-5180	-4900	-780	620	380
501.843	-115	-100	-65	-123	-141	-98	-104	-92	-106	-80	-111	-135	-102	-102	-102	-61	-118	-500	-98	-43	-612	-672	-636	-312	-4200	-2760	660	2480	3180
502.183	-16	-73	-46	-86	-76	-37	-77	-51	-44	-71	-37	-86	-3	-49	-76	-76	-63	-528	-20	-14	-504	-532	-532	-348	-2420	-1520	1760	3380	3460
502.523	31	74	68	60	55	70	54	111	93	63	129	91	136	123	83	91	106	44	148	101	144	172	-36	180	360	1500	5000	5580	7100
502.863	-20	-6	27	3	24	1	-16	29	37	38	-29	13	59	-8	-4	-2	34	-188	74	47	-252	-84	-180	-108	-520	-140	2580	5020	6020
503.203	-66	-105	-106	-90	-149	-115	-131	-98	-131	-95	-86	-71	-95	-101	-100	-96	-47	-684	-50	-29	-592	-624	-800	-644	-3300	-2320	1620	3480	3280
503.543	-67	-4	-48	-43	-43	-85	-69	8	-6	-26	-53	-26	-50	-4	-23	-12	26	-348	-12	-12	-492	-376	-380	-336	-2280	-920	1120	3580	4420
503.883	-106	-116	-88	-89	-97	-94	-108	-88	-68	-15	-86	-95	-88	-90	-86	-80	-87	-704	-37	-51	-492	-512	-756	-364	-2420	-1740	1560	2920	4640
504.223	67	96	26	44	37	26	58	29	44	63	57	63	79	85	68	64	106	-216	106	78	124	88	12	228	-780	1660	4700	6800	6740
504.563	20	-37	-72	22	-23	9	-52	6	-2	-17	5	-14	-9	-24	-14	13	-1	-328	28	-17	-272	-260	-312	20	-1320	-760	2380	4980	5400
504.903	61	43	9	91	51	49	15	35	70	31	76	61	75	96	52	80	49	20	73	100	220	-180	-124	-36	-120	900	4340	5720	5960
505.243	96	88	88	74	25	85	37	85	128	74	58	120	134	111	104	133	69	116	138	165	76	28	268	192	900	2200	4980	7260	8280
505.583	-6	13	5	65	0	15	31	-9	25	30	11	39	16	44	60	38	83	-164	26	83	-68	4	52	-112	-220	400	3780	5620	7340
505.923	-74	-169	-148	-100	-153	-118	-100	-145	-117	-106	-125	-117	-135	-104	-107	-49	-126	-788	-102	-80	-652	-812	-888	-600	-4540	-2640	900	3220	2700
506.263	-32	3	-35	-12	-42	-9	-6	-69	-45	-23	-24	-42	8	-7	16	-4	19	-268	-20	-3	-312	-292	-288	-344	-1300	-400	2060	4380	4860
506.603	30	32	14	24	30	43	-13	14	51	10	44	18	38	54	46	62	26	-112	24	50	-12	-212	8	84	-240	80	3120	5560	5420
506.943	-76	-43	-84	-79	-79	-46	-34	-41	31	-57	-17	-52	-55	8	-46	14	4	-556	-23	-25	-360	-520	-272	-372	-1840	-1140	1820	4460	4360
507.283	-31	4	-32	-36	-34	-11	-29	-37	12	-30	-29	-35	-16	2	17	-2	13	-304	37	13	-364	-364	-188	-112	-1460	-600	3300	5280	4940
507.622	133	167	134	108	133	121	149	68	111	105	85	106	125	125	129	150	162	204	129	152	168	240	220	348	1560	2360	6600	7260	8420
507.962	16	-32	-14	-56	-16	-13	-34	-44	-31	-15	-65	-44	-2	-44	-36	-23	-25	-372	28	-2	-288	-388	-260	-124	-1540	-780	1840	4140	4380
508.302	-162	-196	-135	-179	-247	-123	-198	-176	-185	-184	-180	-184	-163	-184	-149	-143	-169	-836	-123	-150	-944	-848	-928	-844	-3740	-3580	-2040	840	1440
508.642	65	37	13	-18	11	64	44	34	50	68	50	54	43	34	33	106	98	40	67	111	-52	-16	-76	236	-360	980	4180	5680	6280
508.982	-35	-41	-60	-94	-134	-64	-56	-106	-78	-101	-110	-57	-60	-78	-56	-34	-32	-612	-36	-68	-480	-636	-476	-372	-2680	-2360	2380	3800	5580
509.322	48	72	85	39	78	54	35	90	107	51	86	68	58	98	43	86	134	-12	80	114	80	52	-68	0	-580	760	5340	6480	7180
509.662	-86	-79	-70	-77	-52	-75	-58	-33	-59	-38	-36	-60	-1	-37	-50	-52	-54	-340	-7	-32	-424	-208	-576	-452	-2400	-520	2680	3980	5560
510.002	-65	-44	-5	-52	-48	4	-96	-9	-49	-12	-45	-27	-8	-28	-40	1	33	-452	22	-12	-492	-312	-284	-232	-2140	-1700	2680	4280	6160
510.341	77	58	74	98	42	53	54	94	41	39	93	64	88	94	122	122	119	12	100	99	176	72	20	140	40	1620	4740	6240	7500
510.681	-10	7	-8	-2	-12	-21	-19	-22	-41	13	-11	-15	-52	40	9	48	-26	-260	13	13	-340	-292	-292	-312	-620	860	3340	4960	5200
511.021	125	106	68	118	120	89	60	147	118	125	119	106	129	136	156	154	138	180	163	145	276	292	268	308	960	2540	5260	7620	8220
511.361	71	122	71	67	114	66	78	130	118	78	129	119	115	104	125	144	131	240	130	137	240	124	188	280	520	2960	5400	8200	8300
511.701	-52	-79	-46	-62	-55	-70	-78	-42	-62	7	-16	-92	-63	-70	-42	-31	4	-428	-38	-58	-368	-388	-440	-408	-2700	-1140	3000	4340	5060
512.041	35	26	35	75	49	68	53	98	46	81	77	47	73	53	61	89	136	4	103	77	36	-80	72	216	180	1120	4780	5460	7660
512.381	-19	-67	-38	-11	-15	-66	-64	-43	-42	-14	-48	-12	0	-36	-49	2	-31	-468	24	-42	-360	-372	-260	-120	-1280	-40	2160	5220	5240
512.72	-27	-5	-94	-36	-62	-69	-99	-38	-59	-83	-105	-77	-26	-60	-6	-28	-63	-532	-16	-7	-448	-436	-144	-260	-2140	60	2900	4260	5060
513.06	107	102	84	99	89	159	48	79	91	114	110	111	129	95	125	117	150	232	146	171	260	108	116	356	1200	2500	5460	7540	7180
513.4	-5	16	18	8	19	29	-12	28	27	23	81	63	52	44	43	61	53	-156	66	100	-84	-60	0	-96	-640	900	4000	6460	5660
513.74	61	67	26	63	71	72	84	82	48	65	33	73	73	118	44	79	64	-220	109	78	28	-116	-60	112	-340	780	5040	6860	7300
514.079	-88	-83	-97	-82	-110	-73	-98	-82	-99	-74	-84	-89	-60	-68	-70	-53	-65	-492	-35	-73	-380	-480	-308	-364	-2740	-1900	2660	3600	3840
514.419	-29	-23	-49	-21	-96	-45	-81	-52	-63	-13	-67	-55	7	-26	-58	7	-2	-428	-74	-38	-268	-380	-256	-264	-1740	-1040	2100	4260	4140
514.759	-38	-40	-75	-65	-83	-46	-86	-46	-50	-31	-35	-94	-46	-50	-34	-19	-49	-432	-42	22	-348	-384	-304	-276	-1180	-840	3420	5540	5480
515.099	-77	-75	-69	-90	-81	-99	-148	-66	-94	-122	-88	-77	-73	-73	-95	-106	-91	-436	-80	-22	-500	-564	-624	-528	-2620	-1200	1040	3280	4580
515.439	-39	12	2	-83	-72	-44	-74	-24	-56	-47	-22	-57	5	-26	-51	-26	-67	-552	-18	-1	-304	-480	-380	-244	-2620	-140	3460	3420	5140
515.778	1	8	-46	-38	-31	-66	38	6	-43	3	-14	-5	10	-4	-8	-18	25	-368	47	-7	-320	-192	-292	-72	-940	-660	3720	3620	5260
516.118	-90	-163	-92	-143	-131	-137	-135	-112	-125	-105	-150	-126	-113	-81	-81	-91	-69	-648	-34	-100	-660	-528	-660	-584	-3560	-2800	1080	3480	4940
516.458	44	49	20	25	19	28	15	61	53	28	66	26	72	64	22	75	102	-164	80	79	-48	64	-312	-44	-480	540	3580	6620	7360
516.798	37	58	54	34	41	31	-18	30	47	43	66	63	92	96	9	60	46	-36	42	31	-228	-16	-144	-120	-540	1640	4840	5020	7680
517.137	68	72	92	94	105	83	61	106	70	66	73	110	101	102	92	105	141	152	123	147	156	304	148	212	700	1780	5240	7320	8460
517.477	55	36	61	98	48	59	49	77	109	41	119	79	59	76	87	89	101	-80	77	154	44	24	56	164	-360	1520	4800	6960	8040
517.817	64	46	58	87	123	33	103	36	106	89	59	105	101	84	97	134	61	40	90	111	12	76	-40	300	280	2200	5740	6880	7680
518.156	-26	2	-21	-8	-18	-59	-7	14	-8	14	26	-29	-18	41	-49	38	21	-228	16	57	-264	-392	-156	44	-1340	200	3880	4560	7800
518.496	3	-3	10	15	70	14	8	-10	-9	31	24	4	25	53	-8	21	40	-324	20	30	-136	-368	-208	-68	-720	800	1680	5860	6060
518.836	19	18	21	35	66	-8	-22	25	48	50	29	66	59	20	34	69	87	-368	44	55	-108	-96	16	-72	-500	1240	3240	6480	7240
519.175	-38	-53	-78	-67	-82	-6	-59	-72	-85	-40	-54	-47	-41	-45	-43	9	-71	-436	-64	-72	-512	-424	-404	-300	-1640	-220	2120	5300	5480
519.515	15	18	-7	45	23	38	68	-8	34	58	12	32	44	44	67	46	46	-108	2	24	-112	-104	-84	12	-840	1460	4440	7260	6300
519.855	-56	13	-41	-30	-55	-84	-23	-52	-40	-44	-53	-31	22	16	3	-43	-14	-532	-10	26	-192	-504	-436	-252	-1720	920	3640	5660	6020
520.194	-45	-49	-63	-41	-63	-51	-19	-47	-84	-72	-53	-55	-45	-23	-24	9	-41	-300	-19	-30	-360	-396	-128	-116	-320	200	3620	5800	4700
520.534	-94	-30	-86	-86	-74	-92	-125	-86	-78	-92	-72	-35	-32	-63	-51	-63	-84	-472	-47	-76	-388	-536	-308	-292	-1960	60	3620	4900	4760
520.874	-34	-26	-14	-24	-47	-6	-13	-34	-31	8	-12	-37	-22	-24	-30	-41	11	-468	-1	50	-332	-356	-224	-92	-360	-140	3880	5300	5960
521.213	33	33	53	38	10	30	17	41	42	39	56	45	22	27	60	74	63	-28	54	103	-52	-76	152	124	0	1500	4460	6920	7300
521.553	-45	12	-26	-50	-26	9	-3	34	-51	10	-22	-22	-18	0	-19	-30	-16	-424	-7	35	-292	-436	-232	-76	-320	500	4320	5240	6400
521.893	-100	-81	-140	-126	-74	-91	-80	-80	-104	-133	-123	-124	-80	-120	-89	-59	-26	-628	-54	-62	-688	-544	-788	-528	-1760	-1060	2840	3700	5620
522.232	-112	-116	-135	-142	-158	-134	-149	-140	-135	-114	-98	-101	-95	-117	-102	-86	-108	-556	-60	-95	-704	-592	-656	-612	-3240	-2600	1660	2520	4480
522.572	-106	-125	-126	-102	-90	-130	-121	-81	-112	-129	-74	-102	-103	-81	-108	-123	-89	-600	-69	-63	-684	-512	-740	-408	-1840	-1820	2700	3880	4180
522.912	-33	-11	-14	-11	-33	2	-4	-24	20	-10	19	-9	-12	7	-15	21	-28	-324	39	27	-308	-136	-124	-132	-1260	800	4280	5720	6160
523.251	-35	-41	-28	-73	0	-65	-69	-15	-26	-39	-63	-52	-9	-33	-55	0	-28	-380	-28	8	-204	-272	-432	-264	-720	640	3620	5960	5640
523.591	-1	-14	-24	-36	0	4	-22	12	-6	-12	-6	-7	-12	36	9	1	54	-228	6	34	-284	-272	-256	-68	-1140	-60	3860	5920	7280
523.93	27	7	-32	3	32	-12	7	-8	-1	4	11	17	42	13	20	87	28	-216	96	40	-228	-80	-152	-52	-600	1060	3560	6820	7980
524.27	-92	-124	-158	-64	-81	-89	-154	-85	-118	-98	-62	-115	-69	-80	-110	-74	-43	-588	-80	-23	-448	-692	-560	-376	-2360	-400	2300	3380	5280
524.61	-18	-41	-48	-21	11	-43	-25	-34	1	-55	-19	-74	44	0	-15	61	43	-300	29	-27	-472	-180	-400	36	-460	460	3760	6600	6900
524.949	-151	-150	-180	-155	-147	-190	-218	-135	-190	-196	-176	-147	-113	-112	-172	-124	-102	-928	-114	-105	-884	-752	-860	-720	-3780	-2560	1760	2720	3780
525.289	64	31	-40	2	30	-2	1	35	50	48	16	13	48	44	17	42	57	-216	86	57	-148	-316	-68	168	440	820	3720	7420	8200
525.628	-84	-53	-60	-73	-70	-61	-95	-76	-86	-49	-71	-61	-51	-80	-55	-41	-12	-520	-24	4	-332	-432	-428	-336	-2020	420	3140	4980	6480
525.968	86	83	54	98	87	104	88	115	109	96	81	110	107	92	98	113	170	-184	117	146	268	192	224	432	1040	3160	5080	9060	8640
526.307	-103	-94	-141	-73	-138	-93	-77	-110	-116	-81	-101	-103	-101	-58	-71	-102	-56	-664	-23	-86	-608	-604	-520	-376	-2760	-920	3620	5480	4980
526.647	17	67	38	6	34	68	49	31	42	42	73	45	56	57	82	51	92	-176	120	58	172	-12	-40	332	620	2640	5140	7600	6440
526.986	-35	-35	-42	-18	-61	-34	-60	-71	-11	-13	-50	-54	-33	-17	-12	-7	-33	-304	4	38	-248	-504	-252	-192	-980	220	4000	6280	6500
527.326	76	115	52	60	38	117	113	63	98	87	57	76	115	132	139	97	89	92	109	61	216	-8	144	304	1820	2500	5900	8980	7540
527.665	-20	6	3	-41	-81	-19	-83	-33	-54	-52	-23	-41	-19	-24	-20	-33	-43	-440	4	19	-260	-268	-244	-276	-940	200	3800	6240	6780
528.005	15	-50	-24	-61	-29	-56	-32	-38	-12	-28	-59	5	18	22	-24	15	-4	-388	43	48	-176	-224	-304	-92	-280	280	4760	6480	5260
528.344	-8	7	-8	-6	-14	7	-33	25	-4	-21	27	29	1	19	21	37	30	-308	62	59	-148	-28	-76	184	-60	1580	4560	7000	6140
528.684	66	53	64	27	29	35	58	79	33	31	72	14	72	69	75	92	78	-180	105	129	108	92	132	472	1320	620	6320	8100	8460
529.023	-15	-42	-71	-49	-28	8	-61	-41	-40	-13	18	-12	-2	-19	-16	-2	22	-284	-30	-25	-360	-356	-416	-148	-1440	860	4540	6660	6940
529.363	-139	-72	-105	-147	-155	-152	-159	-95	-101	-146	-123	-114	-95	-123	-70	-133	-93	-596	-67	-47	-608	-528	-492	-512	-1960	-1280	3260	3720	5500
529.702	-33	15	-1	-27	-3	-39	-17	-12	-10	8	11	-18	-14	4	-20	-16	86	-92	50	47	-156	-180	-316	28	-700	300	4060	5520	7180
530.042	-102	-87	-122	-151	-146	-114	-173	-184	-105	-126	-146	-141	-86	-107	-114	-140	-143	-876	-98	-84	-712	-560	-776	-468	-3280	-1360	2420	4240	4400
530.381	-54	-120	-86	-50	-109	-105	-99	-84	-90	-127	-73	-48	-100	-58	-96	-44	-27	-704	-65	-19	-564	-460	-768	-184	-1420	100	2460	5480	5120
530.721	-26	-3	9	21	16	3	38	22	23	17	2	-21	20	27	-17	14	69	-152	40	38	-180	-168	-80	8	-300	1460	4940	6000	7620
531.06	-71	-12	-21	-33	-51	-36	-36	-16	-20	43	-15	-8	-7	18	-23	7	17	-344	-2	72	-24	-100	-356	-136	-920	1860	3840	7060	7460
531.4	100	63	77	102	117	96	88	90	122	102	100	110	96	94	142	127	117	52	128	155	180	128	68	452	1640	4040	6160	9620	10660
531.739	106	146	118	159	135	105	81	119	143	80	154	120	191	114	85	164	156	196	182	181	468	364	284	572	1860	4860	6680	10700	10900
532.079	-59	-25	-37	-38	-55	-47	-81	-64	-41	-76	17	-56	-32	-9	-41	-20	-15	-336	-12	-17	-356	-456	-248	-348	-1280	400	4220	6320	7480
532.418	25	33	-14	7	22	55	37	29	33	63	36	30	45	64	70	19	39	-216	72	65	-64	-140	36	220	60	2100	5980	8360	9500
532.757	21	6	1	60	16	26	13	19	24	51	34	48	22	33	54	58	69	-20	61	107	-92	-48	-28	176	740	2980	6360	8520	8100
533.097	79	103	52	65	88	112	94	56	109	85	79	88	87	131	124	95	147	-44	118	103	244	80	324	432	2020	3380	7460	9020	9460
533.436	-55	-45	-35	-9	-40	-29	-19	-37	-58	-64	-28	-61	5	-18	-52	19	-41	-480	35	-1	-264	-388	-48	-20	-160	1720	4360	6140	7660
533.776	101	85	72	54	100	114	87	108	80	57	53	74	87	85	99	84	115	52	138	160	348	72	248	528	2100	4840	7720	9840	8400
534.115	48	69	52	66	62	84	98	60	64	64	53	71	79	54	97	98	87	88	118	100	188	172	256	588	1720	3920	7820	8760	9240
534.454	-107	-93	-174	-96	-144	-114	-137	-111	-142	-120	-127	-144	-96	-97	-81	-160	-134	-612	-84	-90	-580	-668	-448	-404	-2440	-100	3480	5000	5840
534.794	-71	-90	-86	-93	-64	-68	-65	-20	-101	0	-79	-57	-69	-51	-42	-70	-54	-656	7	-64	-388	-496	-256	-68	-1540	-540	3300	5280	5680
535.133	-10	13	-24	-38	-28	17	-57	-24	26	-18	-34	-16	4	-14	-31	-12	58	-324	59	20	-252	-148	88	212	-300	780	6580	7360	7140
535.472	-61	-53	-40	-94	-71	-60	-69	-104	-74	-66	-71	-100	-58	-59	-44	-75	-37	-408	-22	-14	-412	-340	-244	-200	-400	900	4420	6680	6900
535.812	14	-2	-5	13	30	56	43	59	9	-4	13	16	19	80	25	53	61	-8	65	94	80	-44	32	408	1300	2980	7600	8820	8520
536.151	-70	-46	-41	-22	-82	-20	-48	-32	-48	-35	-44	-68	-18	-65	-20	-40	22	-404	-4	-58	-536	-160	-176	-84	480	1100	4920	6360	6700
536.491	-117	-165	-167	-197	-199	-224	-179	-152	-208	-135	-178	-192	-139	-177	-167	-162	-124	-904	-135	-90	-824	-664	-732	-628	-3560	-980	2340	3780	4940
536.83	39	15	15	-14	24	-39	14	26	5	-1	-14	-1	46	71	-13	32	35	-236	50	100	-204	24	-48	152	1180	2340	4860	7040	9400
537.169	-77	-61	-65	-74	-55	-66	-65	-35	-56	-37	-54	-59	-17	4	-57	0	4	-548	-4	5	-368	-364	-456	80	-1100	1440	3980	7320	7480
537.509	-30	-39	-19	-35	-23	-73	-53	-19	-56	-21	-58	-59	-32	1	-40	44	-17	-156	14	38	-328	-212	-120	-44	300	1180	5140	7040	7960
537.848	-85	-38	-53	-45	-51	-61	-86	-17	-47	-54	-49	-33	-22	-48	-51	10	4	-400	-7	-4	-372	-272	-232	72	-860	1700	4600	6900	6700
538.187	45	75	41	60	61	61	40	82	47	93	123	43	69	79	96	82	105	-20	126	124	16	20	36	528	1620	4760	7360	9920	10040
538.526	46	73	30	55	61	111	56	41	59	61	80	72	53	66	84	54	99	-188	115	153	108	104	212	500	1900	3660	6760	8760	10060
538.866	12	0	-5	-20	41	-9	-9	-5	18	-3	-12	57	-2	7	1	21	16	-220	50	65	-140	-232	-52	324	240	3320	5820	7960	7780
539.205	-24	5	-40	-18	-43	-56	-3	-2	-39	-56	-57	-20	-3	-54	-25	20	-12	-412	-13	-13	-340	-192	-172	180	-1280	1820	5520	7060	8160
539.544	-106	-50	-59	-40	-104	-60	-64	-81	-80	-45	-21	-76	-43	-29	-39	-26	-42	-460	-16	0	-352	-272	-388	-12	-820	880	3660	6060	7860
539.884	-72	-68	-82	-97	-103	-111	-125	-43	-115	-43	-94	-67	-81	-59	-74	-80	-95	-604	-7	-40	-564	-476	-328	-48	-1200	1620	3120	5860	5940
540.223	17	31	22	-37	-21	0	-16	17	-4	5	9	-10	61	56	51	-13	32	-336	104	73	-96	-200	56	212	920	2960	6460	8280	9040
540.562	-28	-53	-81	-49	-54	-59	-83	-101	-50	-70	-53	-52	-60	-37	-39	-9	-49	-456	-54	-14	-316	-368	-304	76	-740	2260	3880	7220	6520
540.901	39	45	30	25	12	34	50	79	67	18	84	79	81	67	82	94	104	48	80	123	72	116	268	576	2020	3180	8140	9320	9680
541.241	-41	-49	-47	-38	-35	-21	-38	-44	-52	-31	-28	-18	-33	-23	-31	4	-13	-408	-7	71	-296	-252	148	180	220	2040	5620	7440	8020
541.58	-66	-24	-45	-67	-81	-12	18	-50	-28	-16	-7	-25	-16	-39	-8	24	20	-340	24	66	-396	-80	-124	172	360	3220	6980	8820	10140
541.919	-12	-48	-33	-47	-74	-12	-16	-30	-42	1	-37	15	25	-27	-37	-11	19	-408	65	39	-304	-372	-200	84	-600	2160	5260	7260	7980
542.258	-106	-79	-86	-75	-57	-63	-100	-109	-91	-99	-102	-105	-23	-72	-101	-89	-62	-676	9	-20	-588	-408	-172	-108	-460	1060	5120	8080	6400
542.598	106	133	84	89	81	90	86	89	70	98	92	116	55	112	81	116	132	164	171	195	404	224	244	716	2980	4660	9080	9900	9840
542.937	38	67	34	16	25	67	27	32	61	87	25	19	62	47	23	82	68	68	78	114	-144	204	-20	440	2120	4200	7040	8540	9980
543.276	22	64	24	42	39	63	20	35	75	17	72	48	66	51	64	61	110	68	128	133	-56	68	120	436	1140	3180	9160	9300	11100
543.615	-74	-80	-100	-113	-63	-118	-106	-85	-109	-81	-57	-101	-103	-49	-80	-67	5	-688	-25	54	-472	-392	-312	68	-1100	2420	5400	7400	7880
543.954	-85	-50	-64	-66	-29	-88	-100	-35	-1	-71	-36	-50	-69	-36	-68	-8	-25	-468	-7	10	-244	-308	-376	244	460	3420	4360	7720	10480
544.294	115	96	95	118	106	92	90	78	97	125	108	94	151	149	118	128	131	96	189	168	212	180	268	904	2780	5320	8960	10340	11600
544.633	-17	-4	-24	3	-29	-32	-11	-20	-10	36	20	-19	-12	70	-1	14	38	-404	19	87	-48	-100	-108	224	280	2980	6120	8340	9360
544.972	51	69	47	61	45	111	52	52	86	93	79	55	88	76	68	92	90	-100	65	164	196	256	164	456	2180	5040	7940	9820	10960
545.311	136	158	149	172	168	118	154	168	166	178	155	158	203	186	166	203	180	372	216	245	440	568	700	1024	4660	6860	9300	12200	13360
545.65	29	36	32	25	83	5	-2	7	44	26	-2	12	56	26	73	85	75	-108	97	95	0	160	252	448	1540	4880	7120	9660	9740
545.989	-167	-159	-184	-125	-132	-161	-140	-132	-176	-146	-145	-130	-131	-121	-91	-88	-90	-728	-103	-73	-532	-704	-492	-220	-840	1180	4340	6060	7820
546.329	0	30	-15	20	22	21	15	-28	8	43	5	11	37	19	22	27	28	-180	30	40	-24	-44	208	648	1980	3820	7820	10460	10040
546.668	6	8	1	-15	40	10	-5	-19	0	1	-16	0	12	31	59	15	52	-356	78	60	-40	-64	200	616	2040	4420	6720	9500	8580
547.007	-6	-23	-43	-25	-35	15	-43	4	-25	-53	-25	1	25	-13	8	32	-20	-228	54	73	-224	-44	56	492	1180	3240	6400	8660	9420
547.346	-38	-60	-23	-78	-72	-73	-88	-71	-31	-77	-54	-51	-77	-67	-42	-28	-19	-612	1	47	-292	-216	12	256	1220	3480	4980	7420	7960
547.685	4	25	-33	8	-34	-4	3	-33	16	-5	-20	2	12	-28	16	46	40	-304	110	109	-4	-76	76	324	1900	4440	7960	10120	9120
548.024	-2	9	20	49	-21	16	47	13	10	36	22	2	38	40	42	82	58	-136	116	107	-28	56	228	780	2220	6440	7280	10080	9880
548.363	-86	-98	-104	-152	-154	-110	-104	-66	-91	-95	-89	-102	-87	-98	-103	-55	-88	-620	-48	-37	-392	-200	-272	-44	-260	3100	5440	8260	7820
548.703	90	68	80	51	61	72	49	80	73	76	100	90	120	116	112	88	163	-32	174	201	388	464	508	1080	3600	4980	9200	10120	12180
549.042	-50	-77	-93	-101	-98	-66	-98	-55	-64	-69	-61	-52	3	-37	-23	-63	-30	-516	1	61	-532	132	24	640	240	3840	6900	8440	9200
549.381	-260	-219	-183	-259	-267	-220	-260	-231	-255	-267	-244	-212	-164	-222	-189	-174	-152	-1088	-78	-104	-1036	-476	-712	-212	-2120	-200	3880	4540	6020
549.72	-125	-172	-149	-185	-161	-140	-137	-100	-130	-183	-142	-137	-161	-144	-125	-133	-108	-808	-58	7	-636	-376	-508	236	-540	1480	4740	7320	8060
550.059	-172	-128	-98	-147	-106	-70	-117	-147	-110	-72	-111	-99	-47	-110	-85	-69	-114	-760	-18	31	-524	-464	-352	200	380	3420	5760	7120	8680
550.398	-56	-47	-67	-75	-79	-118	-60	-42	-80	-63	-69	-59	-18	-40	-29	-54	22	-376	36	67	-220	-172	-100	412	20	4260	7980	8100	10060
550.737	9	14	-10	2	13	6	-29	-4	-18	57	20	59	5	57	51	18	81	-156	72	113	-64	148	176	564	2500	3980	7560	10220	11880
551.076	-140	-112	-126	-108	-110	-122	-175	-112	-110	-128	-92	-171	-33	-60	-116	-81	-28	-620	-35	21	-484	-244	-192	36	100	2760	4720	8140	8680
551.415	57	115	143	179	91	143	116	119	164	112	162	106	177	141	116	178	160	268	256	263	500	692	808	1236	4380	7160	10760	13720	13320
551.754	-1	-51	8	-27	3	-1	-59	-38	-23	-39	-17	-22	24	-18	5	-48	27	-340	94	109	-124	164	100	708	1820	4420	7320	9180	11480
552.093	94	120	66	70	140	107	104	106	72	97	118	77	91	106	144	171	119	156	174	210	472	580	728	1288	3560	7880	10480	12940	13520
552.432	-17	-20	-46	-23	-15	-74	-81	-2	2	-28	-36	-23	2	10	-43	7	62	-132	90	148	-108	116	244	824	2720	5760	6560	9680	10760
552.771	30	43	68	77	104	66	65	12	63	50	100	74	68	90	130	99	138	28	146	217	268	492	628	1188	3600	5760	8900	11840	13600
553.11	65	77	39	44	50	78	57	31	91	52	74	149	117	86	59	119	77	100	155	217	296	312	580	1084	4580	5940	9920	12340	13100
553.449	-6	7	-33	-44	61	34	25	-17	37	36	5	26	70	39	46	83	60	-56	143	221	212	252	716	1052	2720	7800	8760	11460	11920
553.788	10	12	-10	-2	33	30	43	18	43	-1	45	47	121	98	103	13	84	-76	175	190	132	308	644	1152	3940	7520	8740	11500	12620
554.127	8	10	-7	-5	-7	-4	-26	14	12	32	42	38	39	9	17	120	43	-304	162	232	32	288	648	1024	3540	6200	9440	12140	13320
554.466	-40	-37	-19	-61	-38	-8	-80	-66	-24	-51	-60	-56	-15	-32	-31	14	60	-508	102	159	-72	244	148	760	2980	5220	7840	10880	10520
554.805	90	120	95	145	55	117	111	102	137	83	85	109	139	127	126	176	178	292	238	300	464	772	812	1508	6340	8760	11300	13500	12640
555.144	-7	5	-6	-33	-45	-46	45	-51	2	15	2	37	-8	37	57	23	84	-220	167	146	12	280	460	1092	3220	5560	8200	11660	11960
555.483	-69	-81	-109	-82	-78	-94	-85	-94	-105	-64	-77	-57	-37	-74	-48	-28	27	-552	105	191	-236	196	76	920	1740	5140	8100	10920	11020
555.822	-110	-116	-133	-153	-155	-128	-67	-167	-117	-146	-124	-143	-106	-113	-123	-52	-33	-720	14	87	-368	-212	-152	688	1060	3260	7520	8300	10700
556.161	-87	-115	-128	-119	-179	-93	-138	-124	-121	-104	-82	-77	-101	-69	-40	-69	-33	-544	-4	134	-412	224	128	608	1640	4320	6900	9940	10840
556.5	120	172	103	106	129	97	99	125	168	89	145	127	147	180	147	216	229	452	282	362	608	968	900	1664	5960	8720	12500	14620	14500
556.839	-119	-70	-101	-93	-74	-27	-80	-78	-37	-63	-62	-85	-39	32	-74	5	45	-480	77	114	-132	248	196	940	1940	5600	8220	12000	10880
557.178	-123	-101	-158	-117	-98	-131	-93	-100	-73	-94	-114	-65	-54	-139	-39	-60	-9	-556	103	144	-448	96	196	776	1900	5560	9100	10160	11900
557.517	45	25	-3	-11	46	-12	25	32	70	72	64	63	53	41	122	63	102	32	191	267	328	456	708	1088	4440	6960	11940	13860	13840
557.856	-13	-35	2	-9	7	-17	-42	13	-20	19	14	3	20	44	30	62	104	-168	102	241	4	524	540	1240	3380	7960	9760	12740	14160
558.195	66	39	61	95	73	122	64	51	80	82	93	84	136	134	39	135	155	144	241	358	628	944	816	1384	5400	9280	10980	13340	14480
558.534	121	106	103	126	133	122	108	117	107	141	131	138	146	145	157	167	258	408	308	390	616	844	1100	2024	6880	10240	12520	16600	16880
558.873	-73	-6	-7	-17	-2	-32	-14	-42	-28	-27	-16	-30	-3	-1	23	45	99	-200	210	285	200	620	560	1252	4760	7660	9180	12700	14540
559.211	-5	-19	-82	-22	-32	-24	-8	-27	-45	7	1	-49	-1	-5	33	23	65	-288	122	209	304	324	488	992	4100	7820	9160	12600	13080
559.55	106	108	84	98	139	89	107	90	114	134	82	129	138	110	161	181	209	156	327	428	660	996	1216	1900	7160	10720	12860	16400	15880
559.889	-7	8	-42	-29	-49	-27	-89	-7	-31	-45	-28	-21	-8	-2	56	21	47	-280	161	302	184	360	652	1360	3360	8300	9940	12940	13540
560.228	2	-34	26	10	56	1	33	5	43	40	62	21	47	67	43	148	136	108	246	285	216	748	872	1380	5260	10820	10460	13660	15020
560.567	-4	-13	-15	14	-16	22	21	-16	59	6	24	44	92	41	92	125	127	112	281	344	272	724	964	1348	5680	8760	11620	15420	15400
560.906	63	78	92	79	2	133	77	85	55	84	119	86	119	102	111	116	255	184	293	429	704	956	1312	1676	7040	9820	13600	16040	15120
561.245	34	40	25	14	40	51	81	13	26	31	61	89	93	85	63	163	169	172	271	410	652	896	1404	1624	6600	10820	12400	17020	15780
561.584	94	101	56	56	84	85	83	67	108	42	86	82	97	111	147	166	229	108	297	423	676	1080	1308	2004	7360	10460	12940	14440	16260
561.922	61	12	32	39	34	82	67	43	56	48	25	86	140	79	110	176	217	44	315	436	448	968	984	1956	6400	9240	13280	13720	16060
562.261	-34	-83	-1	-32	-63	-30	-47	-48	-37	-23	-38	-51	20	-2	-24	18	90	-184	175	300	140	564	896	1488	5540	7560	11860	14000	13100
562.6	-7	-18	-7	-6	-30	60	-42	-7	-2	-47	-15	30	56	-11	72	104	219	-120	269	414	400	784	800	1740	5840	9060	12400	15360	14460
562.939	0	-52	-71	-46	-69	18	-52	-45	-3	-36	-3	-20	-8	39	21	62	104	-116	268	328	128	796	740	1940	4520	8480	11300	13040	14860
563.278	-25	-98	-44	-54	-91	-70	-67	-30	-80	-35	-32	-42	3	6	5	8	107	-344	186	364	288	504	816	1604	3740	6880	11640	13860	14620
563.617	-59	-33	-83	-90	-53	-56	-10	-1	-78	-56	-4	-30	-40	28	-23	55	109	-336	243	347	296	732	760	1532	5800	9100	11180	14060	15020
563.955	-130	-74	-73	-56	-76	-68	-145	-113	-53	-57	-81	-44	-33	13	-17	45	70	-352	251	371	100	908	684	1380	5560	9320	11060	15160	14000
564.294	-76	-33	-74	-78	-52	-99	-108	-47	-45	-54	-32	-14	-7	-18	-32	39	89	-300	221	422	332	704	704	1624	4860	7920	11120	13420	15240
564.633	-17	-13	22	5	-18	23	-22	-2	55	62	58	23	97	79	82	158	192	12	355	497	504	1048	960	2128	6400	10460	12560	15040	17280
564.972	85	38	57	86	87	39	73	43	79	66	110	89	135	136	193	170	226	176	390	523	928	1512	1468	2536	8100	12920	14920	17100	18640
565.311	42	68	52	60	81	69	70	147	105	89	107	92	93	92	138	217	216	308	375	565	820	1272	1252	2452	7160	13040	13740	16980	18720
565.649	-13	36	34	53	26	11	44	18	32	31	79	54	101	93	131	162	186	-80	372	503	608	976	1228	2196	6760	12500	15040	16560	19200
565.988	-30	22	-59	-26	-39	-40	-35	2	5	5	21	70	45	76	108	130	201	12	352	485	424	1116	1120	2068	5940	9340	12960	15940	18420
566.327	91	92	55	116	84	99	78	139	121	143	140	137	163	167	187	182	348	436	462	607	928	1368	1620	2560	9760	14180	14920	17940	18620
566.666	-80	-27	-49	-12	-27	-16	-48	-45	-50	6	3	-10	33	51	88	105	208	-228	330	486	532	924	1436	1968	5900	10620	13000	16860	16420
567.004	55	47	53	66	49	89	71	58	76	101	119	95	136	135	131	196	286	296	472	687	940	1444	1688	2760	7280	13240	15860	17920	19440
567.343	-129	-99	-104	-106	-80	-42	-66	-37	-67	-41	-73	-54	-17	9	86	74	176	-444	364	461	376	820	1256	2228	6340	11140	11200	14040	15320
567.682	-161	-161	-153	-148	-160	-163	-122	-161	-144	-81	-75	-35	-41	-58	79	34	60	-440	312	485	92	628	884	2308	4620	10140	13020	13960	16580
568.02	207	167	224	191	156	202	230	183	225	178	233	267	277	332	324	373	397	756	691	828	1708	2212	2404	3508	12020	15380	17640	22320	22900
568.359	-26	-63	-57	-86	-83	-60	10	2	-17	-39	7	23	-1	68	23	112	236	-144	405	594	560	1188	1216	2512	7000	10380	14500	18460	16180
568.698	56	74	52	52	54	78	85	123	62	103	135	162	200	188	194	307	343	404	538	805	1068	1676	1716	3000	7760	12500	17180	19940	20500
569.037	-47	-54	-81	-40	-50	-29	-19	-67	-62	-6	-11	13	28	48	95	111	267	-16	424	636	664	1232	1424	2372	6800	11060	15460	16680	18900
569.375	-171	-206	-177	-180	-172	-134	-159	-153	-124	-85	-108	-124	-55	-48	2	56	164	-612	343	524	388	784	960	1952	5340	8720	12720	14720	15900
569.714	-52	6	-20	-38	-79	-19	4	14	8	1	58	65	43	75	127	183	260	112	477	716	840	1488	1320	2836	7500	11020	14220	16320	20460
570.053	15	-11	-23	-12	34	57	1	46	-10	40	29	75	79	73	91	196	282	260	538	793	732	1556	1780	2648	9120	12980	16020	19020	21320
570.391	-56	0	-23	-16	2	-16	44	0	35	61	51	59	77	109	230	196	296	88	539	811	1044	1576	1644	2628	7660	11700	16780	18540	19820
570.73	11	14	-7	-41	11	6	40	34	38	56	94	80	69	130	175	264	318	392	529	868	868	1752	2024	2840	9980	14100	16440	18960	20560
571.069	-88	-47	-55	-97	-8	-46	-82	-33	-3	-10	40	35	17	74	95	194	279	164	521	736	788	1512	1644	2720	6680	13340	15940	18560	20180
571.407	25	61	46	74	125	86	50	102	67	132	139	157	162	201	236	295	424	540	644	871	1280	2136	2364	3504	10720	14880	17620	22080	23260
571.746	99	131	136	135	156	146	103	200	180	179	155	218	233	275	298	411	490	656	781	1061	1656	2360	2752	3852	12420	16780	18140	22820	23780
572.085	118	158	150	167	167	160	192	192	190	252	211	204	244	304	341	407	569	848	819	1112	1788	2516	2436	3768	11700	15140	20200	23240	25680
572.423	126	128	80	140	93	128	132	142	123	133	189	210	212	236	324	388	527	644	843	976	1512	1940	2620	3792	10220	14900	17900	23320	23220
572.762	-48	-43	-49	-47	-8	-34	35	5	29	0	21	59	112	124	153	224	401	28	557	971	956	1816	1852	3108	8760	11780	17240	22260	21260
573.101	-92	-71	-66	-42	-38	-73	-40	-44	7	-12	7	16	50	123	147	259	365	-4	603	952	1036	1752	2088	2880	7320	13040	16120	19400	20600
573.439	-32	-49	0	-11	-30	1	-26	1	-19	52	-21	60	127	120	148	255	392	-24	657	958	1084	1904	2192	3636	8640	13920	17260	22820	21400
573.778	-76	-98	-31	-62	-48	-20	-38	-5	14	23	18	106	97	107	184	322	405	56	718	952	1228	2012	2148	3264	9180	14140	17600	20540	24060
574.116	106	103	76	86	122	100	121	166	141	110	133	210	245	291	313	418	636	644	898	1165	1940	2532	2936	4004	13540	17600	21500	24560	25440
574.455	13	16	10	23	18	59	47	20	61	83	66	79	138	215	284	347	562	424	833	1058	1320	2476	2460	3912	10480	15200	19180	22580	22320
574.794	69	125	18	111	96	112	125	122	118	134	212	209	283	243	427	446	628	928	976	1206	1900	2444	3080	4132	12940	17640	22480	26620	27580
575.132	-27	-6	11	-6	69	48	61	35	30	42	83	164	181	202	233	324	494	360	876	1191	1516	2132	2692	3876	10400	16340	19740	23160	25100
575.471	-47	-64	-23	-9	-72	5	-9	-15	1	56	68	90	141	134	255	386	501	36	899	1228	1272	1976	2412	3912	10460	14620	19080	22700	23360
575.809	14	-19	-50	-73	-25	0	-15	52	61	76	85	95	108	237	320	341	575	232	891	1236	1576	2268	2820	4056	9640	14680	22160	23540	23940
576.148	16	10	10	-6	27	58	79	75	39	111	114	180	201	229	294	416	656	536	1015	1350	1700	2788	3332	4340	11560	15580	21280	23800	26480
576.486	-39	-101	-117	-113	-94	-63	-45	-4	-54	-7	37	70	59	102	262	355	530	-60	911	1217	1200	2328	2776	4360	9160	14060	18780	21700	25080
576.825	96	105	89	93	120	122	95	187	157	206	272	263	341	364	437	554	783	1096	1157	1521	2260	2852	3248	5196	12940	18140	23140	27620	27880
577.164	-83	-41	-63	-68	-65	-22	9	18	34	16	69	103	138	204	357	430	600	436	1071	1421	1636	2716	2844	4108	11980	13800	20880	26140	27100
577.502	-92	-76	-79	-90	-119	-31	-24	4	37	11	37	110	178	215	228	398	549	388	1012	1385	1544	2868	2844	4156	10600	15440	20720	24820	27500
577.841	73	118	109	62	76	115	166	173	204	220	292	297	314	364	453	651	776	1008	1283	1704	2496	3732	3792	4972	14820	19380	24140	27160	29980
578.179	-43	7	-14	31	69	18	39	86	89	105	208	160	252	278	398	590	770	820	1175	1575	2044	3184	3504	4824	11660	17760	23600	27420	30300
578.518	-38	-17	-1	-35	12	-2	23	50	72	111	164	123	201	294	413	572	765	512	1186	1614	2364	3180	3552	4736	12640	16980	23160	27280	28820
578.856	-148	-107	-91	-116	-64	-80	-59	-46	-32	5	89	123	181	175	332	431	738	396	1130	1708	1920	3068	2892	5028	11060	15820	21360	24780	27360
579.195	-91	-97	-88	-58	-19	-89	-43	-16	80	22	125	173	214	260	426	575	815	440	1174	1646	2280	2772	3552	5308	11720	17400	22540	27320	29280
579.533	47	95	74	31	80	98	126	158	195	207	235	318	345	387	527	734	992	1116	1449	1890	2808	3708	4388	5144	13400	19940	26920	32000	30780
579.872	91	73	89	117	115	155	163	171	250	261	272	351	400	465	603	799	1034	1200	1494	1913	3084	3992	4360	5728	15560	20960	26580	30900	33320
580.21	145	142	117	197	172	174	163	209	284	281	347	428	483	499	690	832	1081	1576	1628	2042	3240	4156	4352	6528	17180	24120	27960	32960	33400
580.549	18	52	-4	16	31	73	101	49	117	163	206	264	304	375	586	749	1021	988	1644	1977	3132	3924	4804	5944	15520	21580	25480	30340	29800
580.887	50	18	51	65	60	90	102	90	163	157	243	330	353	381	642	784	988	1220	1562	2007	2808	3880	4560	6244	14200	19940	26140	28280	32660
581.226	-48	28	20	51	41	48	196	116	142	226	227	319	311	406	605	748	1082	964	1637	2316	2952	4156	4504	6420	16100	22740	27740	32980	31740
581.564	-67	-60	-57	-28	-4	18	21	85	80	92	177	190	338	300	564	777	1024	848	1580	2137	2788	3760	4400	6152	15900	20100	25260	31840	30760
581.903	75	48	85	68	71	109	137	146	141	195	331	349	424	473	701	925	1242	1464	1820	2329	3104	4720	5460	6876	16820	25020	29540	33580	37420
582.241	-6	35	33	55	106	143	159	126	159	252	275	376	384	501	704	949	1254	1460	1967	2442	3524	4724	5252	6620	18800	23380	28720	34100	34720
582.579	-20	-25	-37	-42	-13	28	97	137	142	179	188	366	400	496	623	948	1178	1568	1866	2425	3332	4716	5112	6896	18720	24440	28080	33640	34280
582.918	-19	-63	-70	-18	-5	15	49	118	142	134	233	342	412	459	712	873	1301	1204	1902	2519	3392	4696	4900	7368	17420	24220	27780	32940	34800
583.256	-31	-35	-20	-7	31	51	30	142	159	147	226	331	391	526	753	937	1346	1280	2037	2607	3088	5124	5780	7256	18820	22860	27340	32480	35340
583.595	101	124	72	85	196	141	209	244	227	283	416	404	579	691	873	1136	1440	1792	2241	2812	4260	5724	6000	8292	22900	26960	32180	35940	39480
583.933	65	70	54	75	129	146	203	218	275	284	425	421	610	588	887	1203	1581	1924	2262	2874	4212	5544	6172	8188	21560	27640	32480	38200	39780
584.271	-119	-141	-101	-110	-67	-32	-21	62	92	98	236	277	385	474	723	1057	1384	1180	2135	2869	3468	5340	5336	7896	17660	23980	29080	34600	34320
584.61	-3	46	-28	96	94	74	117	184	208	296	351	486	577	686	939	1178	1657	1992	2322	3077	4224	5904	6024	8280	20440	27520	33500	36880	41100
584.948	-47	-4	1	12	45	28	66	178	172	167	325	506	534	674	910	1161	1608	1940	2278	2899	4408	5976	6008	8360	21100	25980	31340	34980	39800
585.287	24	14	15	32	88	76	160	204	219	257	356	529	545	691	1049	1253	1671	2036	2540	3313	4500	6148	6480	8312	22500	28300	33320	39340	39200
585.625	11	-7	49	54	113	143	118	205	260	287	446	466	602	693	965	1262	1784	2424	2547	3289	4576	6356	6880	8864	22620	27240	32860	38880	41460
585.963	137	86	50	132	143	206	192	303	314	337	494	556	649	828	1122	1411	1965	2300	2763	3535	5168	6800	7252	9816	24480	30360	34740	42700	43540
586.302	90	136	116	228	151	170	254	347	270	404	562	582	711	794	1180	1573	2028	2392	2889	3665	5280	7212	7764	9988	24440	31420	36280	44620	46640
586.64	-24	-55	-38	35	25	8	156	171	151	262	432	521	643	727	1030	1441	1902	1900	2661	3676	4612	6752	7644	9564	22320	29260	34200	38860	41600
586.978	-87	-39	-47	-39	23	64	59	126	149	272	419	595	616	805	1148	1523	1988	1988	3023	3776	5444	6560	7708	10036	23720	27020	35140	41260	41840
587.317	99	99	135	165	210	213	257	327	380	336	532	659	803	936	1273	1706	2262	3060	3023	3979	5792	7552	8232	11308	26680	34340	39700	44380	46640
587.655	-29	8	-7	5	44	79	160	189	255	275	499	594	763	821	1224	1528	2217	2472	3197	4049	5548	7596	8248	10644	25760	31260	38100	43140	44560
587.994	3	9	32	13	47	141	188	162	216	334	535	638	709	883	1225	1741	2324	2644	3242	4146	5880	8044	8376	10736	27300	32860	37840	42940	45280
588.332	-128	-138	-108	-84	-113	-30	12	102	145	167	330	550	652	830	1234	1537	2198	2048	3327	4119	5168	7280	8772	10528	24460	29680	37320	44300	42160
588.67	-67	-28	-64	-26	20	116	153	146	264	303	487	625	806	906	1293	1762	2394	2236	3404	4413	5840	8016	8972	11484	25880	31680	39520	45900	47960
589.008	-113	-69	-55	-36	-8	13	97	164	195	247	511	647	688	955	1391	1789	2486	2344	3400	4461	5948	8272	8772	11428	27160	31480	39280	45740	46580
589.347	-145	-114	-77	-96	-51	-15	82	138	207	223	466	618	743	799	1379	1818	2445	2264	3631	4511	5956	8080	9056	11320	28820	34580	41480	47220	46000
589.685	-29	-16	7	32	29	142	183	333	373	452	617	828	920	1082	1542	2061	2770	3108	3839	4821	6292	9148	9972	12620	30100	36480	41600	49480	50040
590.023	46	69	58	84	201	229	311	364	406	471	750	898	1001	1243	1733	2194	2835	3368	4128	5061	7036	9204	10364	12712	31240	35980	47280	52080	53600
590.362	-122	-106	-58	-5	7	6	144	224	309	331	612	817	909	1096	1609	2061	2856	3204	3910	4971	6664	9240	9824	12784	29060	36040	43380	50120	51820
590.7	181	204	199	283	289	348	470	579	569	684	880	983	1209	1462	1888	2581	3369	3992	4589	5624	7812	10468	11224	13996	35180	42480	48380	56860	59080
591.038	-68	-39	-42	14	77	112	217	288	356	443	720	808	985	1349	1788	2361	3167	3260	4341	5403	7388	10024	11200	13956	32580	38680	44820	51600	54900
591.376	-54	-40	-42	11	92	188	280	342	450	484	734	913	1111	1365	1798	2399	3194	3552	4473	5748	7884	10152	10532	13956	31760	40520	46700	52500	55340
591.715	20	1	15	107	159	193	382	348	512	575	836	1016	1209	1402	2021	2522	3329	3796	4647	6018	7864	10400	11508	14692	33920	40640	49840	56800	56580
592.053	18	6	57	107	118	162	291	338	506	519	879	1113	1248	1468	2114	2635	3419	4208	4749	6226	8296	10956	11512	15496	34060	43020	49860	55880	58400
592.391	-1	65	15	120	190	230	370	388	490	581	914	1166	1228	1564	2074	2578	3576	4148	5015	6179	8856	11388	11964	15328	34100	43040	47880	59760	60540
592.729	53	76	107	160	187	256	397	471	599	604	984	1180	1409	1662	2241	2767	3674	4432	5192	6514	9120	11744	12744	16224	36640	44200	50640	61280	60560
593.068	39	85	95	184	257	283	395	499	574	747	1008	1187	1391	1696	2339	2948	3792	4744	5315	6535	9204	12128	12576	16468	39520	44500	50760	61940	64540
593.406	119	134	100	248	329	331	461	569	660	802	1082	1314	1401	1820	2463	3105	4183	5000	5663	6937	10312	12000	14056	17032	41300	46980	55360	64000	64760
593.744	30	19	37	130	200	268	400	470	542	572	1047	1263	1574	1765	2480	3085	4016	4836	5502	7145	9592	12124	13384	16644	37760	46480	56800	59900	64760
594.082	269	281	316	376	451	487	672	778	866	984	1395	1557	1714	2027	2819	3444	4662	5996	6120	7108	10484	14008	14864	18304	43340	51960	60140	67360	70820
594.421	47	57	67	195	227	331	398	553	608	701	1143	1457	1595	1946	2720	3342	4371	5308	5964	7216	10416	13144	14032	17956	39520	48700	57520	63280	65400
594.759	-147	-125	-85	-6	57	138	321	279	527	613	978	1288	1519	1830	2614	3375	4296	4680	5782	7361	9480	12368	13648	17384	41460	45940	52800	62060	64480
595.097	-31	0	40	188	182	311	497	566	708	764	1188	1469	1786	2024	2803	3568	4669	5432	6191	7532	10804	13080	14328	17828	40160	50940	57440	67960	68260
595.435	85	120	170	198	267	361	551	654	802	879	1325	1604	1923	2237	3109	3718	4858	6200	6665	7711	11108	13740	15476	19160	45760	53760	62740	70400	71420
595.773	57	28	81	161	289	307	534	662	711	881	1374	1554	1857	2154	3047	3811	5008	5800	6630	8224	11088	14672	15524	19324	46700	52780	63900	69960	72800
596.111	-44	-90	-50	7	175	218	374	519	617	814	1268	1658	1813	2117	3075	3916	4983	5724	6820	8127	11068	14096	16240	19268	43420	51280	62640	69960	68740
596.45	-38	-18	18	60	181	263	477	536	722	757	1289	1554	1969	2277	3088	3982	5191	6108	6984	8485	11068	14296	15984	20220	42680	52980	61100	70980	72120
596.788	32	23	80	194	300	318	580	707	779	873	1363	1728	2013	2483	3345	4309	5371	6304	7329	8974	12408	15572	16656	20956	45920	55420	65120	72360	75020
597.126	-52	-51	28	73	162	249	565	654	841	842	1507	1747	2111	2419	3492	4110	5513	6448	7385	8843	11856	15076	16344	20548	42580	53180	63000	70840	77200
597.464	40	39	155	126	247	352	542	798	885	971	1552	1897	2160	2568	3681	4315	5573	6868	7710	9491	12772	15796	17400	21232	47920	59300	70200	73960	78360
597.802	30	5	84	194	324	437	610	661	926	956	1655	1911	2218	2697	3741	4498	5840	6872	8092	9593	12432	16436	18184	22352	48440	58000	68540	75900	79620
598.14	81	99	178	213	412	459	653	873	1006	1128	1796	2152	2435	2733	3904	4687	6090	8024	8099	9949	13160	17656	18640	22844	49500	61040	71180	84700	78840
598.479	52	27	81	232	342	373	591	896	994	1134	1691	2182	2406	2794	3918	4812	6221	7344	8351	10075	14028	17104	18456	23220	52000	59120	73200	82200	85940
598.817	60	42	83	242	386	379	639	883	1019	1112	1890	2228	2349	2959	4107	5034	6288	8216	8510	10465	13692	17464	18900	22848	52820	61880	72160	85840	87580
599.155	12	55	146	192	376	470	698	909	1013	1316	1817	2082	2599	3233	4108	5197	6649	8744	8931	10788	13996	18396	19704	23780	54620	64200	76860	84800	86740
599.493	-64	-86	4	137	311	341	627	806	936	1187	1779	2151	2632	3016	4253	5146	6635	8260	8902	10719	14640	18328	20076	24584	51880	61360	69980	79420	87220
599.831	115	115	152	298	452	567	760	1046	1166	1302	2023	2545	2769	3195	4487	5589	7047	8408	9283	11070	15224	19100	20396	25224	54680	65520	76220	88880	90480
600.169	75	38	134	212	391	549	776	967	1251	1368	2109	2498	2990	3527	4619	5654	7328	8356	9406	11255	15880	19700	20612	25612	55540	65420	79240	88760	91000
600.507	-42	-22	101	142	377	415	787	986	1192	1314	2152	2553	3059	3486	4745	5966	7567	8532	9799	11622	15828	19732	21352	26152	55080	64220	76320	90880	93080
600.845	-14	50	97	250	403	509	776	1000	1210	1462	2224	2620	3023	3489	4891	5874	7472	9972	10042	11735	16116	20372	21512	26988	53500	69560	77380	91420	94700
601.183	42	50	209	275	503	616	934	1091	1362	1491	2451	2761	3289	3777	5152	6480	7974	9896	10324	12414	17076	20728	22756	28076	58800	69860	80900	94760	95780
601.521	-30	4	92	181	331	534	806	1089	1269	1549	2321	2843	3339	3848	5130	6272	8089	9500	10568	12373	17068	20800	22680	27928	57200	67980	84480	92920	94600
601.859	66	63	92	288	463	628	1007	1114	1399	1575	2550	2975	3390	3999	5462	6458	8454	10592	10756	12848	17404	21564	23700	27968	61620	68840	83060	92680	99440
602.197	59	48	152	243	431	673	967	1239	1465	1684	2627	3125	3568	4106	5787	6793	8768	10284	10911	13313	17608	22664	23696	30152	61000	70780	87020	100100	100780
602.536	-43	-34	86	193	419	603	951	1130	1450	1602	2551	3131	3657	4204	5910	6926	8684	10356	11420	13516	17928	22500	23884	29400	60500	69480	87680	98220	100040
602.874	-69	-33	72	218	407	581	889	1084	1544	1729	2750	3158	3783	4301	5792	7269	9187	10888	11645	13860	18272	22468	25292	30656	60960	70880	88800	98720	106700
603.212	11	79	130	306	473	659	1012	1367	1599	1824	2881	3432	3918	4536	6295	7436	9443	11108	12182	14348	18924	24796	25556	31488	61040	74580	91700	101100	106960
603.55	137	110	275	402	660	790	1232	1453	1759	2036	3005	3651	4126	4873	6638	7998	9726	11436	12553	15203	20176	25236	27060	32772	68320	76480	94240	106920	110060
603.888	18	50	167	312	615	724	1214	1388	1759	2024	3080	3713	4248	5012	6780	7996	10057	12192	12727	14924	20740	25284	26344	33308	65120	78800	95520	106440	112400
604.226	-53	13	136	266	469	646	1111	1392	1721	2004	3049	3840	4349	4882	6664	8349	10225	11876	13088	15506	20856	25176	27408	33712	62480	79300	94980	108240	115040
604.564	12	-14	147	324	619	749	1167	1502	1835	2134	3353	3879	4367	5225	7208	8467	10470	12428	13575	15898	21044	26664	28280	33932	68940	81240	97700	111000	114960
604.902	-76	-15	98	331	581	644	1237	1465	1792	2060	3415	4025	4601	5335	7060	8861	10876	12324	13732	16476	21116	26872	29344	34700	65480	78760	100600	111760	119400
605.24	147	239	278	592	799	1021	1443	1883	2164	2493	3863	4336	5012	5700	7575	9372	11323	13788	14508	16903	23448	28104	30068	36764	73780	89360	107800	117240	119780
605.578	75	151	292	495	791	998	1446	1866	2190	2545	3781	4374	5215	5931	8159	9525	11681	14144	15008	17452	23404	29268	30712	37304	72580	90480	104620	124120	126460
605.916	-99	-75	134	359	651	747	1315	1713	2009	2367	3729	4438	5064	5921	8014	9658	11670	14016	15029	17776	23360	28072	30416	37120	70520	86220	107460	118920	123080
606.254	4	58	173	443	730	961	1493	1944	2137	2532	4030	4570	5348	6203	8350	10138	12295	14416	15340	18185	24316	29728	31648	39052	77040	87800	109760	123260	125260
606.592	99	196	356	575	873	1074	1700	1975	2426	2794	4325	5023	5415	6516	8764	10299	12803	15760	16156	18959	25848	30872	33888	40272	78140	93980	112360	128300	131720
606.93	-21	-18	174	452	762	926	1616	1958	2238	2653	4259	4895	5779	6551	8960	10759	13238	14984	16437	19157	25116	31208	33364	41104	75500	93820	107300	126520	130700
607.267	-40	29	121	510	827	975	1700	2059	2554	2860	4570	5088	6127	6984	9093	10958	13414	16356	17058	19612	25824	32516	35144	42156	79040	94400	114080	125420	134520
607.605	-30	32	211	526	883	1089	1689	2114	2615	2955	4852	5393	6176	7084	9772	11474	14050	17524	17716	20495	27144	32920	36276	43484	78920	97140	116700	130140	136320
607.943	62	201	298	633	1011	1341	1984	2474	2735	3228	4904	5691	6546	7437	10014	12005	14668	18460	18272	21139	28668	35504	37044	44036	83220	100440	121620	136740	138840
608.281	92	113	359	624	992	1279	2059	2308	2755	3206	4919	5948	6754	7702	10289	12159	15105	18012	18706	21588	29048	34904	37896	46148	84100	102160	121800	140020	145340
608.619	-128	-64	140	416	813	1069	1908	2348	2714	3171	4970	5736	6810	8022	10535	12491	15201	18396	18951	22395	28404	35068	38496	45612	84920	99700	124620	139280	140040
608.957	73	148	376	643	1114	1372	2227	2633	2948	3572	5528	6257	7245	8412	11105	13164	16064	19312	19842	23112	30688	37772	39932	47736	92040	105140	128280	145260	149220
609.295	-64	8	221	533	1071	1369	2128	2486	2933	3549	5432	6504	7406	8397	11113	13601	16272	19756	20020	23276	31664	38624	40800	48780	89840	105380	130780	145300	145780
609.633	113	78	363	685	1081	1438	2313	2722	3233	3829	5805	6770	7830	8868	11940	13946	17122	20728	20977	24154	31996	39852	41596	50148	92320	112300	130860	148600	152040
609.971	-127	-75	171	617	1019	1428	2221	2801	3265	3828	5998	6972	7911	8911	11950	14252	17307	21724	21359	24933	32960	40160	42324	51188	92400	107420	130200	145400	153900
610.309	42	66	317	679	1295	1534	2287	3066	3472	4057	6152	7103	8330	9556	12848	14727	18156	21824	22350	25747	34304	41468	44460	53744	93360	118680	140800	153020	156920
610.647	105	201	381	772	1290	1697	2544	3277	3802	4262	6557	7610	8752	10101	13096	15478	18835	23428	22995	26938	35276	42812	45944	54680	98740	116320	139100	159440	161680
610.984	6	63	349	715	1267	1655	2531	3208	3809	4294	6706	7741	9049	10093	13518	16028	19142	23196	23705	27305	35872	43736	46164	56100	101600	117760	145280	163920	164940
611.322	89	145	454	913	1395	1842	2842	3448	4076	4731	6871	8216	9445	10630	14212	16778	20078	24616	24427	28659	37736	45876	48744	58036	103860	119860	145840	167120	170100
611.66	66	139	483	870	1382	1774	2907	3592	4151	4817	7563	8331	9721	11051	14555	17339	20515	25476	25212	28771	39660	45376	50584	59080	106540	126780	151620	168300	175580
611.998	3	69	345	839	1430	1800	2952	3700	4324	4951	7517	8842	10102	11530	15086	17454	21316	26648	26125	29478	39704	48864	51048	61468	106060	128500	153360	171020	175460
612.336	132	168	467	1006	1599	2045	3308	3941	4649	5305	7989	9322	10455	11940	15602	18373	21916	26716	26657	31187	40824	49200	53072	62960	111100	133120	156760	172500	179820
612.674	122	197	518	1082	1748	2221	3309	4067	4669	5509	8318	9492	10865	12807	16313	18645	22854	28512	28049	31733	42576	51488	54948	64512	116880	136100	156980	177500	185640
613.012	48	122	445	1062	1688	2156	3387	4157	4822	5462	8376	9983	11104	12929	16617	19609	23646	29244	28733	33135	43300	52276	55368	65912	113140	135500	160840	181360	187900
613.349	23	124	505	1066	1717	2158	3507	4169	5118	5773	8610	10174	11535	12978	17133	20223	24191	29312	29716	33649	44860	54804	57892	67716	119400	135540	166840	183500	188920
613.687	35	107	442	1059	1775	2140	3759	4289	5153	6004	9216	10729	12400	13578	17662	20642	25074	31664	30225	34797	46584	56316	59044	70016	121240	145960	164760	189160	196820
614.025	162	290	626	1258	2037	2387	3980	4707	5466	6281	9885	11165	12478	14177	18821	21854	25927	31996	31272	36075	48344	58816	62988	73480	126620	147340	175000	193580	197780
614.363	88	219	605	1269	1996	2526	4056	4851	5642	6501	9874	11491	13159	14893	19264	22255	27007	34208	32592	36950	50040	60344	62456	74332	130020	151640	178460	197840	207480
614.701	54	178	622	1184	2070	2719	4179	5110	5883	6868	10198	11985	13651	15229	20246	23223	27487	34004	33386	38468	51512	61036	65336	76156	134360	151500	181700	202260	208720
615.039	175	276	707	1370	2229	2934	4380	5361	6327	7157	10681	12622	14193	15848	20542	24112	28763	35512	34578	39242	53772	64424	68292	79372	138300	160580	189560	212420	220900
615.376	3	116	591	1324	2169	2795	4384	5391	6368	7325	10966	12503	14376	16423	21289	24608	29611	36180	35730	40633	54952	63896	69116	80996	140400	158180	185840	209140	215540
615.714	125	274	687	1506	2325	3050	4685	5840	6663	7560	11422	13533	15154	17199	21939	25606	30263	37980	36657	41810	56404	67768	71720	83452	145660	162980	194640	219280	223500
616.052	53	52	644	1312	2376	2996	4893	5710	6994	7850	11885	13576	15642	17648	22692	26182	31066	38036	37901	43293	58284	68744	73472	85024	145980	167180	197800	219520	226500
616.39	-36	94	607	1474	2442	3035	5007	5996	7099	8094	12386	14136	15935	18306	23046	27305	32525	40252	39201	44722	59352	70704	76696	88784	150980	173420	201760	226740	229620
616.727	-29	68	694	1557	2591	3282	5204	6201	7374	8521	13037	14793	16927	18544	24223	28305	33169	40976	40287	45881	61804	73616	78236	91064	155020	179960	206980	230920	238340
617.065	126	278	967	1581	2725	3539	5695	6743	7556	8946	13466	14983	17483	19451	25097	29635	34808	42948	41883	47577	64356	76952	80668	94612	159480	181560	213880	236200	248080
617.403	234	292	868	1779	2893	3701	5922	6904	8254	9550	14092	15980	18154	20509	26268	30350	35949	44492	43159	48971	66384	78200	82620	97312	165040	186860	218780	244020	248400
617.741	165	330	960	1804	3171	3806	6079	7244	8492	9827	14401	16614	18982	21264	27093	31213	37363	46388	44118	50700	67420	81872	85284	99072	168040	194860	228720	253740	250760
618.078	40	181	807	1802	3097	3948	6278	7399	8358	9930	14990	16863	19330	21437	28198	32215	38558	45916	45982	51768	70300	83756	87408	102760	174240	193200	229960	254240	256340
618.416	4	226	832	1806	3187	3990	6249	7465	9028	10314	15365	17722	19803	22631	28981	33410	39700	47540	47039	53267	70520	85376	90748	103952	172400	199760	232800	262920	265060
618.754	53	241	866	1933	3271	4191	6388	8013	9232	10686	15717	18180	20797	23688	29943	34688	40592	50488	48826	55053	74476	88552	92556	108256	180000	205100	235140	267700	270840
619.092	39	259	964	1932	3444	4492	6787	8311	9640	11272	16506	18837	21457	24465	30807	35797	41853	51432	49791	57349	76844	92132	96608	112968	183360	209220	248140	271200	279580
619.429	98	278	1076	2262	3580	4421	7283	8542	9998	11553	17079	19600	22074	24870	31905	37190	43414	54000	51738	58323	77940	93516	97676	115220	189840	218280	253620	283820	285460
619.767	216	342	1189	2308	3876	4747	7468	9027	10824	12253	18083	20627	23194	26032	33162	37963	44727	56008	53349	60749	82404	98296	101340	117516	195220	224640	259160	289360	298860
620.105	192	472	1187	2548	3907	5081	7900	9354	11147	12556	18561	21443	23916	26876	34366	39593	46789	57936	55356	62472	85224	98680	106360	121472	199660	232720	267160	297480	302820
620.442	183	368	1176	2457	4146	5043	7926	9634	11181	12906	19060	21915	24957	28091	35006	40616	48260	58800	56040	64324	86656	101552	108036	126260	203560	232620	269260	300140	306140
620.78	152	371	1198	2544	4235	5296	8216	9912	11737	13155	19713	22639	25650	28958	36611	42323	49535	60328	58749	66103	88652	104996	110220	129188	210280	241520	275160	302420	313880
621.118	213	339	1189	2568	4230	5514	8678	10720	12013	13954	20360	23364	26333	29643	38001	43208	51157	62392	59945	68375	90480	107628	115308	134468	213820	241180	283500	315460	318600
621.455	272	405	1498	2842	4473	5840	9001	10628	12540	14302	21208	24044	27470	30451	38954	44765	52343	65572	61501	69922	94208	112056	117840	136312	219080	248780	291340	321120	330580
621.793	148	371	1219	2797	4542	5977	9292	11131	12813	14859	21721	24874	28003	31827	40135	45891	53615	66828	63820	71884	96040	113664	120748	141196	225520	257760	298420	326960	341660
622.131	141	385	1371	2841	4908	5910	9519	11495	13179	15266	22562	25620	29106	32468	41100	47291	55377	68188	65370	73687	98316	116872	123324	141504	226120	256940	297620	330680	339520
622.468	228	430	1477	3086	5048	6232	9966	11942	13796	15976	23401	26485	30000	33394	42531	48522	56599	70904	66923	76001	102176	119736	126740	148492	239000	265880	315480	344160	349860
622.806	68	221	1257	3165	5000	6328	9980	12066	14027	16331	23780	27276	30839	34440	43657	49856	58180	72392	68727	77291	101316	123620	130212	150436	239600	268440	308780	348160	355660
623.144	289	472	1617	3151	5311	6811	10539	12720	14706	16877	24988	28283	32199	35649	44905	51497	60102	73096	70502	80101	107420	128216	132536	155544	244180	278200	322320	357180	362420
623.481	131	293	1482	3197	5344	6841	10712	12897	15197	17401	25385	29380	32450	36428	46249	52852	61982	76872	72085	81807	108844	130848	136076	158132	251860	280680	334160	362820	368400
623.819	170	398	1563	3379	5653	6971	11002	13543	15668	17776	26073	29851	33726	37644	47208	53830	63371	77840	74057	84303	112284	132356	138180	163616	251900	292580	338180	371200	380620
624.157	276	498	1728	3502	5846	7373	11626	14031	16201	18694	27248	30462	34861	38235	48995	55434	65031	80756	76078	86655	114764	135936	145096	165676	268760	295560	347020	381560	391680
624.494	292	512	1770	3795	6106	7680	11816	14235	16412	19162	28166	31493	35409	39751	50440	57179	66572	83180	77961	88133	118848	139556	148324	171996	273560	301300	350920	387680	402860
624.832	210	425	1779	3599	6190	7917	12239	14643	17036	19515	28383	32758	36594	40747	51438	59119	68576	85128	79697	89943	121304	141608	149716	174968	276540	309460	359500	389420	410300
625.169	235	552	1907	3918	6258	8109	12251	15006	17520	19983	29461	33877	37654	41899	52661	60075	69567	86960	82208	92365	123884	145968	155308	177860	281820	321620	368880	399240	417600
625.507	305	598	1936	4096	6695	8343	13003	15652	18291	20940	30338	34470	38558	43168	53934	61906	71061	88564	83654	94625	127028	149244	157128	183692	285840	327460	377900	409000	424140
625.845	281	582	2058	4092	6825	8519	13284	16133	18303	21235	31452	35443	40103	44192	55639	63236	73453	91600	85883	96808	130132	153092	160232	186800	294040	334700	379520	417600	430980
626.182	360	576	1992	4152	7112	8766	13776	16968	19158	21700	32296	36372	40886	45190	56506	64680	75114	92392	87216	98013	133800	157508	164204	192576	300380	343100	389120	431600	434200
626.52	183	509	1958	4130	7061	8781	14200	16813	19435	22694	32856	37312	41785	46299	57859	66320	76788	95488	88977	100994	134776	160476	169524	196024	301680	345700	397920	440280	448000
626.857	282	626	2190	4499	7601	9151	14363	17397	20204	23004	33447	38182	42890	47534	59802	68124	78715	96932	91119	102820	138508	162720	171004	197884	307960	346080	407980	440460	450300
627.195	335	617	2166	4789	7616	9628	15169	17747	20895	23515	34609	38810	43937	48788	60837	68894	80196	99208	93233	105084	140828	166228	175312	202892	315440	355380	417840	452580	465340
627.532	242	651	2239	4756	7775	9661	15324	18508	21100	24599	35492	39986	45141	50483	62306	71061	81541	101744	94919	106826	144620	169700	178592	207076	323800	361960	421240	462620	473220
627.87	287	595	2316	4743	8021	10150	15708	19066	22095	25189	36455	40903	46097	51706	63589	72086	83040	103904	97400	109091	146248	171964	184212	211040	322960	372140	426420	463420	481680
628.208	367	656	2409	4922	7978	10294	16134	19454	22505	25838	37061	41915	47589	52405	65448	74025	86127	105628	98558	111538	149676	177556	187108	217952	332520	374340	439740	478100	482940
628.545	268	536	2349	4896	8461	10623	16398	20020	22823	26081	37835	43230	47776	53314	66465	75056	86694	108728	101701	113465	153332	178668	189116	220496	337980	380880	443680	479940	491540
628.883	254	599	2472	5085	8579	10926	17004	20632	23742	26990	39010	43931	49337	54807	68212	77157	89011	110024	102700	115390	154692	184240	193240	224236	343080	383760	449900	497240	501220
629.22	405	758	2431	5484	8874	11354	17447	20994	24096	27612	39746	45209	50358	56533	69761	78323	90571	112712	105862	118576	159348	186924	196636	227216	348580	396680	461540	503080	514920
629.558	315	662	2702	5532	9120	11435	17665	21329	24580	28094	41291	46108	51700	57204	70801	80238	92912	114472	106887	120060	160668	190860	201524	230304	351980	400920	463420	500500	518200
629.895	467	878	2816	5783	9584	11782	18488	22270	25231	29160	41605	47482	52819	58649	72641	81880	94164	117480	109499	122550	165528	195416	203924	237592	363760	411600	475080	516820	529720
630.233	310	620	2691	5623	9632	11777	18507	22312	25627	29663	42551	48607	53807	59417	74013	82895	96172	120212	110739	125030	167256	197548	206796	240180	358700	412940	477900	521600	540460
630.57	368	781	2939	5800	9571	12078	19403	22963	26333	30353	43640	49123	55175	61347	75440	84652	97654	121400	112456	126463	170476	200160	210632	244236	369280	417800	486580	533240	539940
630.908	291	780	2730	6096	9931	12837	19707	23208	27064	31364	44542	50408	56157	62421	76785	86302	99288	123852	114627	129005	173508	205396	214644	247264	379120	418640	497620	541000	546740
631.245	395	846	3088	6329	10241	12796	20091	23932	27778	31774	45754	51667	57185	63630	78642	88156	101659	126236	117601	131650	178632	209036	219732	251700	382020	438820	499760	550160	556220
631.583	238	713	2968	6251	10326	12985	20467	24542	28132	32371	46716	52464	58303	65118	79642	90048	102990	128632	118695	133588	177824	210600	222016	255704	384880	436380	504580	553060	566980
631.92	445	873	3160	6636	10925	13358	20666	25021	28938	33155	48188	53230	59206	65890	80886	91340	105472	130644	120802	135954	183908	216156	225676	260964	396020	445580	521340	569620	574460
632.257	414	849	3131	6426	10810	13565	21253	25885	29670	33384	48394	54422	60738	67611	82730	92999	107099	134964	122369	137134	186408	218776	228212	265608	395980	457060	519180	573540	577240
632.595	357	846	3254	6562	11115	13849	21859	26130	30484	34479	49676	55868	62243	68837	84405	94274	108913	134432	124359	139738	188720	223080	234492	266904	404600	456320	525620	574300	594660
632.932	424	878	3338	6810	11395	14388	21976	26549	31193	35329	50492	57538	63158	69797	86066	96717	109788	137240	126595	141482	192348	226044	237416	273236	403400	464480	539220	583700	600420
633.27	416	909	3264	7106	11694	14749	23179	27349	31471	36191	52006	57919	64795	71578	87349	97817	112227	142952	128850	143992	194768	229260	241048	274564	414600	468600	541960	597320	614000
633.607	481	999	3344	7193	12027	15205	23753	27934	32269	36721	52951	58920	65846	72838	88846	99079	113792	141712	131086	146479	197276	232852	242160	281384	421780	470200	540260	604580	619880
633.945	709	1242	3684	7668	12692	15541	24026	28870	33271	37951	53696	60355	67922	74294	91235	101915	116251	145692	132816	149299	203080	237672	250268	286956	431660	485060	562820	612000	625560
634.282	427	1014	3609	7574	12520	15521	24287	29259	33492	37863	55143	60999	67975	75452	92553	102968	118080	147916	135198	150657	203760	238188	251960	289688	435320	493020	565460	618900	637180
634.62	552	1023	3740	7852	12746	16306	25154	29857	34221	39083	55858	62757	70164	77016	94126	104454	120366	151820	137835	152825	208188	245628	256948	295764	434840	490880	574680	625040	636740
634.957	382	903	3624	7766	12907	16338	25152	30237	34875	39638	56941	63632	70283	78368	95950	106253	122072	151428	138948	155752	211364	246536	260852	299720	439520	500700	581760	627880	643640
635.294	462	1001	3824	8087	13242	16304	26238	30687	35713	40797	57792	64863	72424	79173	96296	108365	123649	153632	141443	158665	216660	250520	262648	302892	447660	504620	590400	635860	651680
635.632	498	1049	4033	8233	13381	16654	26386	31154	36614	41346	58903	66422	73509	80774	98832	110150	125995	157028	144527	160126	217272	256372	266704	306532	450720	512600	594140	648400	656300
635.969	510	1063	4069	8292	13897	17290	27031	32334	36670	41639	60238	67804	74455	82685	100124	112095	127495	159848	146220	162715	218272	257044	270876	310924	461920	513340	599720	652220	664040
636.306	533	1118	4157	8537	14017	17589	27456	32821	37686	43064	61300	68555	76154	83633	102282	114034	129260	163160	147976	165223	223944	262540	273704	313896	463960	523600	613800	666900	680700
636.644	624	1229	4226	8845	14251	18045	28155	33614	38221	43501	62015	70253	77241	85494	103861	115799	132349	165724	150948	168796	229456	263180	279296	319560	463460	534660	617880	666360	684620
636.981	648	1294	4483	8961	14937	18283	28745	34301	39416	44451	64007	71109	79320	86450	105230	117290	133704	167836	152793	169833	231924	268844	282832	326036	474860	533220	619260	678840	687280
637.319	526	1123	4317	8969	15054	18492	29108	34675	39731	45142	64293	72027	80188	88098	107289	119114	136037	169692	154635	172393	232668	271200	287336	327084	473920	538460	628080	688280	697280
637.656	453	1071	4460	9268	15081	19059	29526	35158	40423	45878	65322	73349	81317	89059	108351	121432	138015	171004	156293	174214	237324	275692	289472	331868	488220	539280	627020	690000	701100
637.993	551	1140	4502	9243	15745	19391	30239	35937	41003	46769	66796	74465	82714	90784	110280	123599	139642	174748	159445	176846	240564	280008	294836	335028	480440	546320	637520	693740	712240
638.331	791	1292	4700	9634	15974	19750	30570	36823	41852	47790	67800	75198	83964	91906	111893	125749	142326	178036	160999	179401	245100	285336	299908	342276	495160	559140	651500	700980	722600
638.668	654	1256	4644	9718	15782	20006	31122	37284	42671	48670	69247	76424	85352	94009	113689	126127	143604	180320	163841	182214	250144	288392	304308	346684	508640	560980	655480	710300	724340
639.005	740	1392	4807	9791	16462	20537	31406	38231	43471	49380	70432	77715	86421	94990	115314	128665	146592	183920	166069	184915	251356	290600	303180	351504	503800	575320	656140	715960	735000
639.343	866	1447	5021	10322	16562	20888	31977	38689	44211	49991	71672	79661	88110	96688	116860	130044	148286	187228	168439	187890	254576	297664	310116	357348	515780	578360	676980	722940	750320
639.68	608	1373	4726	10098	16827	21104	32465	38608	44313	50628	72465	80362	89744	97614	118042	131627	150412	188316	170799	189329	256400	300192	313400	357304	510320	574400	659460	724440	741320
640.017	634	1401	5053	10150	16860	21234	32688	39405	45372	51106	73496	81871	90392	98939	120285	133906	152718	191140	172558	191577	260468	301164	316644	363476	518700	591560	672000	727640	753580
640.355	679	1433	5095	10441	17454	21721	33502	39923	46330	52161	73707	83315	91414	100650	121995	134801	154025	194420	174178	194374	262540	306568	322776	365776	528820	589620	675280	741860	765960
640.692	913	1633	5265	10797	17526	21965	34375	40775	47122	52953	75346	83504	93464	101469	124247	136444	156167	196476	176257	196112	265760	310852	324452	370760	526020	600840	695340	756300	773000
641.029	681	1345	5138	10950	17511	22323	34273	41259	47036	53361	75923	84612	94045	103034	124174	138940	156754	197148	177296	197998	269048	310792	328588	375260	535040	596180	689000	749520	775660
641.366	901	1621	5313	11132	18030	22455	34736	41503	47594	53816	76610	86165	95049	104099	125868	140081	159322	199400	180240	200330	273048	316960	331832	378800	541640	605260	701780	755880	781700
641.704	676	1561	5323	10929	18110	22673	35016	41659	48014	54705	77788	86257	96117	104839	126948	140680	159738	201056	181489	201365	272388	317780	333144	381112	541380	606560	697640	759460	780060
642.041	616	1342	5226	10930	18478	22653	34718	41928	48717	54974	78282	86641	96764	106479	128292	142582	161069	202028	183359	203512	277340	321628	334040	387188	546780	605680	705540	767440	777200
642.378	745	1480	5332	11272	18204	23016	35578	42580	48966	55138	78830	87503	97322	106397	129740	142511	162641	204436	183380	204028	279632	324316	339120	385772	553260	615600	717380	766700	786080
642.715	754	1470	5438	11212	18514	23011	35202	43218	49238	56302	80041	88496	98397	107644	129468	144051	163312	206116	185768	205791	280316	327324	341516	391356	552680	619900	710000	780160	794280
643.053	628	1424	5312	11204	18621	23084	35901	42774	49242	55921	79615	88874	97943	109059	130216	145089	164947	206508	185968	206172	281828	326264	344732	392504	547860	621120	711560	779180	791960
643.39	636	1455	5387	11047	18623	23289	35973	43293	49028	56245	79664	88555	99211	108774	130878	144892	165757	206488	186568	207800	283008	329724	343916	393240	556540	615040	711780	779960	786880
643.727	748	1500	5340	11169	18429	23467	36376	43024	49536	56069	80769	89272	98981	108756	131334	145765	165115	207656	187490	207775	284752	329216	346828	393976	569320	622380	726640	778840	801360
644.064	724	1511	5304	11142	18743	23124	36242	43173	49184	56810	79966	88919	99340	108740	130726	146447	165373	207540	188547	209132	282612	330212	345672	393896	562920	618280	718420	781960	796460
644.402	770	1600	5397	11137	18392	23120	36187	43027	49104	55842	80132	89490	99157	108897	131041	146288	165737	204884	187346	207990	281944	329108	345524	394324	556120	621080	720080	786580	793740
644.739	814	1566	5437	11000	18503	23067	36113	42541	49039	56126	80168	88616	98806	108162	130781	146412	164906	207428	186794	207502	283320	330612	343400	393584	556040	622260	727700	787080	801140
645.076	493	1167	5046	10791	18166	22798	35271	42626	48644	55645	79265	87875	98360	107828	130628	144820	164435	203548	185485	206961	278644	325652	339648	391324	550540	610280	721500	776900	791900
645.413	742	1435	5094	11004	17813	22914	35112	42431	48395	55110	78956	87945	98446	107403	130404	143751	164916	203804	185981	206116	279288	325936	342832	390492	554180	616040	718600	781500	791640
645.75	815	1490	5365	11169	18038	22540	35308	42128	48034	55180	78673	87351	97977	106825	128853	143696	162507	203016	184281	205340	280532	324396	340060	390532	547620	617060	717500	777400	794260
646.088	711	1445	5073	10684	17740	22268	34680	41343	47816	54810	77932	86525	96501	105330	127940	142195	162011	202636	183716	203533	277560	322320	337988	386876	554440	603520	707860	770040	782980
646.425	732	1463	5089	10769	17240	22175	34354	41399	47589	53675	77025	85122	95088	104181	126842	140928	160897	199728	181591	202817	272968	319460	334876	384788	546860	618040	710680	770360	774840
646.762	742	1331	5121	10746	17174	22052	34059	40414	46828	53477	76165	83917	94097	104100	125542	139458	158720	195280	180246	199176	269008	316276	331856	377804	539100	610620	701620	759100	775840
647.099	798	1389	5164	10260	17034	21586	33390	40004	45883	52600	75020	83926	93062	101806	123432	138347	156984	197340	177147	197033	268720	311756	327380	374524	535260	602620	696880	755920	768100
647.436	685	1447	4946	10292	16869	21045	32725	39435	45511	52091	74009	81784	91684	100784	122205	136166	154368	193184	175754	195076	265652	307684	325088	370632	523420	589800	691800	740780	762880
647.773	710	1389	4860	9978	16552	20723	32200	38500	44337	50294	72423	80766	90570	98908	119970	132732	152218	190584	172757	192104	259456	302460	316680	364212	517800	586960	679660	744420	755200
648.111	766	1392	4653	9659	16068	20284	31441	37910	43602	49824	71597	79303	88347	96579	118017	130959	149903	186436	170014	188943	256980	296060	316280	359220	516260	573400	656580	730740	743160
648.448	554	1191	4342	9341	15690	19487	30590	36786	42418	48431	69383	78289	86793	95018	115712	129346	146078	182488	167379	185394	251428	293240	307712	353328	509780	572220	659680	711560	725460
648.785	580	1328	4524	9516	15442	19279	30112	36391	41373	47466	67402	76193	84187	93457	113198	125923	144028	177864	164918	182098	246772	285964	303256	345168	498640	561980	651960	705500	729440
649.122	524	1173	4301	9115	14792	18639	29168	35245	40874	46419	66204	73866	82946	91859	111380	123321	140980	175932	160241	178560	241104	281316	297764	341140	488500	555340	635960	692780	713200
649.459	592	1117	4190	8843	14673	18009	28736	33996	39548	45604	64785	72763	80940	88773	108394	120800	138901	172724	157670	175816	235796	275036	292484	332068	485380	543740	625300	685780	703880
649.796	528	1078	4078	8349	14127	17754	27750	33477	38807	44189	63150	71172	79295	86779	106054	118637	134666	166272	153895	170758	231712	269760	282292	325852	471520	529620	616420	681240	688520
650.133	537	1081	4018	8319	13800	17305	27319	32096	37853	43021	61149	69141	76886	84740	103098	115511	131417	164364	151084	167415	225932	264816	279000	320528	461160	526000	611880	663960	675040
650.47	641	1074	3987	7973	13612	17010	26159	31532	36709	42108	60633	66903	75424	82381	100981	112279	128919	158952	146514	162580	218976	257804	272188	312748	459620	515160	593900	644100	665260
650.808	552	1059	3775	8029	12939	16345	25493	30957	35573	40788	58483	65868	73068	80441	98491	109462	124864	154364	141990	158636	215292	249992	263364	303968	442460	496100	584760	642440	650860
651.145	410	977	3716	7628	12649	15910	25024	29627	34215	39407	56821	63828	71399	77808	95264	106317	121863	151052	139128	154938	209640	244428	256484	295184	436180	491800	562760	622020	636560
651.482	472	853	3369	7389	12165	15309	24068	28946	33391	38572	55061	61140	69052	75648	92566	103475	118636	145932	135797	150896	202352	239616	249256	287676	425160	473240	559320	606240	619560
651.819	415	836	3414	7145	11791	14857	23499	28312	32438	37198	53889	59587	66736	73233	90059	100504	114972	141272	131716	146631	196952	232960	244564	279016	411760	463520	541200	594660	609760
652.156	532	1071	3448	7107	11814	14536	22445	27519	31962	35758	52113	58368	64899	71240	88016	97571	111357	138840	127296	142774	193796	224656	238272	273840	399460	456900	539240	581940	598760
652.493	213	697	3200	6453	11015	13913	21627	26438	30302	34576	49867	56320	62983	69341	84548	94541	107703	134412	122917	137501	185356	219100	231104	264956	384620	443080	508520	561900	576760
652.83	383	894	3070	6538	10788	13606	21150	25671	29662	33424	48770	54229	60562	67069	82502	91866	105536	130624	120116	134415	181556	211576	223036	256956	378260	436100	519460	555960	564600
653.167	473	853	3076	6328	10405	13244	20506	24838	28814	32569	46793	52977	58666	65243	80563	89082	101683	124088	116540	129585	176740	203996	214900	247588	369340	425040	493900	536460	554360
653.504	443	836	2882	6098	10314	12854	19722	23735	27700	31215	45110	51231	57156	62576	76638	86293	98221	121712	112936	125645	170464	200436	208728	239284	361320	416280	478780	526800	544660
653.841	433	834	2873	5880	9768	12311	19027	22956	27001	30294	43710	49612	55270	60413	74090	83269	95802	117792	108487	121751	165348	193140	204736	231632	352980	394740	463340	507180	529960
654.178	415	872	2721	5732	9346	11855	18418	22443	25758	29075	42184	47258	53271	57882	71671	80268	92055	113964	105509	117767	159180	186052	196608	228412	336560	387180	451920	495800	505720
654.515	322	752	2580	5509	9056	11410	17572	21559	24877	28418	41084	45495	50791	56688	69648	77340	89520	109812	102507	113693	150736	180544	188404	218168	325080	376620	439760	482220	493420
654.852	328	733	2469	5179	8526	10794	17361	20661	23916	27417	39635	43954	49343	54492	67095	74905	86262	105888	98452	111043	149496	172604	182612	211652	320560	364780	434540	464620	480980
655.189	385	733	2580	4993	8468	10761	16399	20005	22919	26454	38119	43006	47795	52395	64427	72079	83297	103700	95242	106520	144024	167364	178568	204932	310160	352420	415600	456680	468100
655.526	224	604	2235	4922	8120	10108	16124	19463	21992	25508	36814	41355	45984	51132	62433	69991	79826	97040	91833	103215	138336	160796	172828	198220	298940	338980	402120	434560	455020
655.863	294	636	2132	4702	7777	9610	15365	18742	21383	24471	35018	40062	44072	49141	60025	67533	77204	95444	88831	98747	134024	157848	165464	191496	286880	324780	393560	428480	426420
656.2	309	643	2166	4458	7638	9278	14995	17614	20695	23679	33639	38250	42951	47054	57661	65016	74574	91364	85669	97069	129616	151940	159592	185660	279420	320000	380320	409320	422520
656.537	303	541	2107	4472	7378	9139	14237	16826	19862	22704	32676	36782	41244	45623	55843	62758	72069	88352	82806	93094	125364	144888	155804	179196	270100	314700	372360	405520	410540
656.874	244	559	1899	4158	6927	8969	13374	16534	19187	21772	31117	35481	39640	44036	53793	60095	69706	85560	79907	89838	120000	141752	149684	172896	263980	296380	359160	388900	405180
657.211	368	617	2123	4127	6778	8678	13428	15963	18668	20960	30391	34259	38047	41848	52030	58632	67417	83196	77000	87029	116480	136708	143672	167552	259760	290200	347480	374740	390660
657.548	247	475	1914	4053	6435	8194	12753	15388	17741	20280	29337	32981	36849	40952	50262	56484	65083	81096	74375	83445	111956	131520	137164	162528	247980	283740	338320	365200	379320
657.885	291	548	1873	3672	6190	7876	12206	14643	16863	19482	28400	32235	35503	39306	48375	54070	62726	78424	71642	79987	106616	126904	134564	155224	233640	282260	325180	356460	364300
658.222	332	599	1860	3799	5971	7464	11692	14071	16646	18982	27328	30363	34161	37860	46682	52153	60129	74084	69434	77475	105740	122836	128532	150376	224600	267140	315680	345760	353520
658.559	255	374	1753	3505	5815	7262	11450	13547	15848	17899	25785	29122	32762	36675	44574	49707	57435	72240	66672	74040	100600	116544	124552	144996	218660	259580	305960	328640	340780
658.896	333	531	1622	3301	5614	7055	10810	13217	15307	17341	25150	28228	31490	34601	43624	48480	55729	68312	64136	72301	97004	114596	119100	139208	216040	248320	295840	328220	333020
659.233	276	472	1660	3287	5439	6661	10574	12501	14596	16925	24347	27420	30213	33782	41551	46116	53855	66924	61710	69560	93116	109844	115620	135928	205120	239100	292060	317040	329060
659.57	316	491	1577	3147	5142	6531	9963	12173	14057	16223	23697	25829	29476	32688	39983	45182	52285	64088	59193	67287	89572	106224	111588	130412	203180	231740	279680	305800	307720
659.907	132	292	1391	2859	4864	6250	9537	11371	13401	15105	22172	24795	27927	30924	38298	43131	49782	60128	57383	63994	85828	101212	107296	123640	193320	216480	263200	293100	303440
660.243	124	315	1428	2865	4673	5733	9220	11263	12982	14600	21355	24073	26692	29724	36944	41685	47889	59124	54965	61968	83064	96088	102968	121720	185560	214400	257060	285580	292440
660.58	125	312	1326	2535	4392	5627	8730	10668	12290	14171	20530	23014	25503	28752	35390	39786	45760	56128	52986	59181	80032	93936	98676	116164	174460	205220	248600	271640	279360
660.917	226	402	1283	2709	4381	5415	8666	10588	11897	13610	20197	22600	25205	27316	34031	38703	44472	55148	51182	57496	78568	91508	95624	111840	170300	201940	242340	266940	273160
661.254	252	368	1198	2549	4147	5318	8120	9747	11509	13398	19034	21401	24056	26750	32664	36419	42551	53296	48482	55384	73880	88996	93280	108796	165900	191740	235300	256900	262480
661.591	169	279	1330	2399	3910	5061	7695	9519	11178	12565	18222	20599	23452	25446	31538	35302	40895	50828	47324	53225	71652	83452	89964	104724	160960	185780	226420	246560	256020
661.928	163	257	1080	2335	3982	4832	7693	9217	10632	12165	17664	20121	22020	24499	30079	34560	39616	48456	44926	51209	68960	80036	86340	100756	155480	177420	220640	244300	242840
662.265	140	316	1109	2245	3619	4593	7204	8736	10231	11700	16893	18768	21300	23574	28879	32609	37633	46404	43533	49033	66032	78796	83760	96128	151780	173240	208720	226580	234580
662.602	193	266	1010	2140	3648	4541	6934	8444	9633	11219	16032	18378	20324	22693	28102	32051	36726	44636	42670	47630	64516	74992	79200	93204	145060	165760	207120	221260	232780
662.938	190	297	1102	2094	3332	4268	6611	8008	9322	10712	15558	17507	19498	21992	26939	30357	34933	42944	40703	45842	61560	71800	75520	90824	140520	164380	195560	215600	222720
663.275	253	385	1023	2115	3322	4308	6458	7774	9046	10500	14683	16901	18778	21207	25699	29334	34185	41880	38748	43941	59956	69860	73876	85884	137800	156240	192160	209200	210300
663.612	69	231	923	1786	3040	3901	6186	7453	8436	9716	14565	15902	17980	20045	24631	27858	32684	38616	37958	42465	56624	67260	70120	83308	127260	148500	180360	201780	203960
663.949	157	255	961	1835	2985	3872	5805	7012	8274	9370	13449	15618	17568	19117	23979	26915	31613	38660	36223	40863	55672	64720	67744	79316	124980	145820	173500	193100	204340
664.286	65	169	754	1656	2685	3590	5516	6843	7813	8810	13154	14762	16588	18485	23262	25936	29931	36588	34631	39179	51836	60760	65232	77164	118140	142900	170160	181580	191920
664.623	104	244	804	1664	2747	3413	5252	6527	7452	8508	12400	14239	15800	17694	21791	24629	28877	35560	33782	37441	50368	58624	63140	73764	116180	138260	165820	184600	189100
664.959	16	179	722	1506	2614	3128	5226	6258	7142	8270	12226	13745	15056	16729	21067	23706	27563	34724	31965	36102	48216	57344	60200	70540	109400	128220	157400	172180	181180
665.296	108	255	731	1493	2563	3349	4909	6016	6950	7823	11616	13263	14608	16338	20136	23030	26724	32536	30671	35201	47024	55000	58268	68924	111440	129260	154600	169540	176940
665.633	103	189	778	1510	2534	3085	4823	5835	6845	7722	11282	12489	14120	15382	19769	22138	25676	31672	29961	33556	44436	53592	56612	66612	105260	124240	148400	168620	172020
665.97	220	256	785	1534	2469	3044	4657	5597	6695	7544	10653	12148	13875	15397	18682	21312	24620	30492	28635	32535	43196	51568	55044	63940	102840	118040	144680	158740	165580
666.307	60	173	665	1370	2290	2792	4309	5398	6223	6943	10316	11572	13083	14497	17894	20594	23514	29392	27547	31064	41692	48832	51236	60224	93740	115680	134660	155200	158540
666.643	21	138	606	1292	2102	2551	4040	4985	5930	6659	9765	11136	12227	14024	17139	19565	23039	27736	26343	29846	40456	47988	49468	58380	91480	108920	133840	145600	147760
666.98	139	268	663	1342	2167	2510	4140	4957	5595	6544	9570	10744	12066	13274	16684	18946	22077	26424	25397	28842	38864	45520	48576	57428	93220	108780	127420	144640	147820
667.317	132	171	611	1277	1974	2521	3768	4721	5403	6200	9207	10561	11456	12617	15908	18031	20773	25216	24342	27303	35940	43172	46712	54292	87280	99620	122500	139820	146040
667.654	98	125	584	1109	1854	2386	3764	4504	5211	5965	8781	9791	10918	12305	15426	17467	20376	24624	23602	26102	35748	42152	44116	52752	82260	97380	122800	135120	139180
667.991	72	161	510	1147	1749	2355	3556	4417	5067	5820	8268	9558	10473	11811	14815	16382	19200	23676	22643	25656	34844	40412	42884	48472	79660	93680	117580	126940	131860
668.327	75	115	464	967	1705	2149	3374	3957	4676	5371	7862	8822	10246	11069	13876	15990	18574	22184	21665	24291	32584	39208	42016	48420	76420	93480	107800	127360	127820
668.664	64	119	491	1086	1769	2144	3211	3968	4672	5207	7696	8802	9730	11018	13393	15340	18198	21764	20830	23697	31936	36564	39260	46436	74360	86620	107000	121700	120800
669.001	82	182	431	1010	1623	2081	3194	3796	4465	5120	7309	8449	9498	10366	12917	14525	17206	20320	20176	22616	30932	35868	37388	45412	72920	84880	103760	115140	120520
669.337	71	110	460	862	1488	1951	3062	3554	4158	4966	6983	7931	8892	9810	12496	14242	16402	19760	19268	21564	29316	34636	36984	44048	67580	83340	102240	112620	120320
669.674	49	132	426	905	1537	1832	2940	3465	3998	4706	6922	7494	8555	9768	11964	13527	16008	19624	18421	21148	27940	33228	34736	41956	66460	79240	96420	106560	108740
670.011	16	79	395	760	1427	1684	2682	3268	3743	4333	6520	7329	8266	9061	11425	13093	15254	18228	17925	20148	27136	32088	33764	39184	61920	75580	92640	103720	105820
670.348	31	38	358	683	1220	1593	2525	3186	3683	4242	6104	6819	7886	8710	11084	12500	14765	17236	16702	19065	25956	29748	32800	38196	58560	72080	89700	97680	99960
670.684	36	75	385	778	1267	1600	2512	3061	3539	3993	6115	6678	7698	8369	10701	12054	13878	16720	16313	18578	24460	30016	30724	36876	56740	69540	84460	95540	102120
671.021	-29	44	320	681	1184	1597	2380	2990	3404	3931	5689	6311	7482	8089	10301	11432	13414	16132	15685	17675	23552	28116	29544	35716	56520	68380	85800	93780	94480
671.358	32	107	311	702	1167	1459	2253	2751	3358	3639	5563	6162	7101	7808	9550	11036	12989	15764	14873	17288	23504	27252	28472	33628	56320	64600	81100	86920	95800
671.694	144	225	500	807	1253	1496	2358	2784	3199	3724	5348	6176	6772	7540	9395	10651	12586	15120	14855	16396	22728	27072	27704	33084	54180	63660	78780	90260	94280
672.031	85	167	348	664	1243	1387	2174	2583	2945	3520	5205	5571	6621	7147	9196	10217	11780	15080	13862	15822	20984	24876	26660	31992	53820	60780	73540	84000	86560
672.368	105	106	343	655	1051	1339	2076	2493	2969	3384	4923	5497	6135	7018	8774	9913	11462	13588	13689	15458	19888	23804	26380	30944	47880	61780	72940	80000	86600
672.704	32	37	258	553	975	1189	1922	2411	2677	3118	4646	5111	5820	6454	8309	9324	10987	13496	13020	14641	19504	22820	24636	28780	50540	54080	68520	76920	80280
673.041	54	150	339	564	1019	1286	1880	2223	2722	3090	4430	5052	5596	6126	7961	9058	10530	12304	12536	14185	18208	22692	23368	29288	44220	56520	68460	76000	78080
673.378	-47	39	226	472	938	1062	1729	2099	2473	2807	4103	4777	5253	6096	7645	8703	10302	12204	11754	13500	17480	21808	22604	26368	41780	53320	62500	73400	71840
673.714	-94	-30	90	438	823	1020	1615	1925	2298	2590	4053	4584	5164	5818	7323	8259	9656	11644	11501	13156	16652	21212	21072	25196	41280	49600	62580	69420	70880
674.051	79	91	317	525	868	1099	1682	1989	2335	2691	3915	4594	4928	5445	6938	7954	9464	11544	10864	12464	17052	19744	21128	25224	40560	49640	63060	68560	71460
674.388	0	28	177	513	747	956	1525	1789	2236	2385	3869	4208	4765	5362	6639	7820	8975	10800	10619	12043	15752	18688	20104	24376	41600	46980	57920	63980	68320
674.724	87	115	265	489	862	1033	1501	1801	2134	2469	3743	4132	4660	4980	6650	7418	8558	10676	10251	11702	16264	18956	20712	23628	40920	48780	58740	66400	70460
675.061	-38	3	174	417	695	824	1413	1591	2023	2245	3438	3828	4350	5067	6084	7020	8275	9996	9863	11175	14044	17532	18664	22376	35160	40800	52720	56920	62480
675.397	-162	-116	4	224	506	681	1144	1510	1701	2076	3021	3484	4051	4627	5625	6821	7711	8776	9233	10606	13344	16292	17572	20304	30440	38700	47580	55480	56720
675.734	22	41	122	381	616	874	1325	1572	1838	2083	3125	3618	4036	4515	5728	6405	7833	9208	9042	10344	13944	16184	17936	20324	32700	42700	52080	55980	59140
676.071	-45	-29	135	274	577	679	1172	1368	1722	1929	2958	3298	3813	4294	5502	6302	7200	8380	8726	10103	12972	15560	16320	19580	31220	37640	48580	55300	56760
676.407	-108	-76	31	235	425	666	1089	1294	1627	1834	2695	3078	3672	3999	5202	6060	7020	7908	8485	9348	11872	14680	15656	18816	28540	35360	46120	53300	54100
676.744	-56	-73	101	278	381	685	1122	1259	1519	1832	2637	3056	3455	3886	5004	5662	6738	7804	8106	9043	11896	14396	15212	18252	27420	34940	45980	50400	50620
677.08	-69	-97	59	126	431	561	1069	1234	1497	1671	2545	2895	3161	3764	4914	5451	6487	7080	7651	8653	11432	13608	14004	17356	27320	31820	41620	47440	49560
677.417	-18	59	117	368	529	681	1084	1247	1541	1635	2497	2919	3253	3708	4683	5317	6284	7456	7253	8486	11360	13456	13900	17252	29200	32680	40140	48360	50740
677.753	-115	-117	69	227	436	559	869	1128	1446	1633	2370	2718	3030	3469	4321	5120	6035	6360	6730	8287	10280	12888	13400	16492	25180	31320	38720	44920	46000
678.09	-61	-11	69	202	338	528	836	1063	1401	1455	2268	2600	2993	3340	4319	4715	5853	6792	6797	7661	9984	12012	12744	15292	25420	30680	36400	43380	42820
678.427	141	156	201	350	505	751	929	1222	1375	1550	2416	2628	3103	3397	4224	4811	5821	6848	6709	7538	10184	12880	13348	15620	28660	33020	39180	43320	47580
678.763	-160	-46	-1	122	360	411	742	1012	1182	1357	1930	2365	2680	2991	3847	4447	5109	5608	6314	7300	9096	11208	11836	14436	21080	28120	34080	39080	43060
679.1	-26	1	150	270	445	523	925	1151	1155	1362	2071	2364	2787	3005	3806	4416	5216	5944	6198	6980	9448	11428	11332	14120	22760	31840	36260	40880	44160
679.436	108	140	209	361	505	604	950	1145	1273	1367	2273	2528	2729	3117	3818	4353	5030	6240	6032	7097	9656	11444	12132	14676	26020	28500	38580	43160	44220
679.773	-26	-30	61	188	402	429	710	838	1012	1256	1948	2129	2551	2821	3491	4172	4718	5364	5532	6585	8560	9460	10536	12912	20840	25980	32060	38260	40660
680.109	-129	-120	-37	124	241	318	625	816	1032	1133	1762	1989	2209	2468	3419	3899	4583	4868	5338	6099	8008	9240	10088	11740	19200	24020	30020	35900	35640
680.446	46	47	124	236	427	474	747	881	1073	1191	1800	2078	2282	2709	3427	3900	4555	5088	5319	6168	8112	9712	9912	12400	21080	25700	29660	35960	38440
680.782	-31	-25	59	238	295	403	684	786	975	1064	1662	1899	2243	2482	3223	3548	4259	4844	5036	5759	7336	9124	9320	11448	17700	23840	30500	36000	34100
681.119	59	82	151	289	400	499	743	868	996	1088	1757	2019	2178	2495	2999	3488	4238	5140	4965	5606	7764	8996	9400	11460	21080	24300	29100	34000	35160
681.455	-18	12	56	195	329	375	586	681	821	1020	1405	1781	1950	2266	2895	3337	3855	4332	4631	5402	6920	8056	8752	10844	16300	22680	26340	31480	32260
681.792	-15	19	15	152	266	355	480	681	853	943	1503	1642	1943	2098	2691	3169	3823	4552	4592	5285	6808	8152	8600	10316	14960	21240	27640	29220	31300
682.128	-71	-72	-41	48	195	256	488	521	718	897	1266	1495	1773	1945	2526	3013	3510	3624	4308	4954	6372	7664	7808	9192	16140	18920	25400	28180	29520
682.465	-137	-90	-14	1	161	196	328	573	591	774	1153	1428	1662	1830	2350	2828	3419	3628	4125	4751	6148	6932	7208	9472	13260	17140	23100	25980	24880
682.801	-71	-166	-59	39	124	212	355	508	696	751	1222	1327	1642	1753	2359	2732	3293	3556	3961	4698	5748	6896	7416	8900	14700	15700	21440	24420	26080
683.138	22	43	85	150	250	345	548	613	700	972	1235	1485	1550	1912	2301	2751	3268	3532	3969	4622	6044	7364	7300	9000	15440	17860	24900	26280	28760
683.474	-12	42	52	116	185	367	522	611	684	805	1271	1322	1610	1801	2313	2716	3136	3476	3762	4401	5572	6700	7440	8604	14120	18760	23160	25900	28160
683.81	-87	-56	7	24	119	274	344	509	586	713	1074	1267	1388	1691	2207	2447	2990	3212	3594	4004	4972	6176	6632	8184	13700	13740	19740	23620	22700
684.147	-22	-35	6	87	176	218	401	487	599	658	1033	1318	1549	1630	2108	2478	2996	3124	3441	4012	5196	6024	7104	8100	13440	16700	21860	22280	22440
684.483	0	54	78	131	190	297	463	527	592	657	1064	1179	1392	1588	2037	2409	2899	3352	3454	3837	4888	6216	6728	8216	12840	16220	20100	22580	27100
684.82	-120	-121	-87	-13	55	108	212	374	429	562	963	1062	1246	1304	1880	2125	2628	2676	3101	3578	4308	5180	5804	6912	10940	13000	19260	19420	20840
685.156	8	44	18	110	197	278	390	469	489	598	1042	1122	1355	1508	1881	2208	2535	3208	3247	3652	5108	5652	6052	7460	12380	13980	19320	22100	23340
685.493	-132	-116	-48	9	78	155	278	284	412	536	840	903	1106	1364	1710	1972	2415	2360	3018	3508	3760	5076	5304	6540	9160	11660	15920	20080	20740
685.829	64	62	109	173	225	322	427	472	543	578	1022	1174	1282	1465	1765	2170	2469	3308	3004	3477	4996	5144	5880	7016	12460	14960	18520	21420	23140
686.165	74	120	124	174	257	309	387	490	607	661	913	1144	1246	1505	1877	2025	2401	2844	3024	3528	4092	5596	5864	6952	11960	14620	19400	21800	21140
686.502	-97	-99	-58	-29	57	115	196	280	377	478	762	815	1068	1209	1493	1747	2099	2240	2581	3060	3420	4416	5012	5800	9140	11180	13360	18660	17380
686.838	140	125	158	264	266	282	472	582	629	639	926	1018	1268	1325	1748	2016	2335	2948	2836	3107	4324	5160	5184	6252	11180	14740	20520	20480	21280
687.174	-44	2	-12	35	67	204	198	320	415	490	778	848	1020	1177	1490	1646	2113	2196	2604	2886	3936	4392	4828	5736	8460	11480	14480	18080	19340
687.511	-37	35	-6	65	100	175	243	315	382	503	705	793	929	1181	1258	1621	2021	1964	2407	2889	3428	4132	4248	5556	7700	10920	15140	16800	18320
687.847	82	113	168	167	156	306	390	426	495	632	770	860	998	1154	1491	1625	2085	2476	2529	2834	3996	4464	5232	6048	12000	12480	16740	19640	18020
688.184	-176	-172	-189	-55	-50	-4	85	179	138	311	487	555	730	809	1232	1488	1658	1328	2186	2444	2640	3252	3852	4576	4600	7260	11360	14680	16500
688.52	124	46	103	116	226	208	314	391	415	588	776	808	981	1120	1253	1595	1933	2436	2288	2660	3608	4132	4524	5196	8560	11180	15060	18080	17880
688.856	-31	4	-21	50	104	111	217	267	358	374	595	665	839	895	1202	1397	1756	1772	2114	2396	2756	3536	3752	4532	8200	8920	12360	15900	15540
689.193	-173	-142	-145	-112	-84	-19	72	85	98	194	495	529	598	780	1017	1269	1519	1048	1920	2200	2088	3000	3420	4192	3980	6020	9460	11700	11020
689.529	-8	5	-22	51	10	152	169	267	324	356	577	674	711	877	1141	1323	1634	1712	2037	2350	2708	3344	3896	4736	6060	7860	10440	13880	14860
689.865	-109	-93	-49	-43	13	79	64	159	198	254	434	539	675	765	949	1212	1499	1344	1881	2143	2088	2848	3428	4224	5100	7660	9480	13640	13260
690.202	-37	-32	-72	-44	9	96	176	194	278	293	519	618	673	772	1008	1260	1420	1228	1804	2199	2844	2844	3372	4236	6600	7780	11860	13360	12720
690.538	-26	-37	12	20	28	56	134	201	253	300	476	556	653	754	900	1198	1488	1744	1770	2157	2244	3332	3060	4340	7100	7920	11580	11900	12340
690.874	-55	-93	-50	-75	-49	52	73	108	235	238	460	551	606	649	925	1112	1363	960	1699	1917	2236	2700	2932	3496	4860	6180	9800	11760	11760
691.21	-51	-52	44	5	53	76	126	206	235	281	524	552	591	745	963	1114	1290	1100	1734	1917	2468	2996	3316	3852	6600	6580	9760	10520	12740
691.547	-48	-38	-16	4	82	61	120	160	238	260	384	400	576	695	918	1127	1379	1188	1664	2000	1944	2884	3032	3580	6140	6440	9180	11660	11860
691.883	-41	-20	51	6	70	113	135	200	254	298	427	554	571	733	939	1063	1332	1328	1553	1914	2136	2624	2692	4008	5820	6860	10340	10840	11900
692.219	-35	-5	-12	-2	78	123	179	154	227	310	476	517	526	616	874	1034	1255	1340	1602	1853	2292	2528	2952	3304	4900	7500	9840	10800	11640
692.556	34	45	71	71	119	130	176	263	287	277	468	566	627	650	982	1064	1266	1392	1505	1757	2152	2708	2432	3364	6220	7160	10000	12400	12760
692.892	15	1	-33	54	50	54	132	155	193	179	380	479	549	576	840	905	1208	1016	1384	1585	1904	2408	2400	2872	3520	5060	8920	10440	10260
693.228	30	0	-33	100	85	55	135	195	250	256	402	454	509	570	757	922	1128	1108	1419	1593	1988	2596	2252	2992	4120	7440	8000	10260	11800
693.564	55	55	63	87	107	113	172	235	259	265	421	541	475	656	844	930	1094	1272	1414	1623	2024	2224	2576	3108	5340	6540	8980	10860	11380
693.901	-269	-192	-227	-153	-152	-142	-49	2	11	30	159	262	299	339	473	631	874	172	972	1323	1096	1280	1432	1832	1100	1460	3140	5980	4520
694.237	-10	-25	22	-8	35	39	56	110	129	184	293	397	454	559	736	896	996	744	1290	1425	1524	1924	2352	2772	2600	4740	7020	9480	10080
694.573	7	31	-39	25	116	108	81	123	192	258	339	351	484	520	674	806	966	900	1230	1452	1620	1960	2184	2632	4300	6140	8280	9580	10040
694.909	-53	-65	-1	52	10	79	92	152	231	204	332	362	424	517	649	788	916	952	1201	1355	1492	1752	2144	2564	3620	5400	7640	9800	8600
695.245	30	7	-55	12	54	73	133	117	201	194	296	399	459	519	653	779	870	640	1216	1353	1700	2060	2156	2704	3700	5880	6640	7680	8360
695.582	-62	-81	-80	-110	-85	-31	51	8	82	93	177	237	333	386	531	664	792	316	999	1180	1088	1412	1520	2348	2220	4120	5620	5500	5620
695.918	43	53	18	68	63	139	127	152	208	245	301	309	446	474	587	757	915	752	1171	1247	1596	2108	1996	2612	3700	5040	7120	8760	8560
696.254	109	74	107	133	74	241	236	213	298	328	342	417	547	492	683	822	893	1228	1189	1236	1804	2160	2528	3028	5360	6840	8940	9740	9360
696.59	-187	-160	-183	-211	-171	-85	-58	-45	-65	-7	72	182	207	259	409	442	614	160	815	1046	504	900	1096	1436	80	800	2000	3120	4520
696.926	-69	-77	-39	-36	-20	6	50	65	56	112	147	236	305	428	527	528	700	456	967	1118	948	1416	1696	2220	2100	1680	5020	5820	4600
697.263	-58	-61	-7	-82	-43	31	44	65	38	73	159	196	289	327	489	648	701	544	945	1130	1028	1304	1560	2012	2140	2680	4880	5980	4640
697.599	-15	23	-4	26	50	60	55	109	98	196	292	254	314	397	566	648	739	740	1063	1091	1196	1648	1552	2104	3320	2940	6240	6440	8320
697.935	12	39	76	49	43	78	142	155	116	173	263	288	350	380	528	590	763	896	920	1097	1204	1404	1732	2136	4400	3420	6480	7660	7960
698.271	-25	41	34	45	47	57	59	93	134	148	286	300	299	433	483	629	768	812	823	1090	1176	1544	1544	2072	3480	2260	6320	6360	6600
698.607	-9	-6	7	7	57	58	98	101	91	137	171	252	337	370	490	575	760	440	889	1003	1036	1488	1368	1964	2260	3800	5540	7000	6320
698.943	20	15	-3	-3	17	88	137	154	176	202	263	318	340	366	540	611	773	676	935	1026	1224	1532	1580	1900	4260	3660	6780	6940	6600
699.28	-3	-5	-2	-13	34	-4	35	107	55	126	187	264	247	269	394	526	614	516	795	860	996	1416	1156	1784	2540	2400	5160	5560	5100
699.616	-27	-48	-36	-58	7	0	-26	29	16	46	145	152	216	183	351	451	605	172	767	864	652	836	892	1532	1260	2500	2320	4580	3800
699.952	38	-1	32	29	82	101	96	112	161	158	202	218	335	348	414	568	648	708	831	876	1092	1372	1476	1792	2780	5160	4700	6180	6700
700.288	-4	-45	3	17	74	22	78	95	56	144	123	215	262	327	451	487	625	568	687	860	852	1224	1228	1616	1720	3620	3000	5180	5400
700.624	91	89	73	156	122	160	172	177	207	212	307	322	357	415	555	519	663	780	832	954	1376	1504	1636	1896	4180	5460	6640	6840	7320
700.96	-20	6	22	27	6	25	45	96	97	103	185	152	229	272	373	428	628	340	712	817	816	964	1380	1576	1280	2760	3080	5760	6420
701.296	5	2	22	83	64	47	43	74	87	152	147	193	263	354	337	461	642	284	652	829	1080	1052	1264	1528	1240	3480	3880	4940	5800
701.632	57	68	3	90	36	79	136	105	100	166	188	212	247	309	430	489	581	520	738	819	880	1084	1312	1520	2440	3340	3820	4680	6060
701.968	-146	-118	-148	-114	-132	-91	-109	-111	-44	-47	21	47	159	152	193	293	397	-300	589	636	80	468	580	788	-2280	-860	-80	3080	1820
702.304	-59	-40	-55	-61	-43	21	-15	3	40	32	91	94	235	231	297	351	450	76	590	701	576	448	840	1132	-480	740	3920	2840	3120
702.641	51	44	31	68	36	65	119	105	156	128	148	237	256	305	357	472	473	512	679	800	912	940	1160	1404	3140	3400	3240	6340	5060
702.977	-99	-60	-110	-105	-108	-63	-50	-80	-49	9	37	29	80	134	206	343	361	-252	553	644	380	660	684	544	100	-80	1200	2240	2140
703.313	34	23	10	-8	-9	90	65	63	115	100	157	192	211	274	365	415	487	216	608	699	536	840	920	1496	1660	2520	2300	4120	4460
703.649	24	-5	7	9	-29	34	72	62	38	64	158	149	240	197	324	323	458	196	646	662	516	888	1052	1148	1080	2460	2420	3480	3140
703.985	-5	-51	-33	7	22	30	45	18	70	29	129	128	234	201	208	291	459	548	564	640	212	608	936	1080	780	2140	2720	3680	3540
704.321	-25	-47	-58	-57	-36	4	3	65	-21	57	67	100	171	163	222	271	423	72	536	588	328	472	632	796	180	420	2080	2900	1760
704.657	-10	6	2	-24	-39	14	38	24	15	73	93	101	185	194	275	312	463	156	587	520	296	716	832	1040	420	2000	3500	2960	2720
704.993	33	48	64	36	10	49	51	72	101	68	160	184	234	244	342	319	427	408	567	692	704	800	992	1308	1480	2600	3460	4520	4440
705.329	-95	-91	-95	-116	-59	-41	-65	-20	-40	-18	54	66	99	135	210	239	316	28	449	544	260	668	356	676	-940	-20	1220	760	2740
705.665	-125	-50	-118	-83	-50	-80	-81	-26	7	-52	38	46	87	101	158	218	357	-204	402	478	172	408	460	504	-1560	-900	760	1900	1940
706.001	-38	-60	-71	-49	-18	-60	11	-48	32	-1	72	20	114	187	221	307	363	64	509	610	260	392	432	804	240	80	1320	2000	2860
706.337	158	179	198	189	215	227	231	223	259	286	331	341	358	364	367	474	560	916	596	737	1124	1368	1464	1620	3860	5200	5800	6860	6780
706.673	67	65	75	101	106	102	79	144	136	181	240	196	208	283	306	393	448	572	554	638	756	972	1084	1220	1760	2580	3520	5100	5680
707.009	-35	-33	-63	3	-12	-1	5	28	13	85	80	134	116	135	204	218	328	32	483	553	364	460	524	716	-440	680	1780	1980	2160
707.345	3	83	25	89	72	75	79	105	128	122	84	190	261	232	313	364	383	372	535	605	732	700	704	1096	640	2540	3420	3500	2900
707.681	33	-22	13	47	19	23	42	59	38	77	109	147	138	161	265	317	354	224	449	499	424	448	556	904	0	1840	2500	3780	2780
708.017	-112	-107	-76	-86	-56	-125	-102	-89	-43	-42	-39	-26	14	14	127	141	222	-236	250	391	40	108	232	264	-1800	-80	160	1160	620
708.353	29	4	49	30	10	72	19	29	48	93	86	131	118	159	240	251	354	392	418	480	668	580	612	684	-260	2120	2520	2900	3420
708.689	-59	-75	-72	-34	-72	-55	5	-83	-45	-21	-31	25	61	101	145	180	269	-472	338	401	60	120	300	504	-780	-840	-700	1460	820
709.025	89	96	35	52	81	89	59	51	102	141	120	121	181	181	274	313	334	248	394	450	580	804	844	988	1400	1900	1940	3560	3500
709.36	-11	-6	-17	-14	26	1	51	19	3	61	37	100	108	119	136	209	308	68	376	400	468	360	400	608	680	440	1760	2440	1420
709.696	-132	-66	-111	-88	-98	-63	-109	-106	-67	-71	-52	-16	-25	7	39	117	177	-376	281	275	-236	56	-64	340	-1000	-1740	-1080	-60	-220
710.032	8	28	24	43	-3	23	60	56	59	41	113	124	168	161	187	201	305	284	439	444	528	220	584	912	1140	740	1880	3140	2720
710.368	-187	-180	-179	-200	-209	-179	-134	-180	-165	-144	-145	-118	-39	-60	23	67	75	-536	178	261	-464	-504	-144	-148	-3200	-2840	-2400	-2080	-1840
710.704	-146	-166	-123	-133	-137	-133	-108	-81	-150	-164	-109	-93	-3	-59	-1	78	115	-640	192	305	-324	-232	-204	-108	-3020	-2120	-2180	-1820	-1520
711.04	-11	-65	7	-57	-29	-6	-13	30	-37	13	45	94	94	113	119	138	268	-72	294	389	348	244	244	612	-780	200	1520	-420	2180
711.376	-47	-53	-37	-32	-38	-30	-12	12	-26	-5	30	13	37	29	146	191	248	-112	312	353	-60	64	176	352	-600	-1620	500	280	20
711.712	-91	-102	-91	-91	-72	-61	-107	-25	-81	-74	14	5	54	56	71	145	147	-216	224	295	-72	-120	-56	104	-1380	-1180	-680	760	-740
712.048	-18	19	-29	-23	-74	-26	-47	20	-22	30	10	56	80	72	137	120	180	-292	271	357	-120	36	64	500	-1260	-300	600	80	480
712.384	27	13	18	41	10	32	27	29	32	37	72	86	95	102	134	151	223	124	347	342	148	384	200	472	540	160	1820	1780	2060
712.719	-10	6	6	12	-7	-30	5	37	61	58	92	85	143	150	193	222	272	68	395	375	296	388	164	512	80	620	1240	920	2720
713.055	19	37	25	47	55	59	46	44	67	63	112	75	166	154	152	265	279	176	347	372	276	440	432	668	-380	540	1080	1540	2300
713.391	-92	-107	-81	-87	-84	-121	-73	-74	-59	-57	-41	-38	7	-37	25	128	144	-364	167	264	-304	-104	-152	-300	-2880	-2320	-1460	-180	-940
713.727	-70	-82	-55	-60	-26	-40	-28	-26	-8	-32	32	-18	38	61	64	97	168	-76	255	248	8	-124	-32	412	-1600	-1080	-1260	340	660
714.063	-2	-22	-10	19	36	-17	9	14	27	54	54	62	80	74	125	171	215	-60	220	337	384	364	428	536	-560	260	460	1860	2600
714.399	-47	-27	-59	-93	-42	-94	-31	-20	-28	0	-27	22	6	52	112	98	161	-248	227	276	-156	92	-68	352	-2820	-300	-240	440	-400
714.735	66	35	38	84	105	96	90	113	91	64	121	176	171	188	225	276	254	104	322	388	316	384	632	844	1120	1480	1560	2040	2420
715.07	64	60	35	69	47	73	34	42	77	123	100	82	132	111	179	188	201	228	269	347	316	456	304	496	440	1300	1120	3060	2020
715.406	-35	-36	-105	-66	-100	-60	-55	-24	-36	-38	-32	-20	32	20	75	103	128	-252	210	248	-72	-96	4	200	-700	-800	-820	400	-20
715.742	65	68	28	10	41	86	56	35	52	60	82	74	103	126	118	224	210	308	304	320	312	236	360	556	340	980	500	1500	1380
716.078	-161	-175	-152	-222	-185	-194	-164	-172	-165	-128	-138	-104	-81	-97	-41	17	24	-904	114	90	-484	-516	-268	-364	-3500	-3340	-3120	-2520	-3220
716.414	119	75	113	117	69	156	92	150	118	133	132	190	210	187	206	273	257	224	368	450	500	440	640	820	1440	1860	2480	3420	2700
716.749	-68	-90	-127	-148	-122	-70	-56	-107	-65	-54	-67	-56	-26	-25	24	42	131	-408	137	132	-420	-128	-172	-36	-2100	-1760	-1640	-720	-900
717.085	-21	-7	-16	-24	-70	17	-79	-41	-1	2	6	0	65	54	98	66	142	-344	155	224	52	-168	184	352	-1620	-1900	-740	-1040	60
717.421	-83	4	-28	-8	-25	-34	-14	-15	4	-30	26	31	13	76	40	84	139	-188	209	261	-52	-148	196	204	-1180	-1500	60	-1140	-60
717.757	-83	-94	-123	-93	-90	-88	-110	-69	-64	-92	-73	-29	0	-68	24	21	130	-544	146	206	-184	-56	-272	-56	-2240	-2980	-1060	-1740	-1540
718.092	2	44	46	33	-20	44	51	40	39	47	64	35	89	98	97	153	255	72	220	270	132	212	72	196	60	-540	260	620	860
718.428	-29	14	-7	-26	-66	-41	-19	-35	-23	-9	-16	55	85	85	62	153	96	-132	144	223	52	156	52	116	-1420	-520	-360	-640	-220
718.764	73	100	33	66	104	72	98	96	82	49	125	181	131	200	198	210	247	248	323	356	296	384	224	564	920	1120	2000	1600	1860
719.1	-70	-138	-139	-123	-111	-108	-87	-80	-68	-92	-45	-80	-47	-40	-47	21	92	-612	103	152	-536	-240	-468	-52	-2420	-2940	-1840	-1960	-1700
719.435	-13	0	-45	8	10	0	-17	-3	25	26	56	18	28	79	70	110	199	-220	185	227	-192	204	-112	28	-1260	-1280	120	440	200
719.771	172	146	114	155	167	146	166	159	196	192	218	229	175	244	232	245	330	576	355	412	800	664	560	1040	2000	2780	2480	3460	4740
720.107	-19	10	9	21	-27	-4	-49	-30	5	-9	-3	44	28	56	95	109	129	-212	175	200	0	8	-84	-76	-1720	-420	100	200	-340
720.443	-38	-26	-26	52	9	47	-12	21	54	78	47	46	47	92	103	146	176	0	193	198	200	96	-40	140	-980	-200	-760	1060	-100
720.778	-18	-5	29	27	23	53	11	16	4	14	32	81	114	78	64	153	116	12	200	171	212	100	8	244	-760	260	520	400	560
721.114	-43	-73	-90	-43	-19	-55	-81	-8	-33	-68	-27	-48	14	-21	46	93	108	-336	180	151	-312	-176	-8	-148	-2020	-1380	-2220	-960	-1000
721.45	85	51	89	67	69	50	31	56	67	52	80	92	135	148	132	134	165	20	253	269	248	-60	416	300	400	1020	460	1220	1860
721.785	-38	-15	-53	-23	-2	-5	16	-21	-43	6	-7	-28	28	55	54	66	124	-468	200	178	-316	-4	-40	20	-1320	-120	-1060	480	-340
722.121	-103	-111	-118	-103	-84	-85	-100	-143	-110	-91	-112	-73	-58	-97	0	-3	6	-572	59	101	-468	-612	-344	-240	-2780	-2960	-2440	-2080	-2280
722.457	-165	-130	-138	-150	-126	-111	-155	-91	-100	-114	-149	-120	-72	-92	-46	1	-39	-696	96	87	-660	-524	-416	-420	-3120	-3820	-3680	-2940	-3420
722.792	-25	-21	19	-4	-39	19	-7	-1	-9	-14	27	13	35	51	73	68	158	-48	155	118	32	-20	160	172	-940	-500	-20	440	-600
723.128	-41	-39	-83	-87	-81	-94	-66	-83	-45	-92	-25	-18	-48	9	66	43	74	-440	50	119	-324	-292	-252	-88	-2040	-2300	-2320	-1480	-840
723.464	-33	-42	-59	-91	-58	-41	-38	-16	-19	-30	-37	-18	-20	22	-24	5	89	-340	153	137	-148	-308	-56	-140	-1460	-2100	-1780	-780	-1660
723.799	-30	5	-48	8	-39	-13	-49	-3	-14	-20	-59	20	39	45	39	33	93	-232	72	206	-208	-100	120	-84	-1760	-1760	-540	-1380	-1220
724.135	-44	-132	-135	-129	-106	-68	-110	-100	-95	-61	-69	-44	-14	-11	-24	-17	11	-624	83	101	-348	-248	-404	12	-2480	-2940	-2120	-1500	-1780
724.471	-37	-23	-12	-43	-59	-24	-3	-28	-35	-39	-47	-12	-3	14	63	62	121	-60	130	129	-248	-176	-244	124	-1600	-1260	-1080	-800	-960
724.806	-60	-90	-74	-71	-52	-80	-94	-48	-83	-90	-58	-46	-27	-18	34	-34	106	-424	104	144	-256	-224	-376	-196	-3200	-1940	-1340	-2820	-2320
725.142	33	22	16	34	-14	-1	-2	1	2	26	4	80	50	123	42	109	127	-168	118	169	-196	180	44	52	-700	-1460	-380	-300	-300
725.478	20	17	-11	44	40	41	-15	50	14	17	30	4	96	27	118	93	110	104	189	243	60	88	48	220	-80	-720	1120	680	320
725.813	115	139	102	96	102	119	81	141	116	172	124	142	143	154	149	210	276	232	231	306	388	492	328	664	1360	600	1980	1460	2340
726.149	51	48	35	54	19	10	55	85	65	68	75	41	103	108	28	113	146	144	155	210	60	140	116	272	-580	-60	280	700	340
726.484	-159	-128	-142	-144	-148	-141	-165	-97	-155	-104	-90	-96	-60	-75	-78	-50	-85	-752	24	12	-556	-704	-764	-592	-3860	-3980	-3180	-3600	-2400
726.82	-48	-34	-28	-4	-12	-13	-12	42	-38	0	-13	19	43	94	72	52	92	-88	177	207	-212	40	0	120	-1200	-640	-600	720	-100
727.156	-112	-26	-94	3	-32	-67	-97	-29	-73	-65	-49	-42	12	-13	7	5	55	-616	101	84	-416	-344	-436	-308	-2920	-1500	-1660	-1760	-1600
727.491	-116	-118	-113	-87	-78	-123	-108	-66	-66	-125	-45	-61	-87	-44	-82	-17	-22	-572	50	43	-556	-536	-572	-572	-3180	-3160	-2980	-2340	-1740
727.827	-58	-27	-14	-15	-27	16	-5	-26	27	38	5	-16	31	58	65	94	61	-176	123	117	-220	-124	40	-124	-1480	-1800	-1520	-520	-20
728.162	43	13	-33	26	-10	26	2	25	38	12	36	47	9	64	1	135	110	-104	114	132	-40	-84	28	-12	-1600	-920	-680	20	-100
728.498	15	36	3	28	53	28	61	24	48	34	64	49	70	95	78	105	138	-116	137	159	24	12	88	64	-720	-20	80	40	660
728.833	-54	-79	-58	-50	-48	-64	-75	-83	-45	-56	-42	-4	5	0	-37	20	9	-424	49	66	-292	-332	-144	-124	-2440	-2140	-2140	-1260	-1500
729.169	-95	-83	-89	-115	-107	-18	-45	-93	-71	-95	-60	-44	-5	14	3	1	18	-684	62	124	-456	-604	-448	-340	-2560	-2720	-1500	-2200	-1940
729.504	32	66	60	86	40	58	87	9	60	25	81	106	103	130	152	115	127	164	172	223	180	-44	276	152	-760	580	0	1300	760
729.84	-61	-64	-53	1	-60	-44	-51	-81	-54	-78	-57	-30	-59	-42	17	4	49	-420	70	66	-388	-328	-292	-236	-2400	-2260	-1440	-2240	-1780
730.175	-33	20	-46	-27	-72	2	30	-19	36	17	25	26	18	37	72	62	52	-324	180	149	16	-32	-36	152	-1400	-1160	-1120	-940	-1000
730.511	-16	-29	-1	-19	-43	13	-22	-42	5	-23	59	-34	10	42	63	48	78	-232	106	119	-148	-188	-36	-60	-2200	-1580	-1480	-440	-420
730.846	-21	-51	-86	-70	-96	-90	-51	-83	-63	-53	-73	-62	-15	-30	-8	-13	39	-444	104	73	-292	-380	-444	-208	-2520	-2680	-2200	-2260	-2720
731.182	-50	-58	-20	-23	-67	-62	-51	-73	-24	-31	-21	-18	-37	-28	-6	-9	13	-484	52	84	-260	-328	-344	-140	-1780	-1840	-1040	-1300	-2160
731.517	-98	-112	-79	-88	-76	-98	-116	-92	-104	-46	-49	-48	-53	-75	-73	-35	-17	-572	29	41	-636	-456	-396	-348	-2480	-3000	-2260	-3100	-1620
731.853	-15	4	-36	12	-9	18	44	23	28	26	30	2	38	21	21	52	110	-252	105	165	-96	-80	8	-68	-180	-960	-240	-1680	280
732.188	-46	-59	-29	-52	-79	-74	-93	-27	-43	-28	-49	-11	-44	-17	7	1	4	-484	103	65	-372	-336	-524	-168	-2880	-3100	-1520	-1560	-1280
732.524	-90	-92	-102	-94	-62	-76	-93	-74	-95	-79	-65	-57	-72	-34	-3	-14	9	-452	57	102	-288	-280	-588	-304	-2540	-1940	-2420	-1620	-2640
732.859	107	98	73	104	109	70	116	101	123	147	143	173	116	142	149	177	124	128	189	232	272	352	224	296	800	1100	420	1400	1540
733.195	-106	-40	-75	-52	-68	-35	-84	-46	-14	-6	-30	-30	-41	-4	20	14	35	-312	65	53	-360	-268	-344	-400	-2320	-1740	-1740	-1620	-540
733.53	90	69	104	134	177	136	147	156	180	203	199	153	210	185	176	183	255	448	245	197	404	536	396	472	1820	1120	2060	1300	2500
733.866	-81	-61	-68	-104	-55	-79	-100	-45	-54	-39	-27	-50	-71	-40	-26	-34	-65	-280	11	80	-536	-300	-388	-432	-3160	-2620	-3040	-1840	-2060
734.201	23	51	36	52	38	4	28	34	-10	25	35	49	68	79	89	109	128	-152	143	129	24	-108	28	36	-680	-480	-580	0	-260
734.537	104	144	101	135	140	89	108	114	117	131	86	167	175	184	158	194	188	220	197	221	328	148	232	464	460	1400	1480	1680	2240
734.872	-45	-33	-74	-64	-19	-55	-39	-51	-16	-14	-45	-66	-15	-33	4	42	-16	-472	64	51	-384	-396	-336	-376	-2420	-2320	-2000	-1220	-1080
735.207	-52	-9	-70	41	-66	22	-32	-27	4	-35	-21	-20	9	30	27	28	59	-356	71	87	-192	-292	-356	-124	-2160	-1120	-2000	-2220	-1060
735.543	-120	-86	-70	-78	-103	-63	-62	-125	-60	-49	-27	-79	-107	-37	-16	-6	-13	-540	53	3	-400	-408	-564	-440	-3740	-2980	-3700	-1880	-2500
735.878	-50	-59	-60	-71	-77	-55	-63	-42	-47	-30	-75	-23	19	-10	-39	23	45	-400	80	26	-340	-412	-212	-352	-2800	-2440	-2040	-1960	-2160
736.214	49	75	64	69	24	82	32	82	85	81	62	78	123	135	104	133	177	76	163	200	164	-12	224	268	60	-140	120	260	-40
736.549	1	42	23	-30	-30	14	-2	16	7	1	-23	40	74	42	63	76	81	-40	106	95	-56	-180	-116	80	-1200	-760	-600	-700	-1060
736.885	68	65	69	34	61	36	60	97	24	41	50	73	100	84	88	118	153	20	136	179	148	60	200	300	460	120	640	460	-120
737.22	33	10	39	6	8	0	9	7	10	-17	-11	2	48	62	34	66	115	-12	74	129	-104	-88	48	-116	-980	-800	-660	-720	180
737.555	-31	20	-42	-38	-28	7	-7	-40	3	11	0	10	19	26	0	14	17	-300	85	90	-208	-352	-276	-200	-2360	-1680	-1620	-1100	-1340
737.891	-102	-52	-112	-86	-115	-68	-89	-39	-32	-85	-61	-42	-52	-50	-31	-8	8	-460	-15	29	-548	-484	-404	-320	-2960	-3700	-2360	-2740	-2320
738.226	134	141	125	100	103	110	131	135	99	125	131	144	106	150	127	162	208	196	241	240	240	532	220	404	1380	260	460	1220	1400
738.561	-108	-94	-135	-86	-78	-138	-121	-67	-109	-80	-96	-90	-73	-75	-92	-72	-25	-780	5	-16	-548	-564	-496	-528	-2960	-3620	-2880	-3620	-3820
738.897	-36	-14	53	-2	3	9	41	24	50	-13	33	9	54	71	45	51	106	-96	105	132	-120	-188	-136	80	-420	-1440	-1000	-1220	-600
739.232	-80	-20	-27	-47	-29	-23	-49	22	-45	-33	-14	-4	-19	-1	-14	34	57	-332	58	82	-412	-216	-496	-172	-2320	-1720	-1720	-1020	-1560
739.567	130	107	122	150	128	86	145	126	106	158	136	129	178	144	150	191	134	280	195	257	376	520	272	456	980	200	1520	1520	2140
739.903	3	45	14	54	53	16	7	60	57	68	24	51	68	79	70	66	105	-96	123	159	-140	32	-56	-52	-1560	-1020	-780	-480	-520
740.238	3	61	15	-1	113	51	12	32	59	52	71	50	57	75	81	132	108	-120	125	140	64	76	-44	-80	-1140	260	-360	180	40
740.573	-76	-98	-137	-116	-41	-59	-115	-75	-75	-20	-55	-61	-14	-36	-44	-25	27	-676	31	32	-464	-444	-328	-256	-3680	-3100	-3380	-2720	-2240
740.909	67	78	73	39	82	103	41	108	68	100	73	33	90	52	91	73	94	32	170	128	108	28	44	44	280	640	-100	680	-20
741.244	-98	-138	-118	-111	-152	-114	-152	-121	-108	-47	-102	-87	-89	-59	-101	-83	-47	-872	-85	-53	-712	-732	-664	-584	-4380	-3760	-3400	-3740	-2940
741.579	84	37	47	61	33	58	83	24	88	91	75	102	54	109	86	95	104	-76	101	133	-32	-84	136	232	-380	-260	-1160	720	-320
741.915	-1	9	-21	-19	-17	-7	-18	1	8	-1	-2	22	66	35	36	35	48	-140	79	96	-152	-340	-240	-108	-1660	-880	-1760	-500	-1440
742.25	-82	-45	-52	-52	-77	-73	-89	-65	-43	-35	-102	-35	-35	-53	-37	-24	17	-520	26	31	-400	-548	-356	-212	-3120	-2520	-3060	-1800	-2720
742.585	17	6	19	39	13	19	44	-29	-10	1	4	35	61	50	43	64	93	-328	103	107	-148	-108	-84	4	-1240	-1160	-1220	-340	-620
742.92	20	43	12	32	27	34	43	22	55	12	41	61	50	49	81	96	78	-152	103	65	-88	-240	-20	-84	-740	-1160	-620	-940	-880
743.256	-39	-40	-49	-37	-37	-23	-25	-49	-21	-40	-52	-37	9	11	1	-17	-27	-348	54	7	-252	-420	-224	-252	-1940	-2040	-1700	-1720	-1220
743.591	11	-18	-3	-56	-34	26	-9	-19	16	-1	-15	-2	10	-27	25	35	50	-228	53	100	-312	-180	-192	-56	-1240	-1480	-1680	-1200	-1720
743.926	-43	-68	-66	-45	-55	-43	-21	-3	-43	-36	-22	-6	3	-4	-50	-6	58	-476	35	87	-44	-416	-372	-236	-1840	-1860	-2140	-2380	-1980
744.261	14	7	18	14	-6	49	43	48	37	68	29	56	60	89	100	64	109	-108	108	108	-88	-12	44	76	180	-1380	-920	-760	-1120
744.597	-24	-11	-36	-13	-46	-20	21	11	-1	-12	22	-4	22	9	32	51	38	-220	46	48	-280	-184	-348	-120	-1980	-2180	-1320	-1060	-1620
744.932	-89	-98	-107	-106	-80	-121	-68	-106	-81	-90	-137	-59	-90	-83	-64	-78	1	-668	-45	-8	-608	-492	-660	-476	-3880	-4000	-3080	-3040	-3400
745.267	-11	-13	17	-8	2	-15	1	64	22	21	59	32	61	30	62	41	51	-132	68	93	-24	-16	-120	-192	-1220	-680	-440	-1200	-1180
745.602	68	44	31	79	35	60	63	115	93	60	71	81	56	122	106	118	115	116	144	182	108	68	-88	-72	-520	-760	200	-220	-400
745.937	-44	-4	-10	-40	-53	-35	-76	-21	-34	-25	2	-23	-28	-35	6	44	27	-200	15	42	-456	-188	-400	-228	-2160	-2700	-1300	-2480	-1140
746.273	-9	10	-16	-24	25	4	-15	12	4	4	-3	-14	6	14	-15	51	54	-228	104	102	-180	-184	-272	-308	-1400	-1800	-1080	-1640	-1420
746.608	29	9	36	56	82	48	21	63	55	55	39	51	97	63	102	69	120	-16	136	99	188	92	-104	-16	-440	100	-80	-380	180
746.943	14	12	21	52	18	-27	22	36	18	-29	30	76	47	54	62	52	-3	-204	67	69	-100	-132	-152	-152	-1700	-1060	-800	-280	-1380
747.278	-72	-113	-69	-75	-83	-59	-55	-51	-92	-56	-64	-66	-19	-25	-24	-7	-13	-436	-32	-20	-452	-540	-484	-508	-3320	-3320	-2940	-3480	-2320
747.613	-131	-115	-121	-78	-118	-66	-122	-94	-78	-77	-86	-84	-61	-75	-72	-45	-77	-600	-41	-45	-476	-724	-716	-556	-3580	-3220	-3880	-2800	-3440
747.949	68	48	13	51	34	32	55	39	69	57	-8	50	73	67	91	110	125	-32	123	111	36	60	20	112	-600	-620	-80	940	560
748.284	-31	-43	-84	-22	17	12	-31	-27	-18	1	-35	-35	21	34	-2	-4	14	-236	62	82	-252	-380	-24	-280	-2240	-2360	-2140	-1680	-1360
748.619	49	27	-44	19	47	7	17	4	40	32	37	54	57	34	62	85	6	-280	58	92	-100	-108	-96	-24	-1580	-40	-1400	-640	-240
748.954	-90	-98	-86	-60	-85	-83	-70	-67	-69	-107	-71	-23	-17	-45	-46	-77	-29	-528	-30	-24	-484	-540	-516	-384	-3580	-2760	-2480	-1480	-3040
749.289	-73	-163	-137	-139	-145	-98	-140	-199	-107	-139	-137	-123	-86	-109	-126	-90	-63	-656	-67	-68	-608	-832	-540	-612	-4000	-3580	-3940	-3440	-4000
749.624	-14	-63	-46	-93	-40	10	-21	-18	-43	-16	-46	-51	-2	-43	-5	-13	-31	-260	35	-24	-288	-288	-252	-268	-2500	-2240	-2780	-1440	-1320
749.959	-68	-100	-41	-71	-99	-50	-52	-51	-81	-25	-77	-89	-59	-55	-65	-45	2	-624	10	25	-364	-680	-356	-408	-3040	-2940	-1960	-3420	-2780
750.295	-183	-150	-209	-162	-159	-149	-183	-188	-181	-146	-189	-197	-119	-136	-146	-163	-127	-1068	-99	-95	-852	-868	-796	-792	-4400	-5020	-4740	-4040	-4420
750.63	5	-2	-18	-37	-72	22	26	4	1	-47	-5	23	17	13	50	73	52	-316	71	91	-188	-276	-220	-152	-1780	-1860	-1780	-1080	-1980
750.965	-35	-7	-27	-12	-31	-3	25	-15	-49	-47	4	-18	59	-5	48	-19	-4	-228	62	27	-148	-196	-172	-184	-1120	-1480	-1420	-1600	-1780
751.3	-18	-45	-23	-19	-41	-5	-56	-1	-6	-51	9	-12	1	-3	-22	-21	30	-360	77	57	-336	-284	-288	-172	-2320	-1800	-1060	-1940	-2000
751.635	-70	-45	-96	-97	-98	-47	-37	-18	-17	-68	-48	-32	-47	-9	-8	-14	31	-372	22	-20	-464	-308	-432	-104	-2260	-2200	-1980	-2080	-1960
751.97	-13	-11	15	-5	21	8	30	43	31	24	14	4	68	56	9	42	44	-132	107	79	-144	-36	-204	-144	-1620	-1620	-1080	-1680	-840
752.305	-53	-46	-52	-53	-60	-52	-52	-30	-40	-49	-10	0	-4	-25	2	3	18	-344	37	1	-436	-224	-428	-320	-3340	-2680	-1500	-2720	-2820
752.64	11	42	23	33	42	9	26	49	36	43	59	73	41	41	46	71	90	60	112	113	-132	-44	-8	84	-780	-880	-740	-140	-20
752.975	-71	-65	-85	-63	-28	-88	-79	-52	-38	-66	-35	-58	-16	-59	-38	-47	-56	-520	9	-1	-488	-236	-592	-556	-3180	-2840	-3160	-2540	-2680
753.31	-49	-78	-116	-57	-62	-91	-59	-54	-39	-101	-48	-88	-49	-22	-80	-75	-32	-612	-36	-9	-460	-384	-660	-436	-3260	-2980	-2880	-3000	-2340
753.645	-23	27	-29	-16	59	20	3	10	51	31	64	-7	28	15	27	77	19	-220	85	105	-236	-180	-204	-44	-1900	-2060	-940	-820	-620
753.981	-21	-25	-21	42	19	27	-34	52	5	9	79	19	27	-5	17	70	47	-228	20	64	-264	-196	-188	-88	-1580	-1340	-1180	-1000	-1100
754.316	46	53	21	62	38	44	57	49	64	58	65	67	69	88	62	122	95	-8	128	96	-8	-80	4	4	-320	-60	-680	-60	-140
754.651	-50	-54	-25	-48	-54	-25	-46	-48	-25	-17	-59	-24	-60	10	-33	7	-15	-356	18	-6	-336	-416	-456	-300	-3300	-1560	-2820	-1800	-660
754.986	161	143	107	139	136	104	133	135	110	204	141	166	143	185	140	174	196	224	150	158	356	268	372	472	280	1540	520	1520	1400
755.321	22	-1	-16	-6	-31	-8	-7	-38	27	-18	-18	14	-45	41	-15	-1	36	-340	74	25	-348	-444	-148	-236	-2100	-900	-1720	-460	-1880
755.656	16	-6	-7	36	23	-28	-4	35	41	19	5	-21	26	17	-4	51	90	-168	59	57	-144	-268	-8	-92	-980	-1760	-1400	-840	-2020
755.991	-42	-3	-36	-4	-40	26	-38	-31	-3	-12	-9	-8	26	41	5	-18	32	-248	-12	-23	-344	-224	-124	-316	-2160	-1880	-1260	-1280	-2220
756.326	-127	-154	-107	-171	-150	-163	-148	-163	-162	-175	-145	-152	-92	-109	-125	-96	-125	-808	-91	-100	-836	-756	-828	-920	-4260	-4260	-4200	-4240	-4740
756.661	-211	-225	-240	-226	-237	-192	-237	-205	-212	-226	-196	-156	-185	-252	-231	-165	-191	-1084	-155	-179	-956	-1180	-1012	-1088	-6200	-6240	-5280	-5260	-5940
756.996	87	33	71	81	45	92	108	84	48	101	126	86	96	144	109	111	95	-16	148	158	84	32	16	308	120	-180	620	180	-100
757.331	-109	-136	-130	-152	-145	-106	-164	-170	-107	-135	-125	-133	-140	-117	-145	-79	-71	-688	-85	-85	-760	-812	-868	-784	-4380	-3780	-3520	-4680	-4060
757.666	128	32	56	93	94	69	57	79	101	54	44	93	118	106	126	145	164	192	144	136	224	64	96	120	820	-440	240	540	800
758.001	-117	-140	-98	-132	-106	-86	-41	-131	-109	-109	-88	-97	-82	-76	-111	-63	-39	-552	-36	-65	-772	-532	-708	-568	-4020	-4140	-2860	-3720	-3840
758.336	19	-29	15	-24	-11	-14	22	27	-25	9	-42	53	33	3	17	22	70	-212	38	46	-200	-240	-336	-184	-1700	-1480	-1140	-1860	-2380
758.671	-9	25	3	-15	8	24	48	37	47	30	13	9	37	45	48	68	37	-164	101	59	-56	-92	-244	-196	-840	-1680	-1080	-1060	-1060
759.005	-100	-30	-37	-42	-74	-31	-48	-53	-18	-68	-58	-32	-19	-68	-28	-40	5	-352	11	6	-480	-344	-440	-576	-2660	-2740	-2060	-2160	-2440
759.34	7	33	-13	16	21	-25	-24	13	-14	3	27	-9	-5	15	28	55	61	-200	6	75	-80	-244	-152	-160	-2140	-2060	-1740	-1620	-1280
759.675	37	98	59	40	60	67	77	91	121	84	85	59	40	66	76	105	114	36	130	126	20	-8	8	172	-20	-620	-260	-140	460
760.01	80	49	47	15	79	46	36	54	65	57	62	67	81	80	91	95	75	-32	95	87	-8	-36	-80	0	-1040	-220	-200	-300	-80
760.345	-12	10	-13	-1	23	41	6	59	13	47	0	8	31	60	33	47	65	-232	39	68	-28	-204	-200	-264	-1280	-960	-1520	-1300	-520
760.68	-37	-26	-33	-24	-5	-45	-74	-38	-61	6	-10	-76	-36	-60	-56	50	-34	-292	6	26	-412	-356	-364	-352	-3120	-1480	-2480	-1820	-2020
761.015	65	44	17	56	59	32	57	0	38	47	42	70	46	127	69	45	76	-20	123	93	-40	-136	-164	84	-1520	-840	-860	-220	-580
761.35	46	74	47	45	82	63	18	37	57	51	69	39	83	58	87	150	91	24	89	98	68	-272	-100	-96	-540	460	-720	-100	-660
761.685	-62	-50	-47	-86	-89	-50	-108	-45	-65	-115	-2	-31	-22	-46	2	-45	12	-412	-13	-19	-396	-504	-444	-340	-3060	-2460	-3200	-2460	-2640
762.02	-159	-123	-171	-111	-155	-113	-177	-114	-115	-135	-125	-128	-152	-108	-79	-81	-113	-800	-104	-83	-812	-1028	-728	-748	-5020	-4460	-4980	-3940	-4680
762.355	-72	-11	-41	0	-19	-21	15	-29	-7	-2	-2	39	18	-4	37	42	-16	-304	52	26	-212	-340	-208	-268	-2000	-1980	-2840	-1040	-1280
762.689	-37	-77	-23	4	-85	-6	-44	-21	-43	-16	-11	-34	2	24	-20	-9	-9	-588	-1	8	-360	-388	-288	-320	-2240	-2120	-2220	-2060	-2300
763.024	-88	-129	-125	-123	-148	-149	-119	-138	-109	-132	-133	-95	-134	-114	-120	-102	-81	-760	-81	-88	-500	-840	-556	-656	-3840	-4040	-4460	-3820	-4540
763.359	-28	-17	-10	-43	-42	14	-14	-37	-75	-26	-21	-23	-4	-2	-33	10	-12	-524	55	3	-488	-464	-212	-360	-1940	-1560	-1240	-1620	-2340
763.694	-39	-93	-21	-38	-87	-37	-47	-73	-51	-68	-17	-23	-29	-34	43	11	40	-368	11	32	-372	-496	-380	-324	-3100	-2820	-2680	-2120	-2760
764.029	-103	-76	-71	-110	-91	-68	-115	-71	-67	-78	-51	-85	-20	-60	-50	-37	-37	-472	-5	-19	-572	-484	-512	-532	-3340	-3460	-3040	-3460	-3380
764.364	-70	-117	-150	-98	-131	-126	-87	-64	-103	-130	-101	-114	-38	-61	-29	-43	-57	-628	-15	-90	-364	-608	-680	-616	-3520	-3840	-3320	-2560	-3540
764.699	48	82	75	66	51	98	97	79	86	72	63	112	104	137	97	116	112	76	163	156	216	-20	40	88	-120	-700	-80	-380	120
765.033	-10	18	-25	-8	47	41	-20	25	44	16	50	33	31	21	58	-6	51	-236	90	62	-112	-100	-256	-120	-720	-1860	-940	-1480	-640
765.368	57	39	67	31	14	17	41	79	46	17	39	50	88	43	24	38	109	-128	96	107	-160	-60	-268	-180	-900	-1240	-720	-400	-900
765.703	-50	-15	14	-45	-64	-73	-8	-20	-1	11	-12	-45	19	-19	-8	-4	0	-592	-11	36	-440	-352	-396	-204	-2440	-1640	-2040	-1400	-2540
766.038	25	87	97	49	102	56	56	93	86	76	79	80	128	89	121	67	130	-40	151	172	128	180	-28	196	-580	-500	360	-520	0
766.373	123	67	67	77	105	90	95	115	127	101	116	124	120	113	69	151	176	-24	147	140	92	40	-16	100	300	-640	500	200	-260
766.707	-47	-25	-16	-25	17	-84	-82	-20	-34	-12	24	-69	4	-17	-64	17	43	-328	26	9	-308	-272	-432	-340	-2420	-2620	-2840	-1280	-1900
767.042	57	0	59	64	84	65	79	52	102	81	93	86	85	97	57	123	95	-44	55	133	100	-176	-184	-216	-1180	-900	-420	-220	240
767.377	-37	5	-16	28	33	17	6	34	9	31	19	19	44	60	56	43	51	-168	17	64	-308	-140	-200	-316	-2200	-1860	-2860	-1820	-460
767.712	45	39	29	47	31	3	-15	29	35	31	87	43	62	63	67	88	97	-316	92	72	-200	-188	-188	-168	-1840	-400	-840	-400	-1240
768.047	77	87	58	116	81	59	126	76	85	94	84	46	130	136	87	113	98	-88	106	110	100	4	16	-48	-20	-480	-720	-480	240
768.381	20	40	20	12	13	-6	27	6	22	54	24	20	26	61	14	31	41	-240	71	63	-164	-272	-116	-216	-1240	-1400	-1800	-1360	-1200
768.716	5	-35	-44	-7	0	20	-35	-7	-51	-45	-15	-26	15	23	8	11	-3	-300	27	18	-324	-492	-416	-344	-2620	-1820	-1940	-2060	-2600
769.051	96	62	76	58	71	74	68	82	130	105	94	59	103	99	79	127	144	-88	180	93	40	-40	-84	92	-700	200	-420	40	-20
769.386	23	-14	-2	-35	14	20	-8	15	23	65	22	17	44	42	2	49	31	-236	58	40	-304	-332	-240	-228	-1880	-1140	-2360	-1180	-2260
769.72	44	59	13	54	-11	120	51	17	51	74	49	93	79	91	81	59	82	-220	61	138	36	-240	-148	48	-1480	-1560	-920	-1020	-520
770.055	-44	-12	-10	-33	-31	-22	-4	-46	-18	16	-6	-23	41	-44	64	-20	4	-356	41	-20	-388	-432	-208	-412	-2580	-2800	-2800	-2440	-2540
770.39	-90	-77	-53	-67	-66	-49	-61	-44	-44	-41	-69	-57	-18	-73	-45	-27	-22	-496	16	-40	-508	-440	-584	-608	-3120	-3280	-3140	-2580	-3140
770.724	-55	-41	-20	-86	-35	-51	-27	-36	-78	-74	-35	-22	-22	23	-16	-11	-31	-520	18	21	-384	-424	-468	-416	-2640	-2860	-1900	-3300	-2860
771.059	-146	-131	-82	-138	-144	-96	-123	-92	-117	-111	-97	-94	-101	-85	-94	-66	-38	-876	-65	-83	-892	-852	-748	-724	-4000	-4340	-4380	-4300	-5140
771.394	-110	-105	-84	-90	-136	-79	-64	-85	-117	-93	-63	-74	-86	-39	-142	-56	-22	-688	-55	-80	-660	-524	-824	-616	-3640	-4420	-3880	-4420	-3880
771.729	-24	-11	-25	-88	-21	-58	-66	-5	-32	-64	13	-13	10	-16	-9	-41	-17	-444	-5	8	-600	-440	-524	-544	-2600	-3280	-2420	-3300	-3520
772.063	-30	18	-25	0	-7	-3	-24	0	-34	2	9	-16	-10	-19	30	21	45	-364	55	16	-292	-284	-540	-376	-2840	-2560	-1920	-2420	-2500
772.398	10	-14	-30	-15	-24	-67	4	46	-25	22	-20	-53	-12	-24	1	5	11	-420	41	24	-460	-484	-540	-516	-3140	-2400	-2480	-2300	-2920
772.733	43	85	54	46	3	38	81	64	37	1	44	1	83	36	81	57	61	-180	88	62	-208	-132	-76	-188	-1960	-1360	-1120	-1820	-1440
773.067	124	97	156	121	159	115	147	158	138	113	115	85	147	158	131	130	204	104	146	154	140	-8	116	236	800	-280	-300	-400	820
773.402	48	22	-11	16	64	6	0	13	12	4	25	25	57	58	21	96	-16	-204	73	44	-292	-296	-452	-96	-2380	-2960	-2580	-1940	-1640
773.737	-27	-108	-143	-69	-69	-93	-95	-34	-142	-41	-73	-54	-80	-68	-91	-70	-129	-804	-60	-89	-668	-680	-856	-796	-4740	-4260	-4640	-4580	-3880
774.071	93	82	44	129	90	69	109	113	133	99	98	68	84	113	114	113	140	-128	110	95	-48	-124	-20	-152	-1400	-1600	-1040	-260	-340
774.406	-129	-106	-91	-82	-41	-82	-140	-122	-74	-30	-43	-137	-102	-24	-48	-51	-80	-716	-71	-43	-736	-888	-712	-728	-5740	-4480	-4860	-4220	-3460
774.741	-33	-6	10	-25	-42	-69	-9	-69	-56	3	-38	-39	-40	-8	4	-17	-8	-676	29	74	-608	-624	-668	-608	-4100	-3760	-3120	-2800	-3180
775.075	-66	-93	-69	-48	-76	-50	-109	-82	-24	-57	-70	-80	-5	-119	-89	-39	-74	-684	-46	-60	-768	-812	-832	-692	-4240	-5220	-5440	-4340	-4520
775.41	-21	-8	-30	16	-8	1	-10	-4	10	17	-15	-40	-10	-43	-3	23	19	-580	64	36	-416	-492	-508	-460	-3220	-2980	-3220	-2340	-3160
775.744	38	47	-44	36	-25	49	-1	7	18	10	23	13	53	29	20	28	17	-500	72	65	-336	-608	-392	-408	-3040	-3080	-2220	-2580	-2900
776.079	-16	0	-30	9	13	-12	-25	-15	-8	26	-29	41	71	-9	3	-3	19	-520	24	37	-500	-596	-500	-480	-3740	-2920	-3600	-2980	-3320
776.414	-18	14	15	39	-7	3	27	40	19	43	-16	53	41	22	41	3	30	-584	73	90	-396	-576	-492	-344	-3100	-3140	-2800	-2300	-2760
776.748	86	125	75	107	64	111	71	40	91	59	130	98	120	146	126	107	61	-208	132	123	-164	-376	-40	-96	-1580	-2360	-1580	-1560	-2680
777.083	-56	-20	9	-77	-40	-45	-22	-9	-56	-21	2	-14	30	-56	-17	-1	1	-748	24	32	-796	-560	-464	-624	-3060	-3900	-3860	-3900	-4040
777.417	-157	-89	-87	-121	-133	-145	-146	-90	-83	-138	-139	-112	-83	-125	-102	-146	-68	-1212	-82	-28	-996	-1012	-1008	-1048	-6460	-6160	-5420	-5540	-6240
777.752	64	75	30	82	70	43	104	39	68	72	62	49	86	78	62	57	87	-368	135	93	-436	-292	-368	-384	-2480	-2700	-2500	-2660	-2540
778.087	-25	-61	-81	-58	-71	-104	-85	-32	-91	-124	-45	-112	-52	-105	-117	-30	-88	-912	-29	-3	-852	-1064	-816	-880	-5460	-5820	-4760	-5100	-5640
778.421	59	43	38	73	67	46	66	63	32	58	22	50	78	58	40	82	79	-256	78	59	-328	-368	-356	-324	-3260	-2980	-3240	-2160	-3120
778.756	-56	-30	-17	-22	-55	-29	-55	-37	-41	-31	-40	-65	-14	-35	3	27	57	-736	-11	-40	-884	-708	-704	-700	-4620	-4960	-4720	-4260	-4840
779.09	-60	-51	-90	-56	-43	-72	-45	-39	-83	-78	-15	-70	-49	-66	-72	-23	1	-892	-47	11	-916	-976	-1076	-748	-5340	-6020	-5740	-4840	-5520
779.425	-41	7	32	-49	17	27	-25	-31	-12	43	5	38	3	23	-29	-23	1	-776	-13	33	-568	-900	-712	-592	-4940	-4500	-3860	-4480	-4820
779.759	27	22	24	74	42	36	42	55	92	90	85	29	83	59	66	67	94	-540	72	124	-432	-368	-548	-428	-3380	-3300	-3140	-2780	-3300
780.094	-39	-15	-103	-58	-9	-69	-67	-25	-51	-51	-48	-39	-21	-23	-17	-34	-45	-960	-43	-3	-888	-840	-860	-892	-5800	-5000	-5300	-5960	-4500
780.428	41	64	41	60	80	41	38	53	60	20	53	41	29	109	15	92	64	-532	78	134	-524	-444	-532	-568	-4360	-3480	-3360	-3840	-2780
780.763	22	-67	15	-9	18	-5	-2	5	-13	18	28	12	25	34	7	3	13	-768	35	41	-616	-728	-888	-732	-5200	-5140	-4540	-3980	-4500
781.097	62	97	96	94	75	65	85	121	99	79	86	153	74	125	71	90	132	-648	83	120	-524	-480	-424	-472	-3520	-3460	-3520	-2880	-4020
781.432	-24	-93	-51	-81	-41	-75	-73	-102	-8	-80	-80	-129	-20	-56	-62	-29	-29	-1116	-65	-109	-1204	-1108	-1096	-1216	-6620	-7080	-7280	-5900	-5980
781.766	145	120	153	134	76	115	112	142	130	121	171	141	220	135	139	122	117	-296	195	146	-412	-536	-484	-288	-2860	-3660	-2760	-1880	-2560
782.101	77	46	74	48	61	0	41	20	30	76	103	10	89	104	85	54	28	-596	40	87	-660	-624	-712	-664	-4700	-4640	-4420	-3880	-3920
782.435	-36	21	-13	-25	-38	-29	-54	-2	-44	-63	-35	-77	-26	24	-70	-23	-15	-1320	-20	3	-976	-1120	-968	-948	-6640	-5700	-6100	-6400	-6060
782.77	128	104	101	116	100	151	111	127	136	106	138	102	172	153	155	144	122	-344	134	103	-340	-556	-456	-416	-3100	-2400	-3280	-3240	-2960
783.104	38	35	-17	5	-28	8	-5	-14	-6	10	18	32	47	21	21	5	52	-1012	19	-22	-964	-928	-668	-696	-6000	-5880	-6280	-5100	-5880
783.439	-127	-168	-160	-157	-111	-177	-181	-112	-191	-170	-152	-140	-115	-177	-60	-99	-128	-1564	-82	-109	-1488	-1604	-1508	-1456	-8920	-9660	-8680	-8800	-9180
783.773	-213	-157	-102	-101	-156	-143	-149	-167	-148	-160	-145	-150	-137	-59	-87	-140	-125	-1540	-102	-97	-1480	-1764	-1484	-1556	-8640	-8640	-8900	-9340	-9640
784.108	-161	-141	-144	-129	-156	-181	-145	-182	-134	-186	-151	-149	-127	-166	-93	-174	-130	-1628	-93	-75	-1524	-1668	-1384	-1416	-9640	-9460	-9000	-9360	-9780
784.442	13	-12	12	5	-24	105	53	38	41	8	43	20	26	67	54	53	52	-968	56	20	-896	-1048	-976	-1076	-5900	-6160	-5360	-6140	-5660
784.777	-147	-101	-102	-183	-145	-128	-173	-141	-176	-160	-135	-145	-128	-143	-106	-183	-117	-1576	-90	-163	-1836	-1660	-1792	-1716	-9680	-10420	-10000	-9640	-10260
785.111	-181	-195	-185	-226	-185	-202	-168	-156	-213	-213	-242	-178	-157	-188	-156	-195	-115	-1916	-160	-184	-1988	-2032	-2008	-1860	-11340	-11500	-10600	-11460	-10360
785.445	105	146	127	174	200	145	96	138	122	71	46	125	74	128	133	172	177	-776	122	155	-716	-800	-604	-716	-4980	-5140	-5100	-5560	-5340
785.78	-161	-101	-123	-124	-192	-186	-132	-117	-167	-126	-147	-165	-122	-167	-130	-126	-123	-1696	-96	-114	-1852	-1652	-1828	-1904	-10540	-10040	-10000	-10520	-10480
786.114	-58	9	-22	-38	37	-23	-12	-11	-54	36	-41	29	25	-37	-24	41	33	-1216	20	-30	-1072	-1256	-1456	-1232	-8840	-7820	-7500	-7200	-6980
786.449	56	89	43	118	121	47	40	64	11	6	136	32	84	44	68	83	90	-1040	125	78	-1028	-1004	-1064	-932	-7020	-6760	-5900	-6360	-5880
786.783	-108	-72	-104	-46	-35	-104	-121	-113	-159	-78	-60	-120	-80	-125	-70	-102	-76	-1704	-54	-75	-1604	-1792	-1768	-1516	-9580	-9840	-9160	-9840	-9680
787.117	64	5	74	41	105	33	-33	70	28	5	-15	-15	27	19	23	7	36	-1104	74	56	-1216	-1236	-1144	-1220	-7320	-7560	-7360	-7400	-6880
787.452	68	79	102	81	113	47	55	56	73	138	39	83	111	88	100	134	92	-1012	52	68	-1032	-1088	-1152	-908	-7180	-6740	-7480	-6600	-5840
787.786	-57	-54	-26	-30	-1	-40	-31	1	-84	-63	-48	-96	-34	-41	-32	-30	13	-1520	12	-10	-1332	-1592	-1512	-1688	-9780	-9680	-9640	-8980	-9060
788.121	61	178	87	107	65	31	35	106	32	47	71	50	77	115	81	70	136	-1028	81	90	-1224	-1176	-1004	-1048	-7620	-7320	-7740	-7080	-7000
788.455	16	42	8	43	-39	-74	-61	21	-56	-29	23	-27	-48	31	-14	-18	8	-1556	-2	-35	-1360	-1480	-1468	-1364	-10380	-9160	-9520	-8580	-9680
788.789	129	114	63	10	84	60	114	67	29	81	32	57	97	104	64	102	108	-1368	37	106	-1020	-1372	-1192	-1080	-8520	-7980	-8140	-7580	-7140
789.124	50	-5	35	-10	-1	-24	-112	-59	-75	0	-49	-99	-10	-8	-91	-40	-132	-1836	-59	-12	-1584	-1716	-1588	-1772	-9980	-10100	-10340	-9520	-10420
789.458	-105	-156	-97	-47	-133	-169	-170	-103	-128	-145	-142	-166	-175	-140	-182	-127	-105	-2104	-164	-117	-2068	-2116	-2040	-1928	-12520	-12500	-11880	-11760	-12360
789.792	-43	32	28	-8	34	7	-64	-24	14	-86	-71	-23	8	13	-63	6	20	-1424	58	-11	-1744	-1852	-1792	-1592	-9920	-10260	-10360	-10200	-9960
790.127	85	31	32	-54	23	-46	-25	-17	-39	-43	12	-26	23	3	-49	48	41	-1512	30	31	-1520	-1584	-1368	-1488	-9620	-9660	-9280	-8440	-9900
790.461	-123	-110	-147	-96	-108	-151	-90	-154	-165	-145	-126	-90	-101	-182	-187	-93	-148	-2040	-66	-210	-2132	-2112	-1964	-2072	-12660	-13240	-11980	-12480	-13300
790.795	-23	31	-23	-46	3	-16	-39	-21	36	-59	40	-68	34	-10	64	2	46	-1544	23	34	-1632	-1764	-1644	-1608	-10120	-10580	-9400	-10120	-10180
791.13	-85	-51	-109	-80	-84	-30	-171	-112	-215	-193	-78	-72	-129	-167	-153	-99	-86	-2192	-84	-122	-2104	-2272	-2168	-2132	-12760	-13100	-11720	-12140	-12860
791.464	-230	-220	-283	-281	-224	-248	-346	-356	-337	-329	-356	-311	-246	-236	-333	-338	-330	-2724	-206	-294	-3044	-2808	-2872	-2916	-16500	-16900	-17100	-16640	-16540
791.798	37	47	20	63	105	-28	10	-29	12	9	35	29	-63	-38	33	-15	22	-1660	16	-5	-1636	-1692	-1680	-1664	-11160	-10080	-10360	-9500	-10380
792.132	53	26	115	42	118	-59	97	-5	-13	-51	23	23	1	32	-9	23	108	-1640	16	124	-1560	-1724	-1804	-1588	-9840	-11040	-9720	-10280	-9760
792.467	98	140	82	140	96	61	38	107	6	43	-27	39	29	127	44	67	83	-1632	63	-15	-1732	-1476	-1808	-1688	-10540	-10140	-10100	-9880	-9560
792.801	103	-22	3	80	39	-3	-22	22	-43	-25	52	21	-9	-5	-14	-9	83	-1872	17	51	-1812	-1584	-1912	-1828	-10880	-11020	-10480	-10440	-10400
793.135	-42	-46	-38	-20	3	-65	-131	-30	-71	-72	-38	-70	-24	-148	-77	-34	-53	-2196	-61	-73	-2048	-2064	-2080	-1984	-12560	-12820	-13040	-12660	-12020
793.47	59	81	78	122	41	57	-28	67	30	31	0	-13	22	110	54	29	46	-1796	53	118	-1672	-1708	-1744	-1916	-11020	-10840	-9940	-11320	-10480
793.804	59	13	59	14	49	-54	-19	23	-51	-64	-81	0	26	-45	-40	-38	-49	-2108	-21	-85	-2092	-1952	-2040	-2032	-13280	-12940	-12600	-11820	-11620
794.138	164	-8	91	99	110	27	30	63	22	61	52	30	4	24	91	78	53	-1804	89	49	-1696	-1776	-1796	-1692	-11100	-10740	-11740	-10440	-10000
794.472	-79	-91	-137	-148	-34	-185	-137	-166	-165	-230	-157	-198	-157	-148	-158	-126	-89	-2632	-235	-168	-2588	-2620	-2812	-2508	-15920	-15620	-15560	-14800	-14700
794.807	38	43	16	39	117	7	-14	-31	-12	19	-49	-20	32	-17	42	50	10	-2060	0	15	-1956	-1964	-1744	-1936	-12240	-11400	-11560	-11680	-12140
795.141	-140	-172	-123	-137	-153	-156	-269	-220	-242	-235	-188	-237	-154	-257	-163	-149	-249	-2888	-229	-238	-2864	-2752	-2920	-2628	-16800	-16140	-16520	-15680	-16420
795.475	-87	-31	-132	-62	-107	-148	-197	-186	-143	-157	-111	-221	-123	-145	-99	-137	-76	-2600	-125	-120	-2392	-2764	-2556	-2452	-15700	-15040	-14800	-15040	-14560
795.809	-32	57	-18	-9	-7	-45	-37	-26	-71	-45	-23	-41	-28	93	-13	-46	-6	-2052	-50	-58	-2216	-2216	-2108	-2212	-13340	-13640	-13140	-13140	-13800
796.143	-103	-123	-107	-180	-144	-241	-129	-215	-230	-167	-204	-184	-176	-200	-182	-243	-221	-2820	-163	-172	-2844	-2880	-2800	-2716	-16500	-16960	-16240	-15500	-17300
796.478	-96	-61	-89	-124	-108	-167	-95	-171	-205	-205	-161	-159	-124	-120	-147	-180	-182	-2764	-121	-150	-2628	-2792	-2828	-2684	-16500	-16540	-15760	-15600	-16160
796.812	-171	-46	-118	-140	-138	-200	-182	-179	-183	-181	-234	-187	-193	-225	-143	-185	-165	-2740	-129	-117	-2736	-2776	-2712	-2692	-16540	-16460	-16480	-15900	-16200
797.146	-239	-159	-247	-299	-307	-307	-329	-336	-314	-402	-290	-281	-286	-241	-286	-344	-317	-3236	-194	-277	-3144	-3292	-3348	-2892	-18240	-19340	-17920	-17920	-19200
797.48	-11	-78	-25	-86	-51	-140	-106	-64	-173	-179	-181	-150	-98	-32	-97	-48	-95	-2544	-101	-137	-2604	-2612	-2476	-2628	-15080	-15380	-15460	-15700	-15560
797.814	98	97	65	31	34	-8	-91	-55	-66	-62	7	-42	-4	-13	-21	-64	-6	-2332	30	20	-2196	-2200	-2252	-2256	-14200	-14060	-13320	-14020	-13860
798.149	-26	-15	-50	-15	-42	-126	-152	-141	-185	-101	-42	-93	-126	-189	-86	-93	-92	-2544	-117	-66	-2496	-2564	-2688	-2484	-15620	-15600	-15020	-15620	-15020
798.483	-117	-21	-69	-191	-48	-236	-201	-189	-130	-199	-203	-176	-127	-170	-173	-208	-162	-2772	-211	-218	-2844	-2636	-2836	-2788	-16660	-16760	-16320	-16140	-17220
798.817	-124	-145	-147	-148	-94	-162	-175	-197	-243	-243	-218	-290	-144	-282	-174	-232	-184	-2780	-188	-116	-2952	-2928	-2960	-2964	-16660	-17260	-16240	-17660	-16660
799.151	194	284	257	175	275	85	88	212	71	56	101	148	191	153	180	153	62	-1644	219	162	-1676	-1564	-1564	-1584	-11140	-11440	-10060	-10240	-10420
799.485	-175	-197	-173	-246	-169	-263	-330	-200	-335	-279	-271	-293	-248	-284	-213	-250	-320	-3208	-273	-193	-3184	-3256	-3204	-3216	-19580	-18700	-17400	-17980	-18440
799.819	-3	0	-24	-55	-124	-140	-83	-72	-158	-93	-180	-124	-106	9	-106	-115	-56	-2580	-64	-72	-2544	-2672	-2800	-2388	-15540	-16300	-15900	-15380	-15360
800.153	134	137	62	75	154	16	-14	13	29	35	55	-24	37	28	42	57	86	-1952	36	30	-2208	-1940	-1956	-1900	-13060	-12420	-12340	-11920	-12620
800.488	104	99	55	152	89	-74	72	91	-10	-21	-48	-48	5	6	-21	5	7	-2232	63	-29	-1944	-2092	-2160	-2072	-14000	-13120	-12900	-12940	-12200
800.822	144	233	134	154	186	18	87	113	81	66	93	92	120	43	81	74	105	-1852	115	95	-1916	-1740	-1760	-1656	-12180	-11420	-10900	-10280	-10700
801.156	73	220	134	112	86	10	-23	15	18	-15	55	10	42	22	24	-14	46	-1992	37	85	-1996	-2084	-1908	-1952	-12740	-12540	-11800	-11760	-12480
801.49	89	135	29	29	62	-6	-39	-72	-9	-78	-28	-77	-68	-134	-72	-50	-93	-2360	-82	-45	-2284	-2328	-2396	-2236	-14240	-13800	-14160	-13380	-13180
801.824	-2	-15	31	-17	-20	-97	-143	-122	-96	-142	-37	-166	-152	-124	-116	-71	-67	-2468	-61	-42	-2420	-2588	-2388	-2364	-15580	-15880	-15580	-14240	-14700
802.158	132	161	99	81	98	10	-60	-17	-24	-47	-23	-84	-23	-3	37	39	33	-2164	-39	15	-2184	-2216	-1928	-2068	-13960	-13820	-12740	-12500	-12420
802.492	-17	-50	-69	-92	-38	-126	-124	-189	-208	-247	-186	-204	-187	-86	-149	-187	-155	-2688	-257	-111	-2996	-2844	-3020	-2660	-16600	-16580	-16440	-15980	-16120
802.826	9	0	4	6	-31	-45	-93	-126	-124	-116	-99	-93	-114	-146	-147	-100	-76	-2688	-87	-104	-2640	-2544	-2440	-2500	-15120	-15700	-15020	-14980	-15520
803.16	-29	-78	-31	13	-100	-191	-250	-174	-210	-158	-147	-126	-160	-159	-114	-193	-155	-2728	-132	-173	-2608	-2784	-2728	-2636	-16420	-16980	-16760	-15840	-15760
803.494	67	144	93	94	33	4	-25	1	17	10	-37	-11	13	-1	-50	62	21	-2244	-45	22	-2016	-2068	-1904	-2136	-13940	-12840	-13420	-13340	-13480
803.828	32	-41	-73	-80	-90	-133	-170	-109	-166	-145	-185	-140	-158	-71	-181	-120	-145	-2600	-76	-83	-2524	-2604	-2416	-2528	-14580	-15720	-15560	-14940	-15720
804.163	-91	-112	-161	-161	-182	-215	-231	-195	-211	-275	-327	-269	-218	-212	-193	-202	-163	-3048	-191	-123	-2976	-2984	-2712	-2840	-17500	-17940	-17120	-17220	-17640
804.497	32	7	-35	-11	13	-151	-172	-114	-128	-112	-107	-84	-118	-88	-77	-77	-60	-2372	-75	-93	-2436	-2404	-2368	-2376	-14220	-14860	-14180	-14040	-14140
804.831	175	166	181	104	152	51	9	51	64	21	64	26	41	96	57	21	67	-1732	44	16	-1700	-1692	-1820	-1748	-11660	-11740	-11180	-11200	-11980
805.165	-2	53	11	-35	-40	-94	-118	-78	-118	-71	-22	-73	-23	-34	-75	-23	-22	-2344	-91	-4	-2252	-2276	-2440	-2312	-14220	-14700	-14680	-14520	-13820
805.499	-69	-11	-68	-118	26	-174	-143	-159	-121	-208	-108	-175	-107	-151	-126	-145	-86	-2704	-194	-52	-2564	-2472	-2400	-2560	-15560	-15520	-15240	-14820	-15900
805.833	176	164	176	215	218	53	105	109	71	71	113	96	87	100	70	133	130	-1504	84	165	-1508	-1584	-1732	-1636	-10060	-11260	-10120	-10500	-9960
806.167	5	45	62	-2	-50	-92	-107	-86	-37	-41	-56	-118	-95	-87	-40	-53	-124	-2136	-88	-40	-2256	-2352	-2192	-2360	-14640	-14080	-13980	-13680	-13080
806.501	181	287	192	222	279	181	117	121	123	194	143	106	158	132	147	137	182	-1348	200	189	-1320	-1184	-1580	-1376	-9800	-9840	-8760	-9480	-9460
806.835	66	107	91	102	85	-56	-22	29	-57	59	-28	-20	-4	46	44	-12	-41	-2116	30	-24	-1940	-1884	-1940	-2004	-13060	-12880	-12420	-12360	-11640
807.169	-25	-21	6	55	38	-131	-124	-48	-21	-23	-59	-48	-59	-108	-27	-87	-109	-2096	-44	2	-2300	-2116	-2164	-2372	-14360	-13340	-14160	-13640	-12980
807.503	-92	-97	-115	-122	-70	-247	-247	-148	-168	-230	-307	-252	-158	-127	-238	-200	-187	-2780	-120	-188	-2260	-2604	-2584	-2672	-16660	-16220	-16240	-14920	-15400
807.837	122	106	97	107	153	72	45	21	-17	-54	32	13	5	-41	73	112	35	-1736	98	84	-1908	-1840	-1740	-1532	-11720	-11540	-11180	-10800	-10740
808.171	-96	-24	-139	-105	-56	-174	-126	-153	-210	-125	-167	-189	-145	-185	-94	-86	-94	-2488	-124	-138	-2180	-2564	-2492	-2400	-14620	-14540	-14460	-14120	-14540
808.505	-68	10	-37	18	-83	-54	-113	-85	-66	-108	-99	-83	-44	-77	-55	-95	-46	-2176	-53	-49	-2072	-2084	-2168	-2164	-13760	-12840	-12640	-13360	-13060
808.839	46	110	82	31	92	-99	-8	-21	15	3	-38	-2	-25	-15	-18	33	24	-1836	10	43	-1796	-1968	-1812	-1764	-11660	-11520	-12220	-10920	-10840
809.172	-18	55	35	25	-66	-43	27	-14	-34	-16	-50	-67	-6	-19	-83	34	38	-1744	-11	42	-1776	-1660	-1788	-1760	-11400	-11080	-10680	-11640	-11420
809.506	148	149	160	215	212	126	144	67	130	108	111	93	166	79	90	86	126	-1324	180	87	-1188	-1288	-1072	-1196	-9400	-9220	-9340	-8060	-8940
809.84	84	13	41	57	15	15	-68	-33	-147	-84	-114	-54	13	-79	-19	32	-50	-1932	32	0	-1976	-1652	-1724	-1900	-12320	-11540	-11320	-11840	-12280
810.174	-57	-25	-8	-35	-59	-29	-73	-135	-156	-96	-50	-76	-101	-66	-86	-73	-88	-2204	-40	-52	-1964	-2064	-2072	-2140	-12260	-12700	-13200	-12180	-12820
810.508	-173	-160	-160	-177	-229	-216	-308	-231	-240	-254	-343	-222	-239	-254	-259	-182	-228	-2600	-194	-283	-2584	-2572	-2524	-2652	-15460	-15420	-15380	-15820	-15700
810.842	-151	-180	-146	-159	-173	-242	-231	-296	-237	-264	-242	-194	-163	-244	-245	-281	-170	-2648	-141	-239	-2640	-2576	-2568	-2396	-14820	-15600	-14440	-14880	-15360
811.176	0	-8	-32	-62	-31	-104	-71	-38	-74	-33	-118	-54	-81	-52	-84	-16	-52	-1836	-103	-11	-1844	-1904	-1928	-1736	-12140	-12480	-11480	-11500	-11640
811.51	129	165	199	84	87	71	79	142	59	56	69	17	86	97	80	133	76	-1252	142	80	-1260	-1156	-1236	-1112	-8480	-8740	-8820	-8540	-8920
811.844	17	21	-46	-50	-23	-63	-156	-51	-118	-104	-74	-43	-124	-69	-61	-76	-85	-1864	-32	-36	-1836	-1924	-1956	-1808	-11520	-11620	-10440	-12040	-11460
812.178	108	152	165	82	130	110	56	70	58	72	42	57	88	119	104	128	127	-1248	134	122	-1284	-1060	-1184	-1336	-7920	-8740	-7160	-8340	-8340
812.512	-211	-179	-241	-233	-185	-185	-272	-255	-268	-206	-207	-216	-193	-201	-214	-234	-239	-2384	-227	-210	-2280	-2324	-2464	-2512	-14000	-14440	-14240	-14020	-14400
812.845	83	109	187	50	87	59	37	126	43	13	131	105	31	12	54	36	42	-1328	89	80	-1024	-1308	-1240	-1192	-8700	-8460	-7920	-8500	-7960
813.179	-101	-92	-125	-164	-69	-198	-285	-111	-148	-113	-184	-248	-200	-188	-158	-176	-136	-2256	-179	-154	-2108	-2308	-2204	-2300	-13200	-12500	-13500	-13120	-12920
813.513	-225	-193	-297	-210	-243	-262	-276	-206	-252	-303	-263	-259	-239	-258	-253	-246	-246	-2552	-232	-130	-2296	-2500	-2764	-2440	-14360	-14060	-14520	-14380	-14220
813.847	91	58	41	13	90	-15	51	69	28	59	-10	-14	18	45	2	24	-5	-1436	75	15	-1312	-1388	-1328	-1428	-10040	-9480	-9460	-8060	-8820
814.181	-35	37	-26	-50	-23	-71	-112	-31	-53	-58	-65	-142	-52	-85	-78	-77	-22	-1756	-38	-51	-1532	-1600	-1612	-1772	-10900	-10420	-10760	-9600	-10440
814.515	56	45	-11	84	111	9	15	6	-14	40	-2	-12	33	40	16	38	-20	-1240	1	20	-1240	-1176	-1312	-1196	-8600	-8900	-8620	-9260	-7840
814.849	12	-70	-90	-38	-3	-51	-114	-102	-91	-58	-149	-102	-67	-46	-92	-134	-56	-1768	-74	-29	-1700	-1744	-1676	-1588	-9660	-10040	-11260	-10060	-10340
815.182	-21	-17	-67	-35	-55	-78	-68	-59	-54	-30	-69	-57	-90	-18	-83	-69	-41	-1564	-119	-30	-1496	-1308	-1404	-1484	-8980	-9560	-9340	-8820	-9140
815.516	101	9	6	54	-23	5	14	36	-15	34	12	-55	32	40	-26	67	23	-1324	20	-11	-1228	-1224	-1168	-1108	-7640	-7960	-8420	-6940	-7160
815.85	-26	-34	-95	-25	-65	-59	-70	-106	-66	-99	-22	-58	5	-73	-55	-26	-75	-1564	-53	-93	-1500	-1564	-1396	-1640	-9180	-9840	-9240	-8840	-8700
816.184	-104	-97	-88	-143	-160	-114	-159	-102	-141	-146	-191	-170	-167	-104	-145	-172	-124	-1768	-192	-142	-1712	-1836	-1792	-1748	-10480	-9880	-11040	-9920	-10600
816.518	-91	-87	-197	-117	-116	-143	-166	-182	-156	-76	-217	-141	-127	-122	-90	-121	-102	-1560	-178	-138	-1684	-1684	-1500	-1588	-9860	-10180	-9360	-8880	-9220
816.851	-11	2	30	-46	9	-46	-28	-37	-47	21	-86	-55	-4	-37	-54	-33	-40	-1348	-11	-42	-1228	-1368	-1104	-1380	-8220	-7560	-7320	-8120	-7760
817.185	88	162	78	106	128	123	123	122	68	49	61	103	88	128	125	105	85	-740	136	74	-640	-660	-656	-600	-4720	-4800	-4820	-4260	-5620
817.519	-59	-55	-54	-54	-35	-97	-102	-162	-51	-50	-110	-115	-8	-62	-75	-87	-39	-1216	-29	-82	-1056	-1188	-1120	-1320	-7400	-7460	-6520	-6840	-7860
817.853	93	127	139	116	139	73	102	127	125	48	114	126	79	133	68	75	103	-568	107	64	-528	-692	-816	-632	-4380	-5260	-4660	-5260	-5060
818.187	-169	-150	-151	-135	-190	-195	-142	-199	-187	-199	-140	-170	-157	-204	-175	-186	-216	-1780	-161	-181	-1652	-1732	-1704	-1612	-10280	-10060	-10140	-9900	-9880
818.52	-183	-200	-240	-197	-158	-153	-199	-188	-187	-193	-159	-206	-180	-197	-162	-166	-164	-1608	-165	-202	-1680	-1580	-1736	-1668	-9800	-10260	-10020	-10160	-9720
818.854	63	36	79	27	54	49	-1	48	19	-1	16	-1	59	47	74	68	95	-832	40	85	-740	-776	-744	-644	-4360	-4920	-4660	-5040	-4740
819.188	46	102	100	38	66	45	46	58	47	49	84	21	67	60	36	84	21	-796	60	-7	-496	-608	-612	-796	-4520	-4900	-4320	-4060	-4200
819.522	168	115	174	117	148	133	173	140	113	115	127	116	154	109	168	129	129	-292	152	121	-304	-320	-460	-320	-2680	-2560	-2200	-2900	-2700
819.855	-52	8	27	-11	27	-18	2	35	57	59	43	31	31	95	6	-8	102	-660	30	22	-872	-724	-656	-748	-5140	-5180	-5180	-6100	-5720
820.189	-70	-17	1	-46	36	-30	-51	-45	-39	-102	-80	-5	-17	-28	-49	-18	22	-884	9	7	-864	-948	-916	-980	-6300	-5420	-6060	-5680	-5340
820.523	-26	-56	-37	-25	-10	-49	-38	-17	-44	-13	-65	-69	-43	-13	12	-14	-6	-1136	-57	-20	-960	-952	-1116	-980	-7180	-6220	-6480	-5840	-6240
820.857	251	207	192	200	236	202	219	211	178	217	193	190	262	208	252	239	192	172	226	230	192	116	196	196	-960	-500	-500	-160	-180
821.19	133	94	28	76	150	90	70	103	27	89	103	79	103	57	134	55	87	-424	113	108	-296	-480	-488	-536	-3540	-2900	-3400	-2380	-2540
821.524	16	44	86	68	100	45	69	69	45	79	104	70	42	103	61	80	78	-384	39	93	-472	-464	-416	-372	-3500	-2540	-3680	-3100	-2540
821.858	-98	-101	-88	-5	-54	-100	-56	-86	-85	-48	-138	-158	-29	-72	-95	-65	-103	-1004	-64	-101	-1088	-1268	-1120	-1020	-6480	-6260	-6700	-5240	-6320
822.191	-47	-93	-63	-59	-10	-35	-32	-42	-72	-52	8	-39	-57	-70	15	-25	-10	-816	-53	-28	-788	-932	-660	-836	-4920	-5460	-5220	-5640	-5100
822.525	-121	-116	-118	-148	-131	-138	-140	-181	-79	-109	-166	-165	-141	-105	-127	-108	-151	-1096	-60	-144	-1272	-1180	-1132	-1180	-7140	-6740	-7600	-6900	-6840
822.859	-87	-10	-26	-93	-76	-51	-82	-82	-85	-82	-47	-77	-52	-66	-60	-59	-70	-888	-82	-69	-824	-992	-612	-792	-5920	-5180	-5260	-5520	-5700
823.192	-143	-198	-188	-147	-215	-196	-174	-190	-179	-215	-163	-212	-139	-174	-211	-160	-196	-1316	-81	-231	-1272	-1416	-1284	-1196	-7180	-6960	-7640	-7520	-8280
823.526	-49	-42	-30	-58	-29	-43	-59	-22	-51	-51	-50	-30	-15	-64	-55	-47	-22	-676	-21	-71	-824	-732	-720	-672	-4800	-4840	-4020	-4380	-4620
823.86	-95	-55	-116	-102	-165	-102	-107	-96	-119	-78	-108	-87	-95	-106	-62	-77	-80	-964	-66	-83	-788	-1052	-1084	-832	-4640	-5960	-5540	-5440	-5560
824.193	-22	3	6	11	-51	30	-68	-57	-35	-35	-31	-33	22	-2	14	-12	-20	-836	16	-18	-644	-884	-612	-584	-3060	-4520	-3960	-4920	-4380
824.527	1	-26	-1	18	-64	1	-4	14	-9	-26	21	-2	27	31	-46	-25	2	-496	2	4	-412	-636	-452	-532	-3460	-3980	-2540	-3740	-3760
824.861	-105	-109	-72	-64	-83	-97	-68	-68	-85	-104	-77	-86	-52	-90	-86	-122	-113	-864	-39	-69	-956	-896	-860	-940	-5540	-5280	-5000	-5220	-5660
825.194	-35	24	1	-4	-11	-2	-6	-3	-43	-2	-28	-12	9	-33	-6	3	48	-516	-2	59	-396	-452	-564	-520	-3180	-2820	-3180	-3440	-3340
825.528	101	65	103	102	65	32	111	89	64	52	83	71	105	105	93	74	128	-36	117	129	-76	-84	-244	-32	-1740	-1900	-1580	-1260	-1540
825.862	48	33	38	51	28	40	28	18	45	-17	71	52	51	59	19	27	35	-248	47	54	-264	-368	-168	-168	-3300	-2860	-2460	-2060	-3060
826.195	-137	-107	-124	-89	-136	-76	-145	-96	-154	-87	-126	-73	-130	-102	-74	-114	-85	-956	-70	-84	-752	-984	-1048	-848	-5520	-5200	-5380	-5240	-5640
826.529	-32	-12	-38	34	-8	-53	-35	-6	-38	-6	-7	-25	-40	7	-64	23	5	-500	29	21	-560	-412	-656	-412	-3180	-3600	-3560	-3200	-2340
826.862	-126	-97	-149	-135	-137	-126	-147	-140	-122	-108	-150	-178	-113	-129	-133	-97	-145	-924	-92	-78	-1048	-884	-1000	-1016	-5380	-5400	-5940	-5300	-4660
827.196	171	146	124	167	189	155	150	132	197	170	152	171	197	201	158	202	176	180	153	233	232	260	184	244	-100	620	480	-40	1300
827.529	-10	-48	-34	-16	-24	-15	-41	-12	-52	0	-66	-39	-17	-19	-40	-64	-27	-560	-78	-24	-532	-564	-508	-648	-3460	-3980	-3480	-3600	-3680
827.863	-48	-110	-61	-92	-35	-25	-69	-101	-110	-71	-112	-82	-66	-39	-49	-75	-83	-600	-113	-69	-700	-744	-684	-772	-4840	-3440	-4380	-3580	-3720
828.197	-6	-15	-31	-3	-18	50	-1	-1	35	21	-4	-7	-10	38	-19	30	15	-456	2	25	-236	-432	-292	-468	-2480	-2260	-2040	-2260	-2300
828.53	13	26	20	15	54	78	20	41	19	-6	48	37	63	70	43	80	43	-284	98	29	-180	-232	-260	-276	-1240	-1080	-2040	-860	-1780
828.864	66	40	16	68	14	44	27	11	-12	39	15	40	20	19	64	76	20	-156	36	48	-192	-256	-332	-436	-2180	-1860	-1820	-2140	-1440
829.197	-100	-115	-142	-41	-144	-128	-84	-103	-87	-89	-119	-103	-94	-84	-110	-125	-58	-808	-83	-107	-716	-936	-744	-712	-4560	-3900	-5180	-4060	-4040
829.531	-43	29	17	13	-52	-15	-33	-19	39	-5	-26	-34	19	-20	-7	-36	21	-448	12	-13	-456	-440	-276	-344	-2900	-3560	-2400	-1580	-2720
829.864	-88	-61	-117	-83	-67	-79	-131	-72	-101	-78	-96	-76	-76	-67	-77	-95	-82	-756	-47	-55	-632	-700	-456	-668	-3660	-3180	-3720	-3520	-3780
830.198	-117	-90	-63	-81	-88	-86	-82	-133	-93	-87	-78	-81	-107	-112	-89	-67	-71	-688	-68	-97	-640	-596	-532	-740	-3140	-4120	-4480	-4240	-4060
830.531	-15	8	-15	-34	-36	-1	5	-77	-35	-41	-32	-41	-60	0	-12	16	23	-520	12	-33	-216	-436	-420	-312	-2880	-2180	-1920	-2540	-2360
830.865	-90	-99	-130	-89	-108	-61	-98	-99	-126	-90	-57	-75	-87	-91	-101	-124	-81	-748	-73	-97	-600	-724	-716	-592	-3880	-3980	-4280	-4340	-5080
831.198	-33	-34	-58	-33	-41	-47	-22	-83	5	-21	-36	-41	10	-27	-11	6	2	-384	8	10	-344	-432	-508	-348	-1660	-2380	-1900	-1540	-2740
831.532	25	-16	-54	-10	27	-5	-11	-6	-5	15	-35	22	4	-25	-11	-16	-4	-256	32	42	-344	-408	-420	-404	-1900	-2340	-2560	-2360	-1920
831.865	88	117	104	106	88	117	108	134	77	66	131	111	118	102	114	130	120	248	72	136	108	132	92	132	120	80	400	200	20
832.199	-55	-70	-33	-79	-52	-27	-79	-58	-21	-77	-55	2	-33	-64	-50	-30	-4	-404	-30	-26	-312	-508	-568	-608	-2840	-3200	-2780	-2280	-2280
832.532	-73	-116	-56	-52	-72	-35	-82	-63	-62	-19	-47	-115	-52	-76	-66	-60	-57	-556	-80	-78	-556	-536	-664	-588	-3720	-3280	-3300	-4500	-3480
832.866	-79	-64	-45	-96	-65	-53	-63	-85	-128	-58	-106	-97	-70	-44	-20	-59	-42	-440	-45	-49	-632	-576	-456	-596	-3320	-3780	-2940	-3500	-3300
833.199	-174	-177	-203	-165	-167	-177	-156	-133	-153	-165	-157	-188	-171	-157	-150	-142	-110	-832	-159	-101	-812	-924	-1028	-968	-5800	-5280	-4360	-5520	-4700
833.533	-22	-1	-25	-26	15	-19	-36	30	-3	6	14	-22	17	45	-13	-16	59	-136	8	-15	-360	-284	-376	-348	-2260	-1480	-2480	-1880	-2120
833.866	124	70	33	55	61	74	35	79	73	72	37	48	77	96	60	93	76	-116	86	71	60	24	-32	-44	-900	140	-860	-720	-300
834.2	22	23	38	49	49	0	29	53	18	3	11	29	52	35	27	80	8	-260	21	30	-164	-276	-276	-208	-1800	-900	-1500	-1320	-1240
834.533	-52	-42	-59	4	-30	-48	-42	-24	-49	-11	-8	-48	-44	-1	-49	-20	-55	-436	-10	-21	-408	-464	-364	-472	-2600	-2260	-2800	-1880	-1460
834.867	55	38	20	25	-4	5	9	33	-36	-23	23	8	21	1	48	56	37	-316	75	47	-100	-188	-148	-264	-2060	-1280	-1420	-880	-900
835.2	-38	12	-26	-20	-64	-5	-57	-25	-31	-36	-43	-54	-62	-1	-33	-34	-12	-384	-34	-58	-424	-376	-344	-288	-2000	-1680	-2520	-2100	-1440
835.534	-119	-155	-74	-109	-88	-128	-104	-139	-164	-92	-108	-117	-88	-67	-89	-70	-66	-612	-93	-90	-752	-688	-636	-680	-3780	-3920	-3820	-3460	-3400
835.867	-52	-62	-89	-52	-102	-55	-97	-65	-77	-87	-83	-53	-77	-61	-40	-48	-64	-376	-61	-91	-500	-768	-496	-512	-3360	-2540	-3420	-2800	-2920
836.2	-128	-134	-131	-164	-162	-119	-146	-123	-149	-180	-176	-115	-114	-131	-111	-126	-125	-928	-75	-94	-824	-968	-768	-820	-4360	-4720	-4080	-3820	-4660
836.534	-36	-1	-24	-14	-19	-48	-29	-30	13	-20	-70	-9	-12	-1	-43	-62	-68	-292	-16	-26	-340	-540	-380	-328	-1740	-2120	-2600	-1640	-2140
836.867	-162	-126	-148	-166	-183	-144	-129	-112	-154	-137	-135	-108	-134	-127	-142	-122	-127	-704	-91	-146	-708	-852	-784	-768	-3960	-4140	-3820	-3640	-4740
837.201	-26	29	-19	-1	-2	0	-30	-40	-25	-12	-58	-13	30	28	-6	-6	-32	-276	18	-13	-344	-412	-264	-100	-1920	-2280	-1700	-2040	-2200
837.534	-33	-78	-61	-72	-85	-71	-103	-64	-109	-68	-98	-72	-38	-14	-62	-67	-60	-424	-60	-66	-360	-676	-528	-336	-2920	-3020	-2700	-2900	-3160
837.867	55	31	71	57	27	43	54	27	55	38	52	61	78	81	86	94	55	-8	36	88	-64	-100	-48	-4	-440	-920	-340	-820	-560
838.201	-20	-23	-21	-60	-39	-49	-90	-56	-63	-86	-15	-67	-31	-67	-42	-52	-63	-396	-17	-26	-460	-488	-488	-376	-2440	-2960	-2140	-1880	-3120
838.534	7	-5	-8	-63	-31	-5	-46	-1	-26	-70	-7	-32	-5	11	-29	-51	7	-412	34	-28	-284	-460	-356	-332	-1820	-2760	-1760	-1660	-1640
838.867	127	120	133	182	151	137	116	185	133	148	194	131	141	142	182	168	162	404	138	166	208	364	244	340	1680	860	1660	980	1660
839.201	110	125	82	105	148	123	118	109	120	110	97	132	97	109	87	107	107	228	158	136	168	284	-28	248	580	240	1200	80	500
839.534	123	95	145	89	118	73	103	123	169	90	94	85	126	149	111	120	131	144	111	145	184	304	152	300	380	720	820	940	940
839.867	-22	-17	-24	-27	-23	-42	-19	-41	30	27	-28	3	9	-10	-35	12	16	-224	-3	21	-168	-164	-296	-180	-1520	-1940	-1880	-1400	-1740
840.201	369	-11	-36	4	2	32	-24	21	17	16	34	27	65	69	25	76	28	-156	-15	15	-140	-176	-244	-164	-1680	-1180	-1120	-1380	-620
840.534	404	74	49	65	115	8	55	83	84	75	56	67	74	70	65	59	50	36	35	36	-80	-40	-124	-112	-860	80	-220	-20	80
840.867	-63	-108	-81	-56	-51	-72	-80	-47	-86	-39	-34	-102	-54	-58	-82	-44	-59	-608	-54	-51	-304	-620	-588	-580	-3360	-2600	-3160	-2240	-2340
841.201	-36	-10	-35	3	-14	-48	-8	4	-68	-55	-20	6	14	11	-45	16	-38	-356	-3	-32	-276	-348	-336	-384	-2400	-1880	-1960	-1460	-1540
841.534	-199	-126	-144	-126	-138	-133	-139	-170	-107	-129	-114	-109	-147	-132	-165	-152	-157	-844	-153	-152	-920	-944	-728	-844	-5140	-4180	-4220	-4160	-4020
841.867	106	111	59	120	112	112	93	123	107	116	111	71	106	85	128	105	145	68	101	90	140	32	140	160	660	80	180	700	400
842.201	-25	-2	30	-15	-21	-26	-8	-23	42	23	29	25	41	32	36	33	30	-116	26	0	-256	-248	-108	-100	-1540	-1400	-2100	-1300	-1900
842.534	-99	-86	-106	-136	-101	-102	-78	-100	-85	-123	-87	-77	-76	-94	-107	-75	-96	-696	-88	-112	-388	-744	-676	-556	-3660	-3280	-4280	-3180	-3180
842.867	18	16	-5	-6	7	43	-22	5	-17	-41	-21	11	28	3	-12	26	12	-252	54	18	4	-320	-264	-228	-1820	-1660	-2060	-2080	-1820
843.2	-129	-120	-113	-120	-127	-84	-131	-114	-121	-147	-135	-126	-110	-132	-93	-152	-91	-684	-109	-102	-724	-548	-680	-812	-3740	-3660	-3560	-3520	-4720
843.534	10	9	45	4	-43	38	24	9	15	-2	9	39	32	4	5	20	41	-244	20	43	-164	-264	-88	-120	-1360	-1640	-1080	-1100	-1500
843.867	-4	-68	-36	-59	-43	1	-44	-36	-42	-38	-62	11	-18	28	-50	-36	-6	-444	-37	-9	-312	-304	-308	-316	-1880	-2720	-1600	-2120	-2800
844.2	-70	-84	-75	-92	-110	-33	-103	-90	-77	-119	-62	-112	-19	-60	-39	-74	-44	-588	-16	-68	-464	-512	-612	-540	-1980	-2800	-2680	-3280	-3100
844.533	35	3	-5	-7	-39	-24	19	0	18	-48	2	-20	-39	13	-1	29	38	-60	24	30	-88	-244	-176	-156	-1160	-1200	-1680	-1480	-2060
844.867	-26	-48	-64	-62	-31	4	-63	-84	-41	-58	-45	-52	-49	-18	-27	-32	-26	-328	-10	-5	-460	-396	-388	-428	-2360	-2620	-1640	-2800	-2960
845.2	118	125	125	143	133	132	118	151	115	152	140	162	133	133	117	136	183	300	170	180	520	444	252	260	1040	1680	1880	1340	880
845.533	-51	-84	-84	-57	-100	-110	-68	-63	-41	-87	-95	-102	-33	-69	-61	-44	-75	-276	-46	-64	-532	-560	-580	-512	-2740	-2580	-2840	-3940	-3060
845.866	-39	49	16	19	21	48	21	75	44	83	31	47	53	20	15	66	43	-8	48	53	-16	64	-36	-88	-900	-540	-700	-580	-500
846.2	-134	-130	-180	-179	-128	-139	-195	-108	-177	-127	-180	-151	-136	-142	-125	-136	-91	-788	-84	-112	-772	-756	-716	-832	-4480	-5140	-3700	-4140	-4480
846.533	-56	-38	-50	-65	-40	-82	-53	-47	-14	-65	-66	-37	-46	-48	-67	-28	-31	-288	-40	-58	-512	-436	-412	-532	-2900	-3220	-2860	-2680	-2320
846.866	67	76	47	87	76	109	31	118	88	89	120	122	101	79	110	82	148	244	148	149	108	100	4	80	260	440	560	300	320
847.199	17	-14	0	-17	-12	23	-18	25	1	11	-9	-42	29	53	9	43	31	-256	37	3	-244	-332	-324	-292	-1740	-1540	-1720	-2280	-600
847.532	-82	-82	-65	-53	-51	-69	-84	-11	-40	-43	-44	-103	-72	-62	-25	-10	-68	-424	-53	-17	-428	-504	-572	-472	-3160	-2040	-2620	-2280	-2760
847.866	-19	-21	-30	10	1	-3	55	38	-20	41	3	30	52	35	23	-38	38	-156	28	38	-4	-248	-212	-100	-640	-1660	-1860	-1060	-520
848.199	-81	-78	-94	-26	-55	-102	-113	-44	-71	-38	-70	-97	-57	-63	-56	-49	-64	-540	-71	-41	-524	-512	-332	-528	-3300	-2720	-3640	-2760	-2980
848.532	-33	-38	4	-38	-1	1	-39	21	-5	-17	-22	0	31	3	13	-23	24	-272	2	18	-216	-280	-280	-304	-2380	-2000	-1380	-1440	-2020
848.865	-50	-49	-17	-31	-50	-77	-101	-6	-67	-31	-34	-42	-43	-53	-21	-21	-46	-412	-60	-28	-448	-600	-436	-272	-2280	-2120	-2640	-1680	-2540
849.198	34	79	15	50	12	97	43	1	18	50	21	18	112	15	15	15	58	-144	54	46	-28	-96	-24	-180	-1260	-280	-980	-740	-1280
849.531	-22	-42	-63	-50	-69	-26	-53	-63	-91	-62	-31	-42	-62	-27	-20	-54	-51	-348	-49	-76	-324	-428	-236	-320	-2260	-2320	-2720	-2680	-2380
849.864	-92	-26	-71	-66	-76	-54	-58	-51	-64	-88	-68	-54	-33	-74	-49	-42	-52	-404	-72	-55	-460	-660	-356	-404	-1540	-2880	-2460	-2560	-2920
850.198	-70	-41	-44	-71	-106	-55	-61	-61	-40	-60	-70	-80	-54	-52	-66	-20	-32	-464	-15	-53	-336	-532	-392	-428	-2440	-2260	-2280	-1980	-2780
850.531	46	12	65	3	20	26	19	-10	16	10	28	42	38	53	29	58	66	-120	24	28	-132	-204	-64	-168	-500	-1820	-940	-760	-1080
850.864	-199	-196	-161	-212	-190	-195	-187	-194	-230	-174	-191	-159	-184	-179	-185	-194	-173	-968	-158	-180	-1032	-936	-800	-944	-5640	-5260	-5400	-5240	-5480
851.197	-37	-40	-74	-117	-87	-94	-60	-82	-103	-38	-70	-105	-52	-70	-68	-60	-34	-388	-18	-38	-380	-548	-700	-496	-2280	-3280	-2900	-2960	-3840
851.53	-106	-97	-130	-133	-105	-92	-97	-112	-73	-128	-158	-121	-74	-89	-135	-91	-76	-684	-63	-94	-692	-728	-440	-612	-3420	-4180	-3200	-4000	-3960
851.863	0	-26	12	-6	34	19	-16	11	29	2	21	18	6	9	-8	13	31	-144	66	40	-136	-104	-356	-276	-1260	-1740	-1480	-780	-1200
852.196	-39	-40	-56	-69	-41	-68	-57	-22	-37	-64	-51	-82	-43	-32	-72	-27	-22	-496	-55	-41	-356	-444	-436	-356	-2080	-2940	-2780	-2340	-2580
852.529	-104	-80	-64	-77	-109	-101	-108	-111	-22	-82	-84	-35	-75	-67	-116	-103	-63	-540	-105	-83	-660	-388	-536	-668	-3100	-3640	-3220	-3280	-2760
852.862	134	117	152	165	195	139	134	170	177	125	169	184	180	189	151	171	168	464	179	179	608	520	312	400	1360	1220	2520	1760	2200
853.195	-64	-53	-30	-19	-31	-52	-31	-23	6	-52	-46	-42	4	-1	-85	-63	-26	-396	-50	-40	-352	-380	-520	-372	-2760	-3400	-2360	-1940	-2300
853.529	131	114	152	119	141	118	82	155	156	143	146	129	170	139	148	188	147	404	143	137	192	428	252	188	860	1420	980	1520	2180
853.862	7	13	-8	47	13	-24	-10	45	17	35	70	-12	53	18	4	26	52	-296	6	69	-168	-320	-296	-256	-940	-1180	-620	-1220	-1120
854.195	-26	-12	2	8	9	-25	9	-37	-21	-2	-3	-16	6	15	4	9	11	-188	35	-14	-200	-300	-144	-268	-1160	-1300	-1720	-1740	-800
854.528	-95	-81	-103	-93	-88	-92	-102	-84	-82	-105	-88	-107	-55	-80	-106	-37	-61	-676	-78	-71	-536	-768	-536	-720	-3540	-3020	-3840	-2940	-2520
854.861	56	69	36	61	82	86	44	69	62	90	68	64	113	91	88	69	49	-28	69	87	52	0	80	4	-720	-100	100	-140	-220
855.194	-44	-44	-78	-76	-95	-62	-77	-80	-40	-45	-27	-101	-34	-71	-90	-66	-59	-492	-34	-44	-588	-676	-552	-596	-3300	-1900	-3780	-2780	-2280
855.527	15	-21	20	-39	32	-20	17	-33	-2	-2	-7	14	1	12	-3	19	-3	-256	24	-46	-108	-436	-140	-276	-1640	-1440	-1000	-1260	-1460
855.86	5	-14	-26	-11	-10	27	11	-21	25	19	-13	46	25	-8	3	19	40	-152	28	-10	-228	-208	-212	-192	-1260	-640	-2200	-840	-1160
856.193	-138	-56	-136	-104	-144	-103	-120	-141	-167	-137	-158	-92	-96	-99	-113	-94	-131	-716	-96	-127	-488	-748	-700	-652	-4220	-3820	-3900	-3580	-4020
856.526	41	-31	-6	12	-17	15	8	-34	21	-14	-19	0	63	31	7	9	-3	-328	40	29	-172	-428	-120	-236	-2200	-1320	-1560	-1720	-1440
856.859	-44	-7	-30	-56	-40	-9	-66	-52	-44	-26	-27	-40	59	-15	-27	-1	-4	-284	5	-38	-272	-372	-392	-116	-1300	-2040	-2580	-1000	-1980
857.192	-125	-113	-136	-149	-181	-135	-138	-128	-147	-135	-163	-156	-102	-115	-89	-136	-143	-712	-126	-135	-600	-976	-760	-784	-4320	-4340	-3900	-3840	-3880
857.525	-95	-56	-79	-45	-67	-12	-44	-65	-96	-50	-52	-80	-64	-67	-61	-69	-105	-408	-65	-42	-560	-324	-440	-408	-1760	-3180	-2580	-3180	-3400
857.858	144	146	182	150	120	136	143	165	148	136	146	126	178	158	162	187	181	392	222	147	428	444	424	432	1400	1220	1280	2020	1700
858.191	-87	-116	-72	-103	-51	-45	-76	-75	-90	-103	-61	-55	-73	-70	-113	-78	-53	-616	-11	-42	-544	-612	-800	-532	-2760	-3480	-2660	-3700	-3540
858.524	9	48	54	48	72	52	34	35	44	64	25	55	60	63	54	81	78	132	69	69	0	40	-116	-12	-100	-860	-220	-60	-220
858.857	-31	-9	-36	-52	-32	-20	-27	-23	-12	-2	-86	18	-33	-9	-33	-52	0	-456	7	-14	-220	-472	-300	-268	-1940	-2000	-1900	-2680	-1600
859.19	57	85	61	93	68	49	93	58	73	51	84	52	105	73	59	88	70	-60	101	86	12	92	128	164	-360	-340	-20	200	100
859.523	-44	-16	-12	-14	35	-26	-5	21	13	15	-70	-76	1	-20	4	-15	17	-184	-16	23	-264	-360	-124	-312	-1860	-2560	-1580	-1240	-2060
859.856	0	-9	24	-16	-8	-37	10	-16	10	-16	-35	-8	-12	-1	-32	-29	-2	-340	4	26	-240	-164	-512	-172	-1600	-2120	-800	-1960	-1880
860.188	-162	-159	-137	-168	-166	-137	-131	-157	-138	-110	-154	-155	-126	-141	-139	-145	-164	-700	-135	-167	-896	-764	-952	-748	-4320	-4080	-4680	-4100	-4400
860.521	43	46	75	41	89	78	19	76	63	75	58	131	87	115	86	80	62	-40	41	71	32	132	-144	-68	-1220	-200	-180	-100	640
860.854	-114	-62	-84	-93	-108	-133	-101	-52	-80	-59	-109	-87	-87	-114	-92	-52	-45	-588	-62	-95	-472	-708	-496	-668	-2360	-3440	-3100	-3840	-3000
861.187	-59	-51	-84	-27	-65	-104	-87	-77	-84	-94	-85	-111	-71	-108	-77	-92	-70	-512	-89	-63	-672	-516	-744	-564	-2820	-3680	-3860	-3060	-2660
861.52	-8	-61	-27	-11	-62	-32	-41	-22	14	-9	-35	-54	4	-14	-24	-38	33	-384	-3	19	-284	-492	-216	-252	-2580	-1980	-2340	-1880	-1620
861.853	75	56	56	50	16	85	66	66	31	105	39	31	103	114	62	92	96	-32	59	62	72	-260	136	8	-760	-240	180	60	-360
862.186	-57	-77	-84	-79	-66	-40	-63	-111	-94	-59	-89	-74	-36	-53	-78	-51	-49	-464	-59	-74	-536	-432	-572	-584	-2980	-2800	-3260	-1900	-2780
862.519	-20	6	-40	-34	-43	-19	2	-27	-33	-15	-2	-34	17	-38	3	33	25	-336	33	-21	-92	-464	-220	-232	-1860	-1660	-2460	-1820	-1560
862.852	-5	6	1	-16	17	35	-28	8	-17	4	22	70	39	34	-3	-17	-22	-164	30	-8	-236	-244	-108	-112	-1340	-1260	-1640	-760	-1000
863.185	-48	-65	-34	-55	-35	-26	-53	-76	-50	-41	-60	-25	-35	-53	-71	-44	-42	-404	-46	-56	-496	-396	-348	-388	-2400	-2740	-2020	-2500	-2140
863.517	-109	-96	-115	-90	-151	-103	-110	-99	-110	-143	-103	-104	-128	-71	-100	-108	-90	-612	-44	-77	-544	-676	-640	-616	-3340	-3180	-3400	-3700	-3440
863.85	30	22	31	17	49	69	24	8	26	-12	30	49	24	25	46	15	75	-120	20	61	-64	-144	-148	-24	-1160	-1700	-820	-440	-1320
864.183	71	66	49	28	12	47	77	44	70	59	39	41	95	49	34	64	95	16	110	94	116	-44	96	8	300	-300	-180	-320	-600
864.516	-68	-35	-33	-53	-37	-52	-61	-20	-6	-69	-66	-43	-8	-11	-24	-29	-8	-308	-37	-24	-320	-276	-356	-340	-1580	-2000	-2700	-1320	-2000
864.849	1	-20	-39	-68	-62	-25	-3	-33	-30	-12	-69	-22	17	18	-27	-42	4	-304	-6	-8	-396	-292	-436	-388	-1640	-2780	-1500	-2360	-2620
865.182	110	103	93	138	156	138	114	101	130	123	97	133	109	132	109	98	123	376	123	132	264	352	328	464	1400	800	1540	220	1380
865.514	-145	-90	-84	-94	-62	-100	-105	-108	-91	-111	-62	-114	-36	-69	-114	-66	-54	-684	-47	-71	-636	-508	-668	-688	-2580	-3560	-3400	-2960	-2920
865.847	73	48	25	19	18	11	36	38	57	32	39	52	36	23	9	63	97	-56	34	78	40	8	-104	-4	-920	-780	-260	-1380	-720
866.18	-67	-54	-32	-3	-34	-28	-14	24	-24	-7	1	-29	-30	-21	-52	-40	-12	-284	-48	1	-360	-156	-284	-304	-1880	-1800	-1980	-2080	-1860
866.513	-6	31	6	4	-8	-15	-84	0	-3	-6	-34	-8	-3	39	23	-24	-9	-268	17	-6	-292	-412	-360	-264	-1920	-2000	-1540	-760	-1060
866.846	124	117	102	172	122	143	153	129	124	153	129	111	156	145	97	98	151	248	125	123	284	344	184	256	340	820	800	960	1080
867.178	82	92	81	109	109	108	78	82	112	69	89	125	83	114	144	114	146	164	143	84	140	204	136	56	200	880	-140	1180	800
867.511	94	66	49	108	66	80	80	35	112	71	50	65	85	80	96	77	98	104	59	112	132	-160	28	44	-20	460	-320	260	400
867.844	-65	-22	-30	-49	-17	-34	-65	-16	-74	-10	-32	-56	-31	-33	-24	-3	9	-348	-32	13	-344	-452	-584	-464	-2280	-2120	-1800	-1800	-2080
868.177	-106	-115	-81	-106	-98	-84	-150	-146	-104	-130	-116	-76	-114	-72	-92	-102	-70	-800	-81	-124	-532	-744	-520	-712	-3840	-3600	-3380	-3600	-3440
