# Supplementary material for: Bright and durable scintillation from colloidal quantum shells
Source: Nat Commun. 2024 May 20;15:4274. doi: 10.1038/s41467-024-48351-9 (PMC11106345; doi:10.1038/s41467-024-48351-9)
Supplement: Supplementary file 3 — Source Data [file 41467_2024_48351_MOESM3_ESM.zip › Figure 4b.xlsx]

## Sheet: Sheet1
log(<n>)	relative QY, core 8.2 nm	log(<n>)	relative QY, core 4.5 nm	log(<n>)	relative QY, core 6.0 nm
-0.4417	0.98685	-1.34994	1.00184	-1.48268	1.02506
-0.33524	0.98685	-1.04476	0.98507	-1.28431	1.00255
-0.1529	1.01724	-0.84064	0.97393	-1.18165	0.97011
0.04339	1.02089	-0.66283	0.96273	-1.06246	0.97707
0.23245	0.99859	-0.51085	0.99678	-0.98328	0.97415
0.39293	0.95783	-0.41177	1.0117	-0.76143	0.97744
0.43013	0.92902	-0.34994	1.02716	-0.48727	0.96542
0.52314	0.90308	-0.26661	1.01019	-0.41118	0.95851
0.6169	0.86111	-0.23987	0.97162	-0.28721	0.96525
0.80546	0.90222	-0.07031	0.9382	-0.19558	0.95876
0.83451	0.8662	-0.02456	0.91294	-0.12595	0.97931
0.89631	0.82331	0.08939	0.90255	-0.05216	0.99715
0.99938	0.74004	0.14357	0.88398	0.02815	1.02513
1.08622	0.70107	0.25833	0.86745	0.11824	1.03884
1.14313	0.67202	0.34229	0.82955	0.19474	1.06016
1.16754	0.64421	0.4578	0.79821	0.24461	1.06181
1.22989	0.6306	0.51725	0.76256	0.26957	1.06431
1.24354	0.6148	0.56752	0.74072	0.31339	1.0573
1.29558	0.59703	0.60615	0.71418	0.34237	1.04036
1.35341	0.56799	0.65421	0.69776	0.38159	1.0318
1.40133	0.54049	0.70269	0.67687	0.40824	1.02625
1.45501	0.51718	0.76207	0.65359	0.44594	1.01557
1.49615	0.50069	0.82223	0.61893	0.46748	1.00209
1.5345	0.48756	0.89118	0.58658	0.51134	0.99562
1.55878	0.47192	0.93923	0.55646	0.5702	0.97639
1.58971	0.45972	0.97898	0.53757	0.61075	0.96627
1.60428	0.45563	1.0172	0.51899	0.66476	0.95948
1.62026	0.45366	1.04329	0.50531	0.70662	0.9498
1.67001	0.44328	1.07738	0.49201	0.73021	0.9368
1.73375	0.42528	1.12578	0.47719	0.74643	0.92449
1.77899	0.40361	1.16476	0.46152	0.77107	0.90791
1.83451	0.38928	1.19745	0.44693	0.79943	0.89492
1.86935	0.37532	1.21303	0.4338	0.83845	0.8765
1.90378	0.36448	1.24517	0.42228	0.86265	0.85711
1.93447	0.34802	1.25461	0.40821	0.89217	0.83457
1.96465	0.33917	1.29578	0.38776	0.93124	0.80954
1.99145	0.32972	1.37117	0.37104	0.96774	0.78513
2.02335	0.32477	1.40003	0.35349	1.00736	0.76511
2.05028	0.31659	1.42765	0.33819	1.05015	0.73779
2.07798	0.31264	1.47011	0.32208	1.0721	0.71208
2.10839	0.30868	1.52154	0.30675	1.0959	0.68679
2.13656	0.30611	1.56752	0.29461	1.1477	0.66275
2.16683	0.30138	1.61056	0.2799	1.20047	0.63657
2.1902	0.2965	1.64872	0.2699	1.23926	0.61761
2.21194	0.29094	1.68471	0.26055	1.26747	0.59983
2.21387	0.28957	1.7191	0.25446	1.31075	0.58096
2.24791	0.29409	1.75491	0.2495	1.33562	0.56215
2.25727	0.28913	1.75491	0.24567	1.36535	0.54727
2.28203	0.27871	1.78187	0.23834	1.42041	0.52901
2.33387	0.25843	1.81073	0.23403	1.43524	0.51299
2.36267	0.25222	1.81805	0.22546	1.4888	0.497
		1.87606	0.21886	1.52655	0.48033
		1.91813	0.19339	1.54203	0.45236
		1.97859	0.17643	1.56392	0.44325
		2.01727	0.16314	1.58414	0.43089
				1.62511
