# Supplementary material for: Bright and durable scintillation from colloidal quantum shells
Source: Nat Commun. 2024 May 20;15:4274. doi: 10.1038/s41467-024-48351-9 (PMC11106345; doi:10.1038/s41467-024-48351-9)
Supplement: Supplementary file 3 — Source Data [file 41467_2024_48351_MOESM3_ESM.zip › Figure 4c.xlsx]

## Sheet: Sheet1
	Fluences (micro Joule per cm2)
time delay (ns)	407.657	298.168	131.387	96.5432	80.4297	59.8402	46.4123	26.2016	19.7975	14.9084	10.9145	7.26484	5.19901	4.20052	3.44305	2.61672	1.72153	1.06735	0.895194	0.550888
-3.3	-0.00699	-0.00864	-0.000201291	-0.00477	-0.00521	0.0073	-0.00132	-0.00258	-0.00295	-0.00299	-0.00371	0.0057	-0.00266	0.000420562	-0.00198	-0.00216	-0.0028	0.00231	-0.00421	0.01248
-3.19578	-0.00699	-0.00864	-0.000201291	-0.00477	-0.00521	0.0073	-0.00132	-0.00258	-0.00295	-0.00299	-0.00371	0.0057	-0.00266	0.000420562	-0.00198	-0.00216	-0.0028	0.00231	-0.00421	0.01248
-3.09156	-0.00699	-0.00864	0.00403	0.00176	-0.00521	-0.00365	-0.00132	0.00344	-0.00295	-0.00037366	-0.00371	-0.00471	-0.00266	-0.00252	0.0011	0.00539	-0.0028	0.00231	-0.00421	-0.00499
-2.98734	0.00218	0.00864	-0.000201291	0.00394	0.00573	-0.00365	-0.00132	-0.00258	-0.00295	-0.00037366	-0.00371	0.0057	0.00106	-0.00252	-0.000441059	-0.00216	-0.0028	-0.0021	0.00561	-0.00499
-2.88312	0.00218	-0.00864	-0.000201291	-0.00259	-0.00521	-0.00365	-0.00132	-0.00258	-0.00295	0.00486	0.00116	-0.00471	0.00479	-0.00252	0.0011	-0.00216	0.00455	-0.0021	0.02526	0.01248
-2.7789	-0.00699	0	0.00403	-0.000414805	-0.00521	-0.00365	-0.00132	-0.00258	-0.00295	-0.00299	-0.00371	-0.00471	-0.00266	0.000420562	0.0011	-0.00216	-0.0028	-0.0021	-0.00421	0.01248
-2.67467	0.00218	-0.00864	-0.00443	-0.00477	-0.00521	-0.00365	-0.00132	-0.00258	0.00268	-0.00037366	-0.00371	-0.00471	0.00106	0.00336	0.0011	-0.00216	0.0119	-0.0021	-0.00421	-0.00499
-2.57044	0.00218	0	0.00403	-0.000414805	-0.00521	-0.00365	0.0079	-0.00258	-0.00295	-0.00299	-0.00371	0.000495786	-0.00266	0.000420562	-0.00198	-0.00216	-0.0028	0.00231	-0.00421	-0.00499
-2.46621	0.00218	-0.00864	-0.000201291	-0.00259	0.00573	-0.00365	-0.00132	-0.00258	0.00268	-0.00037366	0.01577	0.0057	-0.00266	0.00925	-0.000441059	0.00162	0.00455	-0.0021	0.00561	-0.00499
-2.36198	0.00218	0	-0.00443	0.00176	-0.00521	-0.00365	-0.00132	0.00344	-0.00295	-0.00037366	0.00116	-0.00471	-0.00266	0.000420562	-0.000441059	0.00162	-0.0028	-0.0021	-0.00421	-0.00499
-2.25775	0.00218	0.00864	-0.00443	0.00394	-0.00521	0.0073	-0.00132	-0.00258	-0.00295	-0.00037366	-0.00371	0.000495786	0.00106	0.000420562	-0.000441059	0.00539	-0.0028	-0.0021	-0.00421	-0.00499
-2.15352	-0.00699	0	-0.000201291	-0.000414805	-0.00521	-0.00365	-0.00132	0.00947	0.00268	-0.00299	0.00116	0.000495786	0.00106	-0.00252	-0.00198	-0.00216	-0.0028	-0.0021	0.01544	-0.00499
-2.04928	-0.00699	0	-0.000201291	-0.00259	0.00573	-0.00365	-0.00132	-0.00258	-0.00295	-0.00037366	-0.00371	0.0057	0.00852	0.000420562	0.0011	-0.00216	-0.0028	0.00231	0.00561	0.01248
-1.94504	0.00218	0.00864	-0.00443	-0.000414805	-0.00521	-0.00365	-0.00132	0.00344	0.01392	-0.00037366	0.00116	0.000495786	0.00106	-0.00252	0.0011	0.00162	0.00455	-0.0021	-0.00421	-0.00499
-1.8408	-0.00699	-0.00864	-0.00443	-0.000414805	-0.00521	-0.00365	-0.00132	-0.00258	-0.00295	0.00224	0.00116	-0.00471	-0.00266	-0.00252	0.0011	-0.00216	-0.0028	-0.0021	-0.00421	-0.00499
-1.73656	-0.00699	0.00864	0.00403	-0.00477	-0.00521	-0.00365	0.0079	0.00344	0.00268	0.00224	0.00116	0.000495786	-0.00266	-0.00252	0.0011	-0.00216	-0.0028	0.00231	0.00561	-0.00499
-1.63232	0.01136	0.00864	0.01248	0.00612	-0.00521	-0.00365	-0.00132	0.00344	-0.00295	-0.00299	0.00603	-0.00471	-0.00266	0.00336	0.0011	-0.00216	-0.0028	-0.0021	-0.00421	-0.00499
-1.52807	0.00218	0	-0.000201291	0.00176	0.00573	0.0073	-0.00132	-0.00258	-0.00295	-0.00299	0.00116	0.0057	0.00479	-0.00252	-0.000441059	-0.00216	0.00455	-0.0021	-0.00421	-0.00499
-1.42382	0.02053	-0.00864	-0.000201291	0.00612	0.01666	-0.00365	-0.00132	0.00344	0.00268	0.00224	0.00603	-0.00471	-0.00266	-0.00252	0.0011	0.00162	0.00455	0.00231	-0.00421	-0.00499
-1.31958	0.00218	0.03457	-0.000201291	-0.000414805	0.01666	0.01824	-0.00132	0.00344	0.00268	0.00486	-0.00371	0.000495786	0.00106	0.00336	-0.000441059	0.00539	-0.0028	0.00231	-0.00421	-0.00499
-1.21533	0.00218	-0.00864	-0.00443	0.00394	0.01666	0.0073	0.0079	-0.00258	0.0083	0.00747	0.00116	0.000495786	0.00479	0.000420562	-0.000441059	0.00539	0.00455	0.00671	-0.00421	0.01248
-1.11107	0.00218	0	-0.00443	-0.00259	-0.00521	0.0073	-0.00132	-0.00258	-0.00295	-0.00037366	0.00116	0.000495786	-0.00266	-0.00252	0.00419	-0.00216	0.00455	-0.0021	0.00561	-0.00499
-1.00682	0.02971	0	-0.000201291	0.0083	-0.00521	-0.00365	-0.00132	0.00344	0.00268	-0.00037366	-0.00371	0.000495786	-0.00266	-0.00252	0.0011	-0.00216	-0.0028	0.00231	-0.00421	-0.00499
-0.90257	-0.00699	0.01729	-0.000201291	-0.000414805	-0.00521	-0.00365	-0.00132	0.00947	0.00268	0.00224	0.00116	-0.00471	0.00106	-0.00252	-0.00198	-0.00216	-0.0028	0.00671	-0.00421	0.01248
-0.79831	0.02971	0.00864	0.00825	-0.00259	0.00573	-0.00365	0.0079	-0.00258	0.00268	-0.00037366	-0.00371	0.000495786	-0.00266	0.00336	0.0011	0.00539	-0.0028	0.00231	0.01544	-0.00499
-0.69405	0.04805	0.07779	0.01248	0.01047	-0.00521	-0.00365	0.0079	-0.00258	-0.00295	-0.00037366	0.0109	-0.00471	0.00106	0.00336	0.00265	0.00917	-0.0028	0.00671	0.02526	0.01248
-0.58979	0.32326	0.50133	0.12239	0.08016	0.04947	0.06203	0.054	0.00947	-0.00295	0.00486	-0.00371	-0.00471	0.00106	0.000420562	0.01036	0.01672	0.0119	0.00231	0.01544	-0.00499
-0.48553	1.10303	1.65957	0.5451	0.32842	0.31192	0.20432	0.2015	0.05167	0.03641	0.02578	0.0255	0.01611	0.00479	0.00631	0.02117	0.00162	0.02661	0.00231	-0.00421	0.02994
-0.38127	3.2038	5.13431	1.96541	1.132	0.83681	0.83918	0.57026	0.3531	0.17697	0.1958	0.08393	0.05776	0.01225	0.03869	0.03352	0.05449	0.05602	0.01551	0.02526	0.06488
-0.277	7.79983	10.9255	4.85253	3.31844	1.99595	2.50295	1.85169	0.95595	0.49745	0.54891	0.30789	0.23996	0.09052	0.09168	0.20178	0.18665	0.18837	0.10357	0.09402	0.18714
-0.17274	15.6158	21.7214	9.71794	7.31893	5.30935	5.37075	4.49752	2.31838	1.63879	1.47484	0.84832	0.57313	0.25453	0.32131	0.4179	0.48498	0.63689	0.25325	0.28066	0.43167
-0.06847	25.5142	32.5951	16.6039	13.299	10.2521	9.66152	8.13899	4.92872	3.33675	3.05205	1.96813	1.25508	0.71299	0.79823	0.97055	0.75309	1.01188	0.55263	0.78163	0.5714
0.0358	37.8804	43.4601	25.6457	20.553	16.9992	15.7146	13.2186	8.1419	5.5126	4.87252	3.234	2.4524	1.34665	1.493	1.69918	1.70093	1.62216	0.90484	1.26295	1.40979
0.14007	46.5862	50.3318	32.7431	27.0949	23.1339	19.8411	17.404	11.0959	8.31817	7.24751	5.00622	3.74343	2.25985	2.44683	2.73192	2.17296	2.63683	1.65768	2.11755	2.10845
0.24434	52.65	51.9395	36.8391	31.5178	27.7377	23.2015	19.7364	13.1275	11.3205	9.14645	6.48145	4.99802	3.4377	3.43894	3.61955	2.87912	3.0927	2.33568	2.41224	2.24818
0.34861	50.9529	48.7327	36.2389	32.132	29.3342	24.6135	20.7044	14.7672	13.249	10.2764	7.68403	5.77888	4.2689	4.11604	4.07803	3.41912	3.70298	2.80675	2.71675	2.44031
0.45289	46.6046	44.0479	33.5758	30.7535	28.2626	24.0553	19.9761	14.8215	12.8329	10.4255	7.69864	6.22657	4.99947	4.63123	4.37443	3.63059	3.99709	2.8772	3.23737	2.94683
0.55717	41.6232	37.2194	30.3632	28.0161	25.999	21.899	18.5287	14.297	13.0016	10.619	8.11248	6.37234	5.11502	4.696	4.48248	3.77409	3.92356	3.19858	3.10967	2.47524
0.66144	34.7063	31.9468	27.252	24.9999	23.0136	18.9874	17.7728	13.6399	12.1358	10.0959	7.76193	6.57536	5.21193	4.70483	4.36053	3.82318	4.00444	3.26462	3.37489	2.42284
0.76572	31.312	28.4461	24.1662	22.8701	21.7779	18.0241	15.8184	12.7477	11.7253	10.0567	7.64995	6.48686	5.62567	4.53408	4.36362	3.69479	3.75445	2.95204	3.09985	3.08656
0.87	28.5507	25.1011	22.9446	20.7991	20.0173	17.0062	15.0993	11.8313	11.1968	9.68788	7.59153	6.00793	5.18211	4.59296	4.3559	3.92136	4.09268	2.96965	3.37489	2.94683
0.97429	26.1747	23.9947	21.1312	19.3748	18.3005	15.616	14.4908	11.7168	10.6796	9.18045	7.46494	5.96108	4.98456	4.56058	4.22932	3.438	4.01915	3.13255	3.31595	2.7547
1.07857	24.1015	21.6609	19.5206	18.127	17.8084	15.2548	14.2788	11.2827	10.4884	8.74887	7.22637	5.97149	5.02183	4.65478	4.15985	3.5815	4.10738	3.09292	3.13914	2.89443
1.18285	22.8722	20.2174	18.4385	16.9641	16.4306	13.8866	13.5044	10.5412	10.0442	8.40099	7.11439	6.03917	4.74973	4.53408	4.21234	3.66835	3.67357	3.01368	2.89357	3.03417
1.28714	21.4962	19.7939	17.6269	16.1148	14.6809	13.6568	12.9144	10.8849	9.85308	8.52131	6.80766	5.73723	4.69755	4.54586	4.20462	3.66835	3.66622	3.16777	3.18826	2.66737
1.39143	19.2119	18.5751	16.4771	15.2894	14.2435	12.6935	11.8173	9.67917	9.8081	8.21005	6.88556	5.29995	4.80192	4.42516	4.04098	3.72122	3.65887	3.0621	2.64799	2.31804
1.49572	20.3403	17.6589	15.5302	14.8974	14.0795	12.0806	11.2919	10.3423	9.09968	7.9668	6.24775	5.31557	4.77955	4.31623	4.05797	3.20765	3.67357	2.93443	3.00162	2.66737
1.60001	18.1753	17.0106	15.4372	14.1047	13.6858	11.9273	10.582	9.49228	8.81294	7.80202	6.5837	5.35201	4.57082	4.46343	4.07649	3.26807	3.84268	2.98726	2.56941	2.98177
1.7043	17.8909	15.9388	14.186	13.508	12.4611	11.9054	10.8217	8.93163	8.83543	7.63462	6.43763	5.24789	4.27263	4.26618	3.92829	3.52863	3.72504	2.86399	2.97215	2.92937
1.80859	17.212	15.5585	14.3466	12.968	12.8657	11.5442	10.3423	8.96178	8.46435	7.14027	6.17959	5.15419	4.61182	4.27207	3.87426	3.54751	3.57063	2.81556	2.83463	2.52764
1.91289	16.2947	14.9707	13.2645	12.6653	11.6737	10.7561	10.4345	8.86532	8.21134	7.40183	5.9751	5.13857	4.36581	4.29268	3.87581	3.46444	3.46034	2.96965	2.92304	2.7023
2.01718	15.0654	14.4262	13.0827	12.2558	11.6081	10.581	10.1764	8.80503	7.86838	7.14027	5.91181	4.95637	4.29872	4.08955	3.87735	3.65325	3.47505	3.00927	3.03109	2.84203
2.12148	15.0562	13.5791	12.7742	12.001	10.8317	9.88044	9.59558	8.52772	8.11576	6.98333	5.82417	5.01884	4.336	4.08955	3.8403	3.37381	3.51181	2.75833	2.90339	2.58004
2.22578	14.3315	13.8125	12.5332	11.4915	10.8317	9.93517	9.25448	8.06353	7.95834	6.91794	5.60508	5.09693	4.15335	4.04244	3.74305	3.33604	3.43093	2.96525	2.76587	2.92937
2.33007	13.9278	13.0951	11.7005	11.0559	10.2084	8.98288	8.99635	7.75608	7.71657	6.63545	5.36651	4.89911	4.20554	4.0395	3.66586	3.57772	3.24711	2.69229	2.9525	2.33551
2.43438	13.4325	12.4468	11.4807	10.5507	9.68348	8.95004	8.75666	7.34011	7.57039	6.49944	5.75601	5.06569	3.97071	3.90997	3.59331	3.10192	3.4971	2.72751	2.80516	2.9643
2.53868	13.3958	12.2567	11.1932	10.5267	10.5255	8.6764	8.63681	7.50891	7.31739	6.32681	5.70245	4.95637	4.25399	3.81871	3.66895	3.37381	3.3574	2.85078	3.05073	2.71977
2.64298	13.3132	12.0665	11.1256	10.2153	9.58506	8.55599	8.05602	7.23763	6.83948	6.4262	5.46875	4.79499	4.08999	3.86286	3.77084	3.43045	3.51916	2.80235	2.6087	2.31804
2.74728	12.7628	11.9109	10.3901	10.1434	9.01642	8.36991	8.45244	7.11706	7.10936	6.32419	5.44441	4.60238	4.03408	3.85109	3.66278	3.22276	3.31329	2.77153	2.88374	2.54511
2.85159	12.2491	10.8391	10.2337	9.63603	9.13671	8.42464	7.92696	6.77343	7.13185	6.34773	5.03544	4.57115	4.22417	3.82754	3.58559	3.37003	3.23976	2.59983	2.85427	2.7547
2.9559	11.9188	10.9169	10.407	9.17653	9.22419	8.30424	7.77945	7.21351	6.84511	6.08094	5.30809	4.55553	4.15335	3.69506	3.48679	3.37381	3.30593	2.66587	2.65782	2.7023
3.0602	11.3684	10.6144	9.73908	8.85205	8.5462	8.0087	7.7057	6.894	6.91258	5.87954	5.13768	4.57635	3.94462	3.86286	3.62264	3.25297	3.32799	2.73631	2.77569	2.44031
3.16451	11.4785	9.83644	9.64186	8.85423	8.84146	7.39573	7.37382	6.60464	6.28287	5.68075	4.97214	4.32647	3.99308	3.92174	3.49914	3.09436	3.21035	2.47656	2.54976	2.23071
3.26882	10.9831	9.90559	9.70104	8.64517	8.45872	7.59276	7.38304	6.27307	6.49652	5.93708	4.82608	4.28483	3.94089	3.60085	3.46518	3.10947	3.22505	2.69669	2.90339	2.49271
3.37313	11.3409	10.2945	9.23183	8.69525	8.44779	7.30817	7.22632	6.26101	6.24914	5.53689	4.87477	4.58156	3.73589	3.6038	3.52847	3.1208	3.48975	2.84197	3.11949	2.35298
3.47745	9.87308	9.04122	8.92325	8.38384	8.1416	7.29722	7.10647	6.36953	6.19291	5.61536	4.82608	4.27442	3.79925	3.78338	3.44048	2.89422	3.11476	2.7187	2.66764	2.87697
3.58176	10.0107	8.97207	9.00356	7.97007	7.79167	7.95397	6.876	6.63478	6.12544	5.4715	4.80661	4.24318	3.92599	3.47721	3.40498	3.10569	3.12211	2.76713	2.64799	2.26564
3.68607	9.38687	8.83378	8.47517	7.96136	7.79167	7.08925	6.58099	5.89328	6.32223	5.56305	4.7141	4.1651	3.77316	3.66856	3.37565	3.06793	3.29123	2.45455	2.69711	2.40537
3.79039	9.67126	8.75598	8.20464	7.88078	7.78073	7.33006	6.65475	5.92342	6.18729	5.41396	4.75305	4.24318	3.74707	3.58025	3.32007	2.87912	2.97506	2.47656	2.70693	2.30058
3.89471	9.09332	8.6609	8.42867	7.69132	7.70419	6.25737	6.45193	5.83299	5.8387	5.21255	4.33434	4.07139	3.76198	3.17987	3.30155	2.98863	3.18829	2.61744	2.88374	2.7547
3.99903	9.5887	8.79056	8.05669	7.44524	7.41987	6.46534	6.85756	6.08016	5.90617	5.20209	4.38789	4.15989	3.67625	3.44777	3.28611	3.07926	3.0927	2.45895	2.36313	2.44031
4.10334	8.98323	8.31516	7.76924	7.41257	6.61065	6.85939	6.36896	5.42908	5.64754	5.39826	4.06169	4.04536	3.5197	3.37711	3.30155	2.82247	2.83536	2.52059	2.8641	2.19578
4.20766	8.84563	8.66955	7.98483	7.04671	6.47943	5.97278	5.88958	5.60994	5.51823	4.985	4.17367	4.1651	3.69116	3.44777	3.23363	2.898	2.98977	2.59983	2.81498	2.14338
4.31198	9.25844	8.52261	7.88337	7.10769	6.55598	6.06034	6.12005	5.46525	5.54072	4.91176	4.35868	4.06098	3.40788	3.56258	3.0808	2.86401	2.98241	2.57782	2.55959	2.40537
4.41631	8.90984	8.02128	7.71006	7.00969	6.92778	6.18075	5.95411	5.35071	5.55196	4.8516	4.31973	3.95166	3.41906	3.46838	3.09778	2.99996	2.48978	2.57342	2.58905	2.49271
4.52063	8.23099	7.54588	7.25776	6.7353	6.3154	6.10413	5.78817	5.47731	5.41702	4.82021	4.31486	3.79549	3.33706	3.38595	3.13792	2.87534	2.91624	2.44574	2.68728	2.45777
4.62495	8.19429	7.37301	6.91114	6.58721	6.54504	5.85237	5.94489	5.04326	5.3608	4.48018	4.03734	4.1651	3.26997	3.13571	3.03449	2.87534	2.90889	2.41052	2.56941	2.17831
4.72928	8.03834	7.47673	7.3423	6.66126	6.19511	6.01656	5.45629	5.2	5.18651	4.97453	4.21262	3.49876	3.44515	3.31235	3.15644	2.86024	2.98241	2.49417	2.481	2.38791
4.83361	7.82735	7.22606	7.0929	6.26709	6.00921	5.49116	5.72363	5.05532	4.95599	4.62927	3.69166	3.92043	3.51597	3.2623	2.9712	2.93199	2.78389	2.52499	2.42206	2.17831
4.93793	7.38701	7.83112	6.89	6.56326	6.02015	5.95088	5.55769	4.88652	4.95037	4.7339	3.89615	3.7122	3.45261	3.18282	3.10241	2.87157	3.01918	2.52939	2.40242	2.07351
5.04226	8.28603	7.5891	6.65328	6.29104	5.89986	5.68818	5.44707	4.72375	5.06844	4.54034	4.00326	3.56123	3.54952	3.16515	3.1163	2.85646	3.04859	2.34008	2.54976	2.54511
5.14659	7.71726	6.72473	6.6871	6.52624	6.24979	5.51305	5.5116	4.99503	4.87165	4.6345	4.21262	3.35821	3.38179	3.38595	2.85079	2.89422	2.69566	2.45014	2.25507	2.28311
5.25092	7.34114	7.01862	6.64906	6.06456	5.73583	5.68818	5.22581	4.9046	4.89977	4.50634	3.83286	3.81111	3.38552	3.21814	2.982	2.78849	2.74712	2.49417	2.3533	2.51017
5.35525	7.78148	6.89761	6.22634	6.01447	6.19511	5.34886	5.64988	4.75992	4.97848	4.44356	3.71114	3.48835	3.2066	3.10038	3.00207	2.83003	2.68095	2.41492	2.68728	2.26564
5.45958	6.74485	6.92354	6.45884	5.94914	5.52806	5.32697	5.04143	4.68758	4.75921	4.32324	4.00326	3.42067	3.28488	3.31824	3.09469	2.63744	2.82801	2.57342	2.38277	2.31804
5.56392	7.40536	6.67287	6.41234	5.94043	5.48432	5.5021	5.1705	4.72375	4.68612	4.22647	3.74522	3.38423	3.02023	2.94436	2.99898	2.6752	2.70301	2.38851	2.40242	2.10845
5.66825	7.09345	6.3617	6.09108	5.76403	4.87194	5.119	5.20738	4.61524	4.74796	4.23431	3.72088	3.45191	3.19542	2.97085	3.0808	2.7394	2.71771	2.24763	2.45153	2.5975
5.77258	7.32279	6.32713	5.96426	5.86638	5.52806	5.75386	4.87549	4.53084	4.65238	4.17677	3.91076	3.29053	3.26997	3.05034	3.04838	2.64877	2.82065	2.46775	2.53012	1.98618
5.87692	7.00171	6.35306	6.16716	5.84679	5.23281	5.33792	5.03222	4.25353	4.69174	4.07738	3.92536	3.68617	3.2066	2.90314	2.90636	2.71296	2.73977	2.58222	2.08808	2.44031
5.98126	6.64394	6.18019	6.2348	5.5811	5.23281	5.00954	5.19816	4.51878	4.59053	4.25001	3.56508	3.39985	3.19169	2.92964	3.01288	2.72052	2.6883	2.45455	2.50065	2.45777
6.08559	6.91915	5.98138	5.85859	5.45044	5.35309	5.07522	4.76487	4.74184	4.51744	4.10876	3.57481	3.32176	3.20288	2.88842	2.86005	2.75073	2.89418	2.31807	2.32383	2.66737
6.18993	6.54303	5.71343	5.76982	5.33502	5.50619	5.21751	4.81096	4.18119	4.42186	4.16892	3.85233	3.47794	3.2066	3.06211	2.89247	2.72807	2.71771	2.31366	2.36313	2.14338
6.29427	6.98337	6.14561	5.8459	5.35244	5.00316	5.12995	4.92159	4.57304	4.25881	4.05122	3.6235	3.06668	2.88232	2.83837	2.8585	2.52415	2.37213	2.28285	2.53994	1.96871
6.39861	6.46047	5.9641	5.47392	5.15427	5.39684	5.30508	4.92159	4.39218	4.35439	3.92305	3.69166	3.37382	3.35942	2.93847	2.8585	2.70541	2.58536	2.18599	2.39259	2.26564
6.50295	6.3779	5.4109	5.56269	5.12813	5.0141	4.88914	4.79252	4.18119	4.2307	3.87859	3.47744	3.39465	3.01278	2.70001	2.72883	2.62233	2.72507	2.31807	2.57923	2.28311
6.60729	6.2403	6.04189	5.34288	5.10418	4.74072	4.63738	4.89393	4.11487	4.25881	3.79227	4.03248	3.34779	3.01278	2.84132	2.69024	2.55436	2.63683	2.32687	2.24525	2.03858
6.71163	6.18525	6.03324	5.643	5.2	5.14532	4.46225	4.76487	4.06664	4.29817	3.88644	3.42875	3.18642	3.2066	2.83543	2.76279	2.52415	2.6883	2.32687	2.17649	2.21324
6.81598	6.23112	5.46277	5.29638	5.14991	5.13439	4.58266	4.16564	4.01239	3.99456	3.84982	3.46283	3.19162	2.97551	2.79716	2.80602	2.57702	2.41625	2.39731	2.34348	2.16084
6.92032	5.98343	5.66157	5.1907	5.01925	4.55482	4.60455	4.02735	4.02445	3.96645	3.70857	3.23887	3.36341	3.03514	2.87959	2.74118	2.5317	2.62948	2.40612	2.2649	2.5975
7.02466	6.12104	5.1516	5.21184	4.72308	5.10158	4.46225	4.22095	4.01239	3.99456	3.85243	3.18532	2.92613	2.82268	2.6323	2.68407	2.42219	2.71036	2.32687	2.30419	2.26564
7.12901	5.72657	5.49734	5.0977	5.09329	4.78446	4.4732	4.62658	4.05459	4.08452	3.9649	3.46283	2.91572	3.16187	2.83543	2.71031	2.68653	2.60007	2.15517	2.36313	2.45777
7.23336	5.76326	5.32447	5.11884	4.77317	5.17813	4.28712	4.22095	4.26558	4.22508	3.80274	3.36546	3.43109	3.12087	2.86487	2.78749	2.52793	2.47507	2.22561	2.34348	2.03858
7.3377	5.72657	5.03923	5.28792	4.83196	4.44546	4.31996	4.37767	3.83153	4.19697	3.70596	3.3898	3.22806	2.91214	2.71179	2.60688	2.68653	2.4236	2.26964	2.43189	1.96871
7.44205	5.57979	5.25532	4.92439	4.80583	4.79539	4.38563	3.9997	3.43968	4.03392	3.71119	3.17558	3.16559	3.03142	2.73239	2.74427	2.50905	2.61478	2.44134	2.20596	2.12591
7.5464	5.61649	5.33311	5.19915	4.63815	4.33611	4.02442	4.57127	4.00033	3.92709	3.70596	3.2194	3.16039	2.65868	2.753	2.59607	2.49017	2.6883	2.35329	2.11755	2.16084
7.65075	5.27706	4.97008	4.89057	4.52708	4.79539	4.28712	3.83376	3.71699	3.76967	3.44178	3.30703	2.92613	2.66986	2.9002	2.69642	2.38821	2.68095	2.11555	2.33366	2.14338
7.7551	5.05689	5.14295	4.69613	4.66428	4.09553	3.82739	3.98126	3.89182	3.66284	3.74519	3.01491	3.00942	2.87114	2.60286	2.76279	2.36933	2.76918	2.46335	2.24525	2.09098
7.85945	5.6807	5.17753	4.75953	4.51402	4.35798	4.04631	3.98126	3.87976	4.04516	3.58826	3.37033	3.176	2.75186	2.76478	2.73038	2.52415	2.5339	2.23442	2.3533	2.17831
7.9638	4.80003	4.69348	4.65808	4.3986	4.67511	4.37468	3.72313	3.63259	4.05079	3.49409	3.20966	2.93654	2.7705	2.70001	2.65474	2.68653	2.66624	2.11995	2.2256	2.73724
8.06815	5.24036	5.04787	4.89057	4.281	4.22676	4.09009	4.01813	3.40954	3.67409	3.52548	3.15123	2.78557	2.71832	2.67646	2.54668	2.39954	2.79859	2.18159	2.50065	1.98618
8.1725	5.01102	4.72806	4.35796	4.36811	4.41266	4.17766	4.05501	3.94005	3.56164	3.35285	3.27295	2.95736	2.65122	2.62347	2.60997	2.45996	2.5486	2.18599	2.21578	2.23071
8.27685	5.28623	5.02194	4.45941	4.37682	3.97525	3.96969	3.50187	3.57834	3.84838	3.50979	3.12202	2.94175	2.84878	2.77066	2.54359	2.5166	2.60007	2.24763	2.10773	2.19578
8.38121	4.91011	4.80585	4.66654	4.4378	3.86589	4.09009	3.66781	3.57231	3.82589	3.40516	3.15123	2.94175	2.88978	2.62936	2.49728	2.47506	2.43831	2.25643	2.44171	1.96871
8.48556	4.47895	4.94415	4.24383	4.27664	4.18302	4.05726	3.82454	3.66876	3.72469	3.31623	3.1561	2.87407	2.80032	2.67351	2.53433	2.30513	2.68095	2.12876	2.07826	2.12591
8.58991	4.35052	4.57247	4.3495	4.27664	3.77841	4.00253	3.79688	3.71096	3.56164	3.42347	3.08307	2.66584	2.70714	2.48216	2.4664	2.44107	2.46772	2.02309	2.17649	2.07351
8.69427	5.03854	4.52926	4.41714	4.10896	3.87683	3.41145	3.56641	3.49394	3.4267	3.29008	2.9224	2.84804	2.5804	2.54987	2.55131	2.34667	2.76918	2.2036	2.19614	1.93378
8.79863	4.83672	4.52061	4.34105	4.16122	3.72373	3.95874	3.68625	3.54217	3.43233	3.36331	3.03925	2.91572	2.55059	2.73828	2.47412	2.39576	2.23243	2.2036	2.42206	1.84645
8.90298	4.70829	4.94415	4.42982	3.98483	3.78935	3.53186	3.83376	3.295	3.35923	3.26915	3.06847	2.82722	2.71832	2.68529	2.53896	2.42597	2.48243	2.18599	2.17649	1.91631
9.00734	4.91011	4.46011	4.24383	3.95216	3.8987	3.52091	3.40047	3.60848	3.35361	3.18545	2.8299	2.85325	2.73695	2.50277	2.4803	2.31646	2.5486	2.07152	2.11755	2.37044
9.11169	4.79085	4.48604	4.27764	4.01096	3.77841	3.45523	3.58484	3.3794	3.58413	3.27438	2.91753	2.78557	2.71086	2.44094	2.45251	2.3731	2.24714	1.93944	2.15684	1.95125
9.21605	4.71746	4.49468	4.21424	3.98047	3.84402	3.45523	3.60328	3.33117	3.23554	3.21161	2.55238	2.80119	2.76305	2.47038	2.50963	2.32401	2.65154	2.11115	2.09791	2.09098
9.32041	4.91928	4.29588	4.17619	3.9195	3.5597	3.52091	3.54797	3.30706	3.25241	3.19591	2.9078	2.72831	2.44995	2.53809	2.42164	2.22205	2.57801	2.18599	2.20596	2.07351
9.42477	4.21291	4.01064	3.98597	3.91732	3.87683	3.05024	3.64938	3.2106	3.18494	3.01544	2.75687	2.5357	2.49095	2.57931	2.42627	2.39576	2.4089	2.16838	2.16667	1.96871
9.52913	4.31382	4.3391	4.36219	3.8411	3.7128	3.56469	3.53875	3.03577	3.48293	3.20899	2.96135	2.84284	2.66986	2.43211	2.42164	2.25226	2.57066	2.19039	2.14702	2.03858
9.63349	4.79085	3.73404	3.88029	3.78012	3.97525	3.45523	3.4189	3.17443	3.31426	3.13052	2.74226	2.83763	2.66241	2.42622	2.35371	2.32401	2.26184	2.09794	2.25507	2.10845
9.73785	4.49729	4.05386	3.78307	3.70172	3.76747	3.52091	3.45578	3.3372	3.20743	3.06513	2.65949	2.69707	2.47604	2.54693	2.30277	2.25604	2.22508	2.23442	2.27472	2.16084
9.84221	3.86431	4.40824	3.93947	3.69737	3.57064	3.47713	3.36359	2.92123	3.30863	3.01282	2.87858	2.52008	2.35676	2.47627	2.44479	2.32779	2.32067	2.00989	2.03897	1.86392
9.94657	4.35052	3.88098	3.78307	3.5863	3.62532	3.50996	3.54797	3.21663	3.29739	2.97359	2.8299	2.55652	2.52449	2.33496	2.32747	2.2296	2.49713	2.2124	1.95056	1.96871
10.0509	4.24043	4.18351	3.9437	3.66688	3.57064	3.18159	3.50187	3.03577	3.2243	3.06775	2.42092	2.71269	2.46113	2.37029	2.36606	2.10499	2.59272	2.09353	2.34348	1.98618
10.1553	4.35052	4.33045	3.7408	3.63857	3.64719	3.19253	3.19765	3.07194	3.35361	3.0102	2.78121	2.58255	2.63632	2.45272	2.35526	2.08611	2.32802	2.0275	2.24525	1.89885
10.2597	4.24961	4.30452	3.64357	3.62115	3.61438	3.41145	3.04093	3.1684	3.3761	3.01282	2.47935	2.52008	2.46486	2.35557	2.35063	2.1503	2.4236	2.00548	2.04879	1.88138
10.364	3.87348	4.14029	3.97329	3.6451	3.40661	3.72888	3.1239	2.89712	3.05	2.92127	2.59133	2.45761	2.56177	2.30847	2.36606	2.31268	2.39419	2.08913	2.09791	2.30058
10.4684	4.23126	4.01064	3.6478	3.67777	3.69093	3.40051	3.34515	2.90918	2.96567	3.02851	2.55238	2.8064	2.35676	2.52337	2.36452	2.13142	2.46037	1.88661	1.89162	1.79405
10.5727	4.05696	4.09707	3.55058	3.47306	3.49409	3.18159	3.43734	3.13826	3.16245	3.06775	2.77634	2.5357	2.55059	2.38501	2.40929	2.32023	2.38684	2.05831	2.06844	1.96871
10.6771	3.901	3.74269	3.78307	3.53839	3.45035	2.95173	3.25296	3.02974	3.03314	3.03113	2.47935	2.41076	2.47231	2.43211	2.27344	2.32779	2.35008	1.93504	2.21578	1.93378
10.7815	4.49729	3.82912	3.84648	3.56017	2.93639	3.23632	3.33593	2.84286	3.11747	2.79834	2.58646	2.62419	2.2524	2.37618	2.37532	2.13142	2.47507	1.97026	2.10773	2.07351
10.8858	4.00192	3.71676	3.69853	3.46653	3.17697	2.97362	3.14234	2.96343	3.07249	2.65186	2.72278	2.24417	2.40149	2.4115	2.36915	2.09366	2.5486	2.0319	1.83269	2.19578
10.9902	3.81844	3.64761	3.55903	3.36418	3.13323	3.12686	3.02249	2.93932	2.8476	2.81665	2.56212	2.59296	2.44622	2.53221	2.26572	2.3731	2.51184	2.13756	1.95056	1.93378
11.0946	3.77257	3.94149	3.42376	3.26836	3.51596	3.41145	2.7367	2.94535	3.14558	2.7408	2.47448	2.59817	2.46858	2.25253	2.29351	2.13142	2.46037	1.97907	1.87198	2.31804
11.1989	3.86431	3.44016	3.53367	3.2836	3.23164	3.30199	3.19765	2.92726	2.87571	2.78788	2.48909	2.66584	2.43876	2.32024	2.22095	2.12765	2.29125	1.98787	2.39259	1.74165
11.3033	4.19456	3.50931	3.54635	3.49266	2.94733	3.00646	2.83811	2.93329	3.07249	2.72249	2.53777	2.49405	2.31949	2.35851	2.22867	2.06723	2.0192	2.00989	2.08808	2.02111
11.4077	3.67166	3.95878	3.38995	3.2444	3.07855	2.71092	2.76436	2.89712	2.91507	2.82711	2.42092	2.70749	2.35676	2.44978	2.22558	2.06723	2.37213	1.80737	2.43189	2.23071
11.512	3.82762	3.4488	3.46604	3.2836	3.54877	2.94078	2.83811	2.64995	2.8476	2.7591	2.455	2.51487	2.60277	2.23487	2.26572	2.19562	2.09273	1.97466	1.99968	1.56699
11.6164	3.75423	3.22407	3.38149	3.27489	3.19884	3.03929	2.84733	2.58967	3.08936	2.69633	2.62054	2.38994	2.43504	2.27903	2.37532	2.06723	2.12949	1.94825	1.78357	1.67179
11.7208	3.75423	3.36237	3.6013	3.32498	3.07855	2.86416	2.88421	2.58967	2.80824	2.64925	2.48909	2.27541	2.37913	2.36734	2.2086	2.14275	2.23979	1.80737	2.09791	1.75912
11.8251	3.5891	3.95013	3.51676	3.03534	3.17697	3.07213	2.57998	2.65598	3.02751	2.61263	2.33815	2.60337	2.3344	2.36734	2.16847	2.16541	2.15155	1.87781	1.93092	1.93378
11.9295	3.61662	3.50066	3.28004	3.11809	2.99107	3.05024	2.68139	2.89109	3.07812	2.7591	2.32842	2.47323	2.2114	2.22015	2.23176	2.10876	2.35743	1.89542	1.92109	1.93378
12.0339	4.02026	3.50931	3.38995	3.18778	3.002	2.99551	2.49701	2.77655	3.08936	2.58124	2.62541	2.25979	2.36422	2.2702	2.2472	2.10121	2.05597	1.80737	2.05861	1.98618
12.1382	3.50654	3.56981	3.16168	3.13987	3.002	3.05024	3.02249	2.64995	2.98816	2.79834	2.32842	2.44199	2.2114	2.25548	2.17464	2.07478	2.11479	1.99668	2.18631	1.61939
12.2426	3.48819	3.21543	3.32654	3.09414	2.87078	3.02835	2.64451	2.60172	3.03876	2.64663	2.34789	2.33788	2.15921	2.0965	2.05578	2.10499	2.39419	1.97026	2.08808	1.86392
12.347	3.46067	3.63032	3.45758	3.17471	3.03481	2.67808	2.69983	2.75243	2.87009	2.55247	2.4404	2.53049	2.27103	2.23487	2.15612	2.14275	2.2692	1.93064	1.81304	1.79405
12.4513	3.5891	3.16356	3.22932	2.97218	2.79423	2.77659	2.87499	2.90918	2.66206	2.58909	2.37224	2.5409	2.23749	2.22309	2.19008	1.96904	2.26184	2.0275	1.97021	2.07351
12.5557	3.79092	3.25	3.05178	3.0876	3.01294	2.78754	2.92108	2.47512	2.80824	2.72249	2.55725	2.33788	2.27476	2.23192	2.14222	1.99925	2.21773	1.99668	2.04879	1.93378
12.6601	3.10289	3.31915	3.09405	3.04187	3.01294	2.83132	2.81967	2.60775	2.797	2.52108	2.41605	2.36391	2.32322	2.20543	2.11289	2.12009	2.23243	1.92624	2.0095	1.98618
12.7644	3.53406	3.4488	2.98414	3.09414	2.79423	2.60146	2.69983	2.71626	2.61708	2.49754	2.455	2.33788	2.26731	2.18482	2.21169	2.11632	2.21037	1.74133	2.05861	2.02111
12.8688	3.45149	3.22407	3.03064	3.09196	2.68488	2.97362	2.92108	2.74038	2.89258	2.56555	2.49882	2.24417	2.12939	2.22309	2.2827	1.99548	2.34272	2.06272	1.90145	2.07351
12.9732	3.77257	3.10306	3.05178	3.01792	2.8161	2.54673	2.46014	2.39675	2.53275	2.71987	2.2846	2.14527	2.2114	2.2172	2.06658	2.02946	2.36478	1.88661	1.96038	2.07351
13.0776	3.77257	3.48338	3.14055	2.9025	2.56459	2.68903	2.75514	2.50527	2.85322	2.406	2.52804	2.28061	2.31203	2.20248	2.10981	1.80666	2.19567	1.6929	1.65587	1.82898
13.1819	3.24967	3.04255	3.12364	2.91774	2.84891	2.71092	2.60764	2.35455	2.7464	2.52108	2.42092	2.38473	2.29712	2.17305	2.06658	2.02569	2.13685	2.0319	2.08808	2.10845
13.2863	3.18546	3.1117	2.96301	3.01792	2.98013	3.14875	2.90264	2.70421	2.61708	2.47662	2.46474	2.3587	2.30831	2.22015	2.08511	2.06345	2.13685	1.92183	2.0095	1.60192
13.3907	3.38728	3.1117	3.11941	2.80014	3.12229	2.61241	2.46014	2.62584	2.76326	2.49231	2.04116	2.32226	2.17412	2.05529	2.10672	1.96527	2.18832	2.12876	1.80322	1.70672
13.495	3.4148	3.10306	3.08137	3.04405	2.89265	2.897	2.67217	2.43292	2.7464	2.42692	2.29434	2.22856	2.09212	2.20837	2.15766	1.94639	1.97509	1.87341	2.20596	1.70672
13.5994	3.3781	3.27593	2.97992	2.77401	2.60833	2.64524	2.64451	2.47512	2.49339	2.5917	2.2067	2.37952	2.36049	2.08178	2.15303	2.06345	2.15891	1.94385	2.08808	1.95125
13.7038	3.08455	2.95612	3.18705	2.79579	2.75049	2.51389	2.86577	2.30633	2.67331	2.45569	2.21644	2.24417	2.0623	2.17305	2.16847	1.93128	1.98244	1.85139	1.91127	1.88138
13.8081	3.2405	2.74867	2.92919	2.76094	2.70675	2.56862	2.74592	2.30633	2.90944	2.406	2.26999	2.25979	2.23003	1.96697	2.04806	1.95394	2.08538	1.72812	1.87198	1.67179
13.9125	3.36893	2.99069	3.03487	2.75441	2.67394	2.6343	2.59842	2.59569	2.62833	2.39815	2.22617	2.1765	2.18903	2.07001	1.98477	2.04457	1.87215	1.75013	1.92109	1.58445
14.0169	3.4148	2.99069	3.0391	2.81757	2.69581	2.78754	2.2481	2.48718	2.76889	2.50277	2.04116	2.05677	2.17039	2.05529	2.15303	2.08611	1.98979	1.89102	1.95056	1.61939
14.1212	3.13959	2.75731	3.12364	2.76094	2.61927	2.48106	2.32185	2.33044	2.61146	2.56293	2.21644	2.12444	2.1443	2.09061	2.02645	2.08611	2.01185	1.77215	1.68534	1.79405
14.2256	3.01116	2.88697	3.01373	2.75659	2.77236	2.88605	2.52467	2.49924	2.39781	2.50277	2.2992	2.25459	2.22258	2.06118	2.00638	2.16918	2.15155	1.70611	2.0095	1.63685
14.33	3.19463	2.93883	2.78547	2.65206	2.61927	2.897	2.52467	2.30633	2.31347	2.46092	2.19209	2.30664	2.23749	2.0494	2.00329	1.86331	2.13685	1.97907	1.96038	1.30499
14.4344	3.23132	3.12899	2.65866	2.71521	2.64114	2.85321	2.81967	2.4269	2.60584	2.406	2.15314	2.16088	2.24494	2.08473	2.10518	1.96904	1.84274	1.71931	2.14702	1.54952
14.5387	3.29554	2.80918	2.70938	2.76748	2.33495	2.82038	2.59842	2.27016	2.44841	2.3066	2.10932	2.11403	1.91321	2.19365	2.08974	1.96527	1.97509	1.79416	1.89162	1.96871
14.6431	2.79099	3.0512	2.98837	2.61286	2.37869	2.08701	2.43248	2.35455	2.66206	2.41646	2.15801	2.19732	2.0213	1.99641	2.01564	1.74624	2.21773	1.90422	1.84251	1.79405
14.7475	3.15794	2.49801	2.77279	2.57366	2.67394	2.33876	2.33107	2.27618	2.45403	2.34061	2.12393	2.28061	2.17785	2.06412	2.00638	1.99925	2.18096	1.74133	1.84251	1.53205
14.8518	3.29554	2.74003	2.78547	2.68908	2.18185	2.24025	2.34029	2.31838	2.38656	2.2386	2.34789	2.16088	2.11076	1.97286	1.98477	1.92373	2.07803	1.78095	1.90145	1.75912
14.9562	3.12124	2.73138	2.72206	2.60633	2.54272	2.19646	2.13747	2.33647	2.25725	2.26214	2.15314	2.07759	2.08466	2.03174	2.01873	1.82177	2.0192	1.84699	1.78357	1.74165
15.0606	3.24967	2.68816	2.68402	2.67166	2.68488	2.56862	2.27576	2.27618	2.53837	2.34584	2.22617	2.07759	2.09957	1.86982	1.90295	1.87464	2.01185	1.80296	1.92109	1.93378
15.1649	2.98364	2.49801	2.76433	2.52575	2.54272	2.28403	2.38638	2.07122	2.35845	2.26998	2.12393	2.265	1.99148	2.17599	2.01873	1.95394	1.98979	1.80737	1.8818	1.65432
15.2693	3.13959	2.52394	2.5403	2.48873	2.8161	2.51389	2.40482	2.26413	2.46528	2.26475	2.18235	1.95786	2.02875	1.93753	1.91839	1.96527	1.93097	1.94385	1.98985	1.74165
15.3737	2.93777	2.64495	2.70093	2.5693	2.49898	2.21836	2.57076	2.41484	2.15605	2.29352	2.15801	2.2702	1.87593	1.89632	1.91839	1.82932	1.83538	2.11995	1.96038	1.75912
15.478	2.72677	2.70545	2.45153	2.57584	2.64114	2.32781	2.20201	2.25207	2.26849	2.20982	2.04603	2.01512	2.03994	1.98169	1.96933	1.88974	1.88685	1.76774	1.83269	2.12591
15.5824	2.88272	2.6363	2.59525	2.61504	2.56459	2.20741	2.0545	2.52335	2.20103	2.08951	2.08985	2.00992	1.99894	2.08178	1.92147	1.7689	2.07803	1.78095	1.69516	1.77658
15.6868	2.82768	2.67952	2.67556	2.51268	2.6302	2.17457	2.46935	2.1737	2.18978	2.15751	2.02656	2.088	2.04366	1.88454	1.96933	1.93883	1.87215	1.75894	1.68534	1.72418
15.7912	2.55247	2.53258	2.81083	2.44953	2.11624	2.2293	2.25732	2.04107	2.26849	2.1549	2.01195	2.12444	1.96912	1.95519	1.93228	1.79156	1.80597	1.6973	2.07826	1.42726
15.8955	3.05702	2.74003	2.54452	2.44953	2.90359	2.09795	2.2942	2.12547	2.33596	2.3066	2.05577	2.21815	2.14803	1.89632	1.84738	1.88597	1.87215	1.67089	1.77375	1.68925
15.9999	2.83686	2.69681	2.59525	2.49308	2.45524	2.30592	2.15591	2.2159	2.25163	2.10782	2.19696	2.04115	1.9803	1.98758	1.96007	1.95394	1.95303	1.79416	1.56747	1.95125
16.1043	2.74512	2.73138	2.34162	2.46477	2.21466	2.24025	2.52467	2.23398	2.26287	2.11043	2.16288	2.11403	2.03621	1.91103	1.93228	1.92373	2.01185	1.90422	1.7541	1.72418
16.2086	2.83686	2.46343	2.63329	2.38638	2.33495	2.31687	2.27576	1.9205	2.36407	2.3066	1.95839	2.03074	2.09585	1.93459	1.94617	1.75757	1.88685	1.93064	2.01932	2.16084
16.313	2.69008	2.7141	2.53184	2.37766	2.30214	2.34971	2.34951	1.99887	2.27412	2.17059	1.99247	2.088	1.8722	1.85804	1.88751	1.73869	1.73245	1.51239	1.67552	1.51459
16.4173	2.78181	2.40293	2.59102	2.41469	2.42243	2.11984	2.45092	1.95065	2.42592	2.14705	1.85615	2.05677	1.84239	1.83155	1.90758	1.77645	2.04126	1.71051	1.65587	2.10845
16.5217	2.55247	2.38564	2.55298	2.46695	2.34588	2.14173	2.09138	2.22193	2.4203	2.06073	2.15801	1.87977	1.99521	2.0965	2.01255	1.87841	1.87215	1.63567	1.6657	2.12591
16.6261	2.28643	2.35971	2.37121	2.49091	2.29121	2.07606	2.23888	2.33647	2.34721	2.17844	2.08498	1.97868	1.8983	1.8551	1.97859	1.78778	2.05597	1.75454	1.6264	1.98618
16.7305	2.86438	2.5758	2.48112	2.36895	2.21466	2.6343	2.37717	2.33647	2.26287	2.04766	2.15314	1.90059	2.05485	1.81977	1.90141	1.63673	1.7545	1.75894	1.77375	1.67179
16.8348	2.52495	2.61037	2.48112	2.48002	2.29121	2.19646	1.95309	2.13753	1.97051	2.17321	1.98274	1.95786	1.96539	1.84921	1.9647	1.70848	1.76186	1.82057	1.70499	1.65432
16.9392	2.58917	2.73138	2.4008	2.43864	2.54272	2.26214	1.87934	2.04107	2.38094	2.07381	2.1288	1.97348	1.8983	1.87571	1.81959	1.76135	1.82068	1.6973	1.69516	1.89885
17.0435	2.67173	2.53258	2.45575	2.40162	2.40056	2.32781	2.31263	2.16767	2.33596	2.12089	2.06064	1.92662	1.92439	1.77267	1.80724	1.82932	1.7398	1.76774	1.84251	1.70672
17.1479	2.66256	2.60173	2.63329	2.3842	2.28027	2.14173	2.56154	1.9627	2.13918	2.06858	2.01195	2.01512	1.98403	1.93753	1.91221	1.65561	1.67362	1.71051	1.7541	1.61939
17.2523	2.48826	2.55851	2.45575	2.43646	2.23653	2.07606	2.08216	2.12547	2.15605	2.25691	1.85128	1.97868	1.89084	1.93459	1.90604	1.75757	1.93832	1.71931	1.85233	1.65432
17.3566	2.59834	2.52394	2.29512	2.36895	2.40056	1.8462	2.16513	1.94462	2.21789	2.09997	1.82694	2.04115	1.9393	1.76973	1.83194	1.75757	1.91626	1.59164	1.71481	1.79405
17.461	2.66256	2.39428	2.46421	2.23176	2.35682	2.2293	1.98075	2.20987	2.20665	2.16797	2.06551	1.87977	1.96912	1.83155	1.8304	1.82932	1.77656	1.78535	1.97021	1.79405
17.5654	2.60751	2.69681	2.36699	2.33411	2.38963	2.04322	2.12825	1.95667	2.08296	2.19675	2.11419	2.10362	1.71565	1.99935	1.91839	1.81044	1.90891	1.59164	1.58711	1.58445
17.6697	2.41487	2.66223	2.39235	2.26224	2.19279	2.06511	2.11904	2.04107	2.12793	2.10258	2.13854	1.91621	2.01757	1.83155	1.76556	1.83687	1.83538	1.77655	1.64605	1.54952
17.7741	2.41487	2.27327	2.43462	2.25136	1.96315	2.19646	2.01763	2.0471	2.04922	1.99534	1.95352	2.00992	1.85729	1.91103	1.80107	1.83687	1.57069	1.75894	1.98985	1.68925
17.8785	2.53412	2.38564	2.52339	2.33847	2.26934	1.97755	2.02685	2.01093	2.0942	2.13659	1.83181	1.82251	2.05857	1.75795	1.8057	1.79156	1.87215	1.78095	1.93092	1.51459
17.9828	2.75429	2.55851	2.45575	2.17949	2.09437	2.39349	2.07294	1.8783	2.08858	1.98227	1.94866	1.87457	1.8983	1.91987	1.76865	1.7689	1.79862	1.85139	1.80322	1.67179
18.0872	2.5066	2.50665	2.23594	2.26442	2.11624	1.92282	2.14669	2.05916	2.11107	2.05289	1.94866	2.05677	1.79766	1.84627	1.78408	1.531	1.92362	1.5256	1.43977	1.61939
18.1915	2.61669	2.35971	2.32894	2.17731	2.28027	2.03228	1.87934	1.9205	2.25163	2.12612	1.93405	1.92142	1.87966	1.76089	1.90604	1.75002	1.70304	1.62686	1.50853	1.68925
18.2959	2.53412	2.41157	2.19367	2.17514	1.93034	2.60146	2.12825	1.91447	2.17854	2.06858	1.83181	1.93183	1.7082	1.86688	1.6575	1.78401	1.80597	1.71051	1.56747	1.37486
18.4002	2.3323	2.21277	2.52339	2.26878	2.13811	1.9666	2.14669	2.03504	2.08858	1.99011	1.82207	1.95786	1.76411	1.79622	1.71462	1.79911	2.02656	1.73693	1.70499	1.58445
18.5046	2.43321	2.16955	2.23594	2.22087	1.90847	2.28403	2.12825	1.80596	1.8918	2.00319	1.94866	1.8121	1.96166	1.84627	1.74704	1.67072	1.90891	1.55642	1.67552	1.61939
18.609	2.18552	2.2387	2.31626	2.29273	2.08344	1.99944	2.12825	1.8783	2.07733	2.05027	1.96813	1.85895	1.73056	1.81977	1.85664	1.70093	1.90156	1.5256	1.83269	1.28752
18.7133	2.37817	2.24734	2.23594	2.25571	2.00689	1.97755	2.21122	1.99887	2.13918	1.98227	1.88049	1.94224	1.78647	1.79622	1.77173	1.79534	1.7398	1.65328	1.77375	1.72418
18.8177	2.29561	2.21277	2.20635	2.21216	2.61927	2.32781	1.83325	1.92653	2.26849	2.13397	1.73443	1.83292	1.90575	1.76973	1.66831	1.78778	1.70304	1.47277	1.84251	1.56699
18.922	2.41487	2.18684	2.23594	2.15118	2.35682	2.03228	1.80559	1.90845	2.12793	2.08166	1.76364	1.79648	1.77529	1.68435	1.83811	1.63673	1.68833	1.60045	1.90145	1.77658
19.0264	2.73595	2.45479	2.37121	2.05101	2.0725	2.26214	1.88856	1.8361	1.88617	2.08427	1.86102	1.7236	1.79393	1.86982	1.65596	1.65561	1.65157	1.60925	1.80322	1.82898
19.1307	2.57999	2.39428	2.23594	2.10763	2.28027	1.78052	1.70418	1.9627	2.11107	2.03981	1.88049	1.67675	1.76038	1.71674	1.84892	1.65939	1.73245	1.49038	1.79339	1.23512
19.2351	2.35982	2.47207	2.12604	2.11416	1.94128	2.09795	1.89778	1.91447	1.94802	1.96919	1.81233	1.71319	1.99521	1.64902	1.66522	1.63673	1.85009	1.7017	1.86215	1.39232
19.3395	2.14883	2.1609	2.01191	2.03358	1.87567	1.82431	1.83325	2.04107	1.95926	1.92995	2.05577	1.77045	1.93184	1.72557	1.72697	1.73114	1.68833	1.64887	1.64605	1.30499
19.4438	2.55247	2.14362	2.10913	2.08803	2.13811	1.98849	2.35873	1.77582	2.21789	1.9378	1.77825	1.8173	1.84239	1.61664	1.73777	1.66694	1.70304	1.7017	1.63623	1.79405
19.5482	2.69925	2.50665	2.22326	2.05536	2.19279	1.97755	1.87934	2.10739	1.88617	1.91688	1.81233	1.88498	1.84239	1.74029	1.62663	1.63296	1.98979	1.67969	1.45941	1.16526
19.6525	2.26809	2.21277	2.08377	2.08585	1.63509	1.83525	2.07294	1.72156	2.01549	1.86456	1.49586	1.78086	1.70075	1.77267	1.80107	1.71981	1.78392	1.57843	1.74428	1.33992
19.7569	2.25891	2.24734	2.21904	2.06189	2.17092	1.88998	1.94388	1.83008	2.09982	1.89333	1.84641	1.80689	1.99521	1.74323	1.66059	1.62918	1.77656	1.7017	1.71481	1.47965
19.8612	2.14883	2.13497	2.04995	2.05972	2.29121	1.93376	1.92544	1.75773	2.09982	1.87764	1.52994	1.79127	1.77157	1.74029	1.68992	1.65561	1.71039	1.59164	1.92109	1.72418
19.9656	2.24057	1.9621	2.02036	2.12505	2.01782	1.79147	1.85169	1.83008	1.95364	1.85672	1.70035	1.73401	1.81257	1.62253	1.68683	1.60275	1.69568	1.49478	1.70499	1.67179
20.0699	2.23139	2.08311	2.13027	2.01398	1.72257	1.97755	1.7134	1.57688	1.88055	1.78871	1.80259	1.69236	1.81629	1.66963	1.65596	1.62163	1.49716	1.71931	1.65587	1.61939
20.1743	2.14883	2.34242	1.99923	2.03794	2.23653	1.88998	2.00841	1.84816	1.87493	1.86456	1.61271	1.72881	1.77157	1.76384	1.6081	1.79911	1.57804	1.58283	1.7541	1.72418
20.2786	2.13966	2.2387	2.00768	1.99221	1.82099	1.78052	2.11904	1.78185	1.88055	1.83579	1.81233	1.65592	1.76038	1.70202	1.57723	1.73114	1.72509	1.64887	1.81304	1.60192
20.383	2.0204	2.14362	2.02882	1.96172	1.79912	1.71485	1.7134	1.73965	1.93677	1.96134	1.70035	1.90059	1.70075	1.85804	1.64669	1.68205	1.72509	1.63567	1.86215	1.40979
20.4873	2.13048	1.93617	1.89777	2.06189	1.76631	1.66012	1.74106	1.95667	1.98738	1.75471	1.60784	1.7236	1.73429	1.47239	1.68992	1.63673	1.76921	1.64887	1.56747	1.37486
20.5917	2.27726	1.98803	1.93159	2.12505	1.87567	1.73674	1.79637	1.81802	1.60505	1.86456	1.53481	1.64031	1.76784	1.57248	1.68992	1.52345	1.76921	1.54321	1.48888	1.20019
20.696	2.27726	2.22141	2.21058	2.02705	1.94128	1.92282	2.04528	1.83008	1.68377	1.84887	1.75391	1.6351	1.72684	1.74323	1.64206	1.57631	1.68833	1.54761	1.58711	1.61939
20.8004	1.90114	1.97939	2.02459	1.85065	1.84286	1.8462	1.74106	1.67334	1.73437	1.79394	1.69548	1.65592	1.76038	1.64019	1.63434	1.51967	1.85744	1.46837	1.4103	1.35739
20.9047	2.21304	2.03125	1.97809	2.06189	2.01782	1.85714	1.84247	1.86022	1.75686	1.73117	1.67114	1.68195	1.77529	1.64019	1.68837	1.58764	1.67362	1.48598	1.86215	1.35739
21.009	2.41487	2.19548	1.9485	1.96172	1.91941	1.79147	1.97153	1.73965	1.84682	1.79656	1.60297	1.73922	1.78275	1.74029	1.72697	1.69338	1.81333	1.70611	1.79339	1.61939
21.1134	2.43321	2.20412	2.05418	1.93559	1.86473	1.73674	1.95309	1.78185	1.92553	1.81487	1.63219	1.75483	1.78275	1.7344	1.62971	1.67072	1.55598	1.63567	1.6657	1.49712
21.2177	2.20387	2.07447	2.01191	1.97261	1.95221	1.63823	1.87934	1.76376	1.97051	1.76778	1.69548	1.64031	1.71938	1.71085	1.66059	1.55366	1.76921	1.54321	1.64605	1.70672
21.3221	2.08461	2.08311	2.03727	1.97478	1.43825	1.82431	1.74106	1.72759	1.72312	1.83841	1.71009	1.71319	1.60011	1.73145	1.66985	1.59142	1.7545	1.60045	1.65587	1.37486
21.4264	2.158	2.27327	2.06686	1.91163	2.10531	1.72579	1.55668	1.95667	1.81308	1.78348	1.55429	1.74963	1.75666	1.65197	1.6328	1.59897	1.85009	1.63567	1.54782	1.67179
21.5308	2.12131	1.87566	1.95695	1.89421	1.83192	1.73674	1.70418	1.71553	1.993	1.75994	1.74417	1.62469	1.79393	1.66963	1.62663	1.40261	1.62216	1.43755	1.59693	1.77658
21.6351	2.25891	2.10904	1.86819	1.95954	1.7007	1.71485	1.61199	1.55879	1.9424	1.74424	1.71009	1.61948	1.65602	1.65197	1.64978	1.59519	1.62216	1.54761	1.57729	1.70672
21.7394	2.38735	1.80652	1.85128	1.93559	2.05063	1.63823	1.5659	1.97476	1.94802	1.75471	1.58837	1.61948	1.61129	1.76089	1.67757	1.54988	1.79127	1.58283	1.61658	1.67179
21.8438	1.8461	2.19548	1.94005	1.90728	1.84286	2.06511	1.79637	1.88433	1.96489	1.71024	1.62732	1.60907	1.76038	1.65197	1.65596	1.54988	1.68098	1.5168	1.83269	1.51459
21.9481	2.14883	1.88431	1.902	1.88332	1.72257	1.76958	1.85169	1.69745	1.82995	1.67101	1.74904	1.68195	1.61874	1.73734	1.61891	1.63296	1.76921	1.43755	1.73446	1.53205
22.0525	1.83692	1.9621	1.80055	1.83541	1.74444	1.81336	1.70418	1.66128	1.84682	1.80702	1.64192	1.83813	1.61874	1.69024	1.59575	1.72736	1.51186	1.65328	1.6657	1.60192
22.1568	2.09379	1.85838	1.84282	1.97696	1.87567	1.93376	1.66731	1.64922	1.79059	1.77563	1.66627	1.55181	1.65974	1.59015	1.64361	1.70093	1.7398	1.58283	1.42994	1.14779
22.2611	2.24057	1.73737	2.088	1.88332	1.97408	1.78052	1.83325	1.65525	1.90304	1.58469	1.70522	1.64551	1.52556	1.6343	1.65287	1.53477	1.48245	1.47277	1.85233	1.44472
22.3654	2.1947	2.03989	1.82169	1.86154	1.83192	1.69296	1.52902	1.73965	1.76248	1.87241	1.50073	1.77566	1.66347	1.61959	1.63743	1.64806	1.58539	1.31428	1.47906	1.42726
22.4698	2.00205	1.9621	1.86396	1.88114	1.72257	1.85714	1.75028	1.70951	1.85806	1.77563	1.60784	1.6351	1.62247	1.68141	1.56025	1.52345	1.58539	1.49478	1.93092	1.67179
22.5741	1.96536	1.79787	1.88509	1.79186	1.74444	1.61633	1.44605	1.72156	1.61068	1.86456	1.71496	1.67154	1.7082	1.58426	1.60038	1.51589	1.70304	1.64007	1.69516	1.81152
22.6785	1.87362	1.92753	1.71601	1.91163	1.67883	1.86809	1.77794	1.87228	1.76248	1.78348	1.70522	1.67675	1.65229	1.6137	1.46762	1.53477	1.77656	1.53	1.42994	1.54952
22.7828	2.10296	1.9016	1.87241	1.85937	1.75538	1.60539	1.79637	1.83008	1.67814	1.75732	1.65166	1.61948	1.7082	1.63136	1.67911	1.63673	1.78392	1.46396	1.56747	1.27006
22.8871	1.69932	2.06582	1.89777	1.77443	1.94128	1.53971	1.59356	1.71553	1.68939	1.67101	1.53968	1.53619	1.76411	1.76973	1.57877	1.51589	1.7398	1.49919	1.59693	1.33992
22.9914	1.85527	1.97074	1.91891	1.81799	1.83192	1.62728	1.58434	1.77582	1.80746	1.59254	1.71009	1.67154	1.6672	1.52538	1.56488	1.48946	1.6148	1.39352	1.50853	1.61939
23.0958	1.88279	2.03989	1.77519	1.84848	1.61322	1.74768	1.7595	1.63716	1.66128	1.69716	1.51047	1.68716	1.59638	1.65491	1.55253	1.56876	1.6001	1.48158	1.54782	1.65432
23.2001	2.03874	1.97074	1.77942	1.81581	1.55854	1.72579	1.7134	1.73965	1.81308	1.70763	1.66627	1.55181	1.52556	1.6343	1.63126	1.46303	1.45304	1.53881	1.57729	1.60192
23.3044	2.10296	2.06582	1.66106	1.66555	1.64602	1.87903	1.75028	1.70951	1.86368	1.66578	1.53481	1.52058	1.68956	1.60781	1.64361	1.59897	1.68833	1.41113	1.39065	1.18273
23.4087	1.91949	1.91024	1.93159	1.80057	1.74444	1.83525	1.54746	1.58291	1.79621	1.66054	1.50073	1.55702	1.52556	1.59603	1.62508	1.64429	1.67362	1.44195	1.36118	1.28752
23.5131	1.86444	1.78059	1.84282	1.73523	1.77725	1.52877	1.69497	1.55879	1.8187	1.70763	1.44718	1.73401	1.67838	1.48711	1.62045	1.48191	1.44569	1.48158	1.57729	1.58445
23.6174	1.96536	1.98803	1.80055	1.77443	1.68977	1.75863	1.73184	1.73965	1.8187	1.61346	1.54942	1.61428	1.61502	1.52244	1.59575	1.67072	1.8795	1.31428	1.538	1.27006
23.7217	1.4608	1.8238	1.91046	1.65901	1.7007	1.55066	1.74106	1.58291	1.70063	1.62393	1.66627	1.58304	1.48456	1.50772	1.61891	1.44037	1.59274	1.49919	1.43977	1.37486
23.826	1.71767	1.75465	1.8555	1.73523	1.72257	1.66012	1.55668	1.53468	1.68939	1.62393	1.56889	1.51016	1.47338	1.58426	1.60656	1.53477	1.53392	1.40673	1.58711	1.42726
23.9303	1.79105	1.71144	1.83014	1.66555	1.43825	1.40836	1.63965	1.59497	1.75686	1.53499	1.60297	1.55702	1.52929	1.57248	1.52165	1.43282	1.62216	1.59604	1.42994	1.35739
24.0347	1.70849	1.73737	1.80901	1.73959	1.62415	1.69296	1.62121	1.67334	1.76248	1.54546	1.55916	1.74442	1.65229	1.55482	1.50159	1.58009	1.49716	1.39793	1.36118	1.51459
24.139	1.59841	1.71144	1.84282	1.73088	1.59135	1.5835	1.67653	1.72156	1.78497	1.54023	1.61758	1.55181	1.63365	1.59309	1.48461	1.50834	1.38687	1.38912	1.59693	1.44472
24.2433	1.91031	1.65957	1.89355	1.71128	1.8538	1.90093	1.77794	1.49851	1.6163	1.69193	1.65166	1.64031	1.60011	1.5136	1.52629	1.4517	1.54863	1.3495	1.57729	1.18273
24.3476	1.90114	1.69415	1.73292	1.60457	1.77725	1.79147	1.59356	1.64319	1.57694	1.70239	1.61271	1.71319	1.50692	1.59898	1.43058	1.41771	1.45304	1.47717	1.64605	1.14779
24.4519	2.0204	1.9016	1.67374	1.67644	1.56948	1.63823	1.75028	1.45631	1.56007	1.68932	1.64679	1.49975	1.49201	1.60192	1.57877	1.50456	1.4751	1.31428	1.4103	1.51459
24.5562	1.71767	1.91024	1.77942	1.72652	1.53667	1.73674	1.50137	1.60099	1.8187	1.62654	1.70035	1.57263	1.55911	1.48416	1.48769	1.51967	1.56333	1.56082	1.77375	1.20019
24.6605	1.61675	1.49535	1.74137	1.58933	1.62415	1.66012	1.74106	1.52865	1.52072	1.637	1.46178	1.65072	1.44728	1.49005	1.48306	1.35729	1.57804	1.49919	1.42994	1.20019
24.7648	1.93783	1.79787	1.77942	1.79186	1.46012	1.38647	1.60278	1.50454	1.53759	1.5193	1.48126	1.60387	1.43237	1.42823	1.53709	1.39883	1.54863	1.33189	1.34154	1.06046
24.8692	1.87362	1.49535	1.68642	1.6699	1.6679	1.46309	1.62121	1.51057	1.72312	1.56377	1.45691	1.52058	1.59265	1.493	1.50776	1.6103	1.54863	1.42434	1.45941	1.06046
24.9735	1.9837	1.8238	1.8555	1.62417	1.60228	1.63823	1.40918	1.57085	1.61068	1.6867	1.33519	1.5414	1.57774	1.45178	1.47689	1.43282	1.68098	1.41113	1.65587	1.13033
25.0778	1.79105	1.67686	1.69065	1.68297	1.72257	1.68201	1.39074	1.66128	1.61068	1.56115	1.43257	1.64551	1.48083	1.61664	1.51239	1.45925	1.6148	1.3495	1.54782	1.42726
25.1821	1.73601	1.73737	1.58074	1.71563	1.52574	1.55066	1.50137	1.53468	1.57132	1.54807	1.52994	1.55181	1.42492	1.5136	1.46299	1.42149	1.62216	1.39352	1.54782	1.37486
25.2864	1.65345	1.65957	1.58497	1.63941	1.75538	1.56161	1.35386	1.42014	1.54321	1.55854	1.51047	1.46331	1.5181	1.62547	1.54018	1.53477	1.41628	1.50799	1.34154	1.56699
25.3907	1.72684	1.65957	1.66951	1.65901	1.72257	1.56161	1.63043	1.67334	1.47574	1.59254	1.59324	1.38523	1.56656	1.35757	1.47843	1.39505	1.42363	1.42434	1.47906	1.47965
25.495	1.75436	1.51263	1.64837	1.7287	1.71164	1.64917	1.51981	1.39	1.63317	1.5533	1.44718	1.61428	1.52183	1.47239	1.47997	1.531	1.56333	1.43755	1.46924	1.20019
25.5993	1.8094	1.56449	2.02036	1.66555	1.64602	1.57255	1.63965	1.41411	1.59381	1.55592	1.45691	1.40084	1.42865	1.52538	1.50004	1.38372	1.65157	1.54761	1.69516	1.16526
25.7036	1.61675	1.80652	1.76251	1.59804	1.78818	1.56161	1.2248	1.51057	1.69501	1.63177	1.50073	1.4529	1.41001	1.45178	1.46299	1.49701	1.66627	1.43755	1.64605	1.54952
25.8079	2.0204	1.75465	1.73292	1.61328	1.53667	1.59444	1.58434	1.45028	1.50947	1.50361	1.45691	1.5466	1.4361	1.48416	1.41205	1.53855	1.62951	1.3583	1.45941	1.47965
25.9122	1.71767	1.69415	1.82169	1.68079	1.40545	1.41931	1.51059	1.35985	1.66128	1.59254	1.28164	1.48413	1.45474	1.45767	1.45991	1.47435	1.34275	1.53881	1.4987	1.25259
26.0165	1.70849	1.79787	1.62301	1.63941	1.44919	1.43026	1.25246	1.48645	1.65566	1.58731	1.40823	1.42167	1.49201	1.43117	1.4738	1.44037	1.49716	1.3539	1.42012	1.61939
26.1208	1.60758	1.71144	1.5892	1.62853	1.60228	1.57255	1.51981	1.48042	1.73437	1.51145	1.4277	1.56222	1.49947	1.34874	1.4738	1.47058	1.48981	1.57403	1.45941	1.53205
26.2251	1.59841	1.67686	1.57229	1.63288	1.53667	1.49593	1.52902	1.4322	1.68939	1.56377	1.49099	1.46852	1.43237	1.43412	1.46608	1.48191	1.42363	1.38032	1.47906	1.33992
26.3294	1.61675	1.77194	1.6526	1.58933	1.54761	1.49593	1.42762	1.63716	1.5151	1.47745	1.31572	1.48934	1.41747	1.43706	1.50004	1.41771	1.34275	1.42434	1.52817	1.47965
26.4336	1.83692	1.55585	1.80478	1.58062	1.47106	1.66012	1.43684	1.56482	1.68377	1.46437	1.42283	1.43208	1.49201	1.44884	1.46454	1.4517	1.62951	1.17339	1.29242	1.20019
26.5379	1.80023	1.77194	1.77519	1.58062	1.58041	1.40836	1.60278	1.55277	1.58256	1.41468	1.58837	1.64551	1.52929	1.46944	1.34722	1.42904	1.39422	1.32308	1.2826	1.39232
26.6422	1.66262	1.8238	1.62724	1.5915	1.44919	1.59444	1.51981	1.41411	1.79621	1.47222	1.43744	1.30714	1.46219	1.37229	1.43058	1.51589	1.44569	1.26585	1.4987	1.23512
26.7465	1.78188	1.52992	1.69487	1.53271	1.5148	1.52877	1.34465	1.45631	1.6163	1.55592	1.47639	1.44249	1.44356	1.44295	1.42749	1.42149	1.54863	1.40673	1.36118	1.46219
26.8508	1.65345	1.50399	1.56383	1.53924	1.7007	1.52877	1.38152	1.53468	1.60505	1.44868	1.38875	1.42167	1.41374	1.39585	1.32097	1.31198	1.3354	1.3451	1.26295	1.32246
26.9551	1.40576	1.33976	1.55115	1.59368	1.42732	1.37553	1.61199	1.32368	1.64441	1.47484	1.41796	1.48413	1.48083	1.33697	1.38118	1.3875	1.57069	1.5168	1.22366	1.23512
27.0593	1.60758	1.65957	1.64415	1.58279	1.6679	1.34269	1.42762	1.27546	1.57132	1.48791	1.35954	1.70278	1.38765	1.33402	1.50622	1.36484	1.57804	1.27906	1.54782	1.35739
27.1636	1.83692	1.54721	1.51311	1.45866	1.46012	1.5835	1.53824	1.37794	1.35767	1.33359	1.2719	1.53619	1.41001	1.59309	1.45373	1.42149	1.42363	1.34069	1.52817	1.25259
27.2679	1.73601	1.75465	1.67796	1.59368	1.6679	1.48498	1.35386	1.2634	1.36891	1.4356	1.40823	1.31755	1.37274	1.31047	1.41205	1.31953	1.50451	1.30987	1.67552	0.95566
27.3722	1.66262	1.46077	1.51311	1.48915	1.48199	1.30985	1.3723	1.4322	1.50385	1.5533	1.40823	1.43208	1.32801	1.38407	1.48152	1.30442	1.36481	1.38472	1.40047	1.44472
27.4765	1.58006	1.49535	1.5892	1.54795	1.49293	1.45215	1.46449	1.4322	1.48698	1.50361	1.51534	1.41646	1.46592	1.37524	1.44138	1.36862	1.53392	1.48598	1.37101	1.25259
27.5807	1.6351	1.59907	1.68219	1.46955	1.44919	1.48498	1.52902	1.39603	1.44201	1.50361	1.39362	1.31755	1.48829	1.46061	1.31017	1.4517	1.40893	1.46396	1.27278	1.30499
27.685	1.41493	1.55585	1.61879	1.48044	1.35077	1.49593	1.40918	1.61908	1.67252	1.50361	1.43744	1.45811	1.47338	1.37524	1.42286	1.36107	1.3501	1.20421	1.46924	1.14779
27.7893	1.43328	1.56449	1.53847	1.52399	1.53667	1.57255	1.30777	1.27546	1.45325	1.45391	1.39362	1.39043	1.36155	1.32519	1.35185	1.4517	1.48245	1.20861	1.2826	1.42726
27.8936	1.61675	1.59043	1.58497	1.5915	1.7007	1.39742	1.47371	1.19709	1.5151	1.42775	1.2719	1.177	1.42865	1.33991	1.39661	1.33086	1.4751	1.3539	1.32189	1.56699
27.9978	1.61675	1.78923	1.57651	1.58062	1.3289	1.26607	1.34465	1.40808	1.47012	1.56377	1.42283	1.45811	1.5852	1.35463	1.31171	1.34219	1.35746	1.38032	1.42994	1.13033
28.1021	1.51584	1.56449	1.61033	1.47826	1.29609	1.38647	1.51059	1.41411	1.50947	1.52715	1.30598	1.52058	1.44728	1.34874	1.35339	1.37617	1.32069	1.32748	1.44959	0.90326
28.2064	1.50667	1.46077	1.56806	1.4456	1.52574	1.52877	1.39996	1.31163	1.47012	1.49838	1.48126	1.46852	1.50692	1.3458	1.34876	1.36107	1.52657	1.11176	1.34154	1.20019
28.3106	1.57089	1.49535	1.45393	1.46084	1.61322	1.39742	1.60278	1.51057	1.30145	1.52453	1.31085	1.38523	1.45847	1.28986	1.39507	1.42149	1.39422	1.39793	1.11561	1.16526
28.4149	1.66262	1.55585	1.37784	1.39551	1.41638	1.53971	1.50137	1.39	1.47012	1.52453	1.35467	1.29673	1.35037	1.40173	1.37037	1.48946	1.26187	1.24384	1.42994	1.39232
28.5191	1.76353	1.53856	1.50465	1.48915	1.67883	1.50688	1.3723	1.42014	1.50385	1.35713	1.37414	1.40084	1.29819	1.3193	1.40433	1.31575	1.3501	1.27025	1.46924	1.53205
28.6234	1.44245	1.61636	1.44125	1.38462	1.53667	1.51782	1.48293	1.37191	1.29582	1.42775	1.38388	1.32796	1.2721	1.44295	1.44756	1.29309	1.51186	1.53	1.30225	1.25259
28.7277	1.58923	1.39162	1.4962	1.44777	1.36171	1.35363	1.32621	1.4322	1.49261	1.4696	1.33033	1.32796	1.41747	1.31636	1.44601	1.42904	1.43098	1.37591	1.30225	1.54952
28.8319	1.54337	1.4867	1.61879	1.38244	1.41638	1.34269	1.29855	1.35383	1.44763	1.25774	1.29624	1.3592	1.42119	1.38996	1.31325	1.28932	1.51922	1.45516	1.4103	1.35739
28.9362	1.53419	1.45213	1.60188	1.34542	1.6679	1.24418	1.23402	1.43822	1.45887	1.45653	1.20861	1.44769	1.32055	1.33108	1.39044	1.30442	1.49716	1.34069	1.20402	1.44472
29.0404	1.45163	1.65093	1.53847	1.58279	1.31797	1.40836	1.51981	1.33574	1.5657	1.48007	1.46178	1.41125	1.39883	1.26043	1.37963	1.31953	1.37951	1.26145	1.31207	1.23512
29.1447	1.46998	1.35705	1.38207	1.4848	1.63509	1.34269	1.44605	1.42617	1.38016	1.40683	1.21834	1.28111	1.20128	1.44295	1.3009	1.33086	1.26187	1.16459	1.29242	1.30499
29.2489	1.41493	1.52128	1.47506	1.46737	1.44919	1.06904	1.50137	1.28148	1.61068	1.42775	1.46178	1.45811	1.36901	1.44295	1.3642	1.37995	1.48245	1.29226	1.27278	1.06046
29.3532	1.6351	1.40891	1.4962	1.48044	1.143	1.40836	1.27089	1.38397	1.43076	1.37283	1.21834	1.21864	1.43237	1.28986	1.18976	1.27421	1.56333	1.31868	1.39065	1.20019
29.4574	1.64428	1.55585	1.42011	1.44995	1.18674	1.51782	1.28933	1.31163	1.60505	1.45914	1.41796	1.42687	1.2721	1.55776	1.23916	1.35729	1.32805	1.23503	1.37101	1.40979
29.5617	1.59841	1.40027	1.42434	1.36284	1.16487	1.52877	1.42762	1.29354	1.53759	1.47222	1.52507	1.40605	1.36901	1.24276	1.36111	1.27421	1.27658	1.26585	1.24331	1.32246
29.6659	1.36906	1.59907	1.33134	1.43471	1.37264	1.41931	1.33543	1.28751	1.25084	1.35452	1.3498	1.46852	1.41747	1.33697	1.35957	1.19869	1.38687	1.16899	1.35136	1.04299
29.7701	1.48832	1.59043	1.4962	1.35195	1.40545	1.27701	1.17871	1.40808	1.39703	1.3519	1.30111	1.45811	1.3541	1.34874	1.33023	1.2289	1.37951	1.27465	1.21384	1.20019
29.8744	1.57089	1.33112	1.48352	1.43906	1.40545	1.51782	1.21558	1.28148	1.47012	1.3859	1.21834	1.31755	1.2311	1.36346	1.37191	1.33463	1.35746	1.19981	1.42994	1.33992
29.9786	1.4975	1.4867	1.39052	1.40422	1.40545	1.38647	1.33543	1.23326	1.36329	1.20281	1.26216	1.26029	1.31683	1.35463	1.26231	1.24023	1.48981	1.3539	1.25313	1.35739
30.0829	1.39659	1.40891	1.42011	1.36938	1.33984	1.35363	1.4184	1.23928	1.45887	1.33098	1.30111	1.30714	1.28328	1.28692	1.26694	1.13827	1.48245	1.20861	1.25313	1.16526
30.1871	1.37824	1.22739	1.27639	1.40422	1.25235	1.40836	1.34465	1.35383	1.35767	1.37021	1.34493	1.23426	1.18264	1.33108	1.36883	1.41016	1.51186	1.28786	1.47906	1.39232
30.2913	1.39659	1.31383	1.29752	1.45866	1.38358	1.35363	1.47371	1.28751	1.39703	1.4016	1.27677	1.33837	1.24973	1.3458	1.33023	1.3082	1.29863	1.13377	1.30225	1.21766
30.3956	1.40576	1.50399	1.59765	1.33453	1.41638	1.30985	1.31699	1.20311	1.21711	1.40944	1.42283	1.35399	1.34665	1.28692	1.24996	1.33841	1.37216	1.20861	1.51835	1.16526
30.4998	1.76353	1.50399	1.49197	1.39115	1.38358	1.47404	1.52902	1.43822	1.41389	1.38329	1.35954	1.29152	1.3951	1.34874	1.29319	1.244	1.21775	1.27025	1.26295	1.25259
30.604	1.4608	1.49535	1.36516	1.39986	1.19768	1.38647	1.42762	1.32971	1.26771	1.37021	1.22808	1.31755	1.29446	1.37524	1.29319	1.2289	1.43834	1.19981	1.30225	1.39232
30.7082	1.43328	1.73737	1.48352	1.34978	1.12113	1.22228	1.20636	1.14886	1.36329	1.40944	1.27677	1.39564	1.21246	1.19566	1.34258	1.21002	1.39422	1.22182	1.25313	1.30499
30.8124	1.45163	1.49535	1.50465	1.40204	1.27422	1.16756	1.38152	1.27546	1.45887	1.45129	1.31085	1.2759	1.19382	1.3458	1.28701	1.33841	1.30599	1.24824	1.32189	1.21766
30.9167	1.26815	1.33112	1.46661	1.33018	1.30703	1.38647	1.21558	1.32971	1.40827	1.32836	1.22808	1.34358	1.24601	1.30164	1.29319	1.22512	1.27658	1.25264	1.44959	1.27006
31.0209	1.42411	1.50399	1.39475	1.22565	1.36171	1.48498	1.08652	1.21517	1.36329	1.42775	1.26703	1.26029	1.32428	1.25748	1.25459	1.13827	1.46039	1.25264	1.42012	1.21766
31.1251	1.6351	1.27926	1.36939	1.24742	1.25235	1.11283	1.26168	1.23928	1.31269	1.29436	1.25729	1.3592	1.32801	1.21921	1.3148	1.25156	1.41628	1.23503	1.16472	1.18273
31.2293	1.43328	1.46077	1.47506	1.44777	1.25235	1.3208	1.20636	1.179	1.26771	1.2185	1.29624	1.34879	1.25346	1.31342	1.3503	1.34974	1.23981	1.21302	1.22366	1.23512
31.3335	1.45163	1.29654	1.26371	1.40204	1.6679	1.29891	1.2248	1.2634	1.41389	1.31005	1.34493	1.21864	1.33919	1.2251	1.2762	1.29309	1.43098	1.06333	1.23348	1.28752
31.4378	1.48832	1.53856	1.63147	1.32582	1.17581	1.09093	1.4184	1.31163	1.36891	1.32836	1.20861	1.19261	1.27955	1.19271	1.32097	1.28177	1.50451	1.37591	1.46924	1.14779
31.542	1.40576	1.41755	1.4962	1.20169	1.26329	1.46309	1.3723	1.29957	1.41389	1.3179	1.36441	1.43208	1.21246	1.36346	1.2654	1.25911	1.35746	1.23503	1.20402	1.20019
31.6462	1.46998	1.2879	1.35248	1.36938	1.3289	1.10188	1.28011	1.31765	1.27896	1.32051	1.3498	1.2759	1.37274	1.28103	1.3009	1.16848	1.37216	1.03691	1.4987	1.09539
31.7504	1.35989	1.29654	1.46661	1.35631	1.56948	1.29891	1.14183	1.32971	1.32956	1.30744	1.17453	1.32276	1.37274	1.29281	1.31017	1.17225	1.4751	1.1822	1.18437	1.33992
31.8546	1.59841	1.30519	1.46238	1.30404	1.67883	1.25512	1.45527	1.19709	1.41389	1.3179	1.23782	1.41646	1.35037	1.24276	1.24224	1.19491	1.23246	1.1822	1.17455	1.21766
31.9588	1.54337	1.4262	1.26793	1.23653	1.15394	1.4412	1.29855	1.16694	1.53196	1.26297	1.21348	1.30714	1.21246	1.37229	1.32406	1.18358	1.35746	1.21742	1.17455	1.09539
32.063	1.24981	1.44348	1.35248	1.37373	1.3289	1.04715	1.27089	1.36588	1.34642	1.24466	1.14531	1.16138	1.33919	1.29281	1.31325	1.18358	1.26922	1.19541	1.06649	1.25259
32.1672	1.45163	1.40891	1.36093	1.30404	1.30703	1.28796	1.16949	1.28751	1.3914	1.28128	1.27677	1.28632	1.34665	1.24865	1.29627	1.23645	1.26187	1.16899	1.4103	1.14779
32.2714	1.39659	1.53856	1.30598	1.32582	1.48199	1.0581	1.31699	1.29354	1.18338	1.31267	1.17453	1.34879	1.15282	1.2251	1.33178	1.27421	1.27658	1.09415	1.21384	1.06046
32.3756	1.58006	1.39162	1.4032	1.29969	1.46012	1.20039	1.18792	1.48042	1.16651	1.37021	1.30598	1.28111	1.26092	1.30458	1.23607	1.18358	1.28393	1.23943	1.34154	1.18273
32.4798	1.38741	1.39162	1.42011	1.34542	1.05552	1.16756	1.63043	1.18503	1.35205	1.26559	1.36441	1.2707	1.2721	1.16033	1.31325	1.27421	1.25452	1.16899	1.25313	0.97313
32.584	1.18559	1.37434	1.28062	1.32364	1.35077	1.28796	1.49215	1.23326	1.40265	1.24989	1.13558	1.20823	1.22364	1.21038	1.20674	1.28177	1.36481	1.31428	1.2826	0.97313
32.6882	1.38741	1.3484	1.33134	1.29098	1.21955	1.07999	1.36308	1.16694	1.38578	1.33359	1.13071	1.31235	1.32428	1.30164	1.23298	1.24778	1.37216	1.11616	1.14508	1.25259
32.7923	1.4608	1.39162	1.41588	1.27573	1.09926	1.39742	1.32621	1.28148	1.40265	1.31005	1.02846	1.32796	1.26092	1.2251	1.26694	1.22135	1.25452	1.19541	1.19419	1.09539
32.8965	1.26815	1.39162	1.37361	1.27791	1.15394	1.23323	1.28011	1.21517	1.26209	1.27082	1.11123	1.20823	1.17146	1.26631	1.27312	1.22512	1.38687	1.23943	1.12543	1.21766
33.0007	1.44245	1.43484	1.33557	1.328	1.38358	1.25512	1.2248	1.26943	1.37454	1.27866	1.09176	1.24467	1.20501	1.13972	1.19284	1.19869	1.24717	1.16459	1.25313	0.8858
33.1049	1.33237	1.2879	1.34402	1.29969	1.37264	1.07999	1.11417	1.23928	1.32394	1.22374	1.33519	1.26549	1.18264	1.30164	1.28084	1.21757	1.49716	1.03251	1.22366	1.11286
33.2091	1.20394	1.33112	1.30598	1.28009	1.09926	1.24418	1.15105	1.35383	1.21149	1.2342	0.91161	1.2759	1.24601	1.28692	1.23761	1.21002	1.35746	1.05012	1.23348	1.25259
33.3132	1.44245	1.37434	1.30598	1.24089	1.08832	1.28796	1.24324	1.0946	1.22273	1.33359	1.25243	1.32276	1.30937	1.18094	1.27312	1.10051	1.15158	1.33629	1.37101	1.13033
33.4174	1.1489	1.30519	1.34402	1.35195	1.143	1.15661	1.2248	1.16091	1.43076	1.35452	1.24756	1.14576	1.31683	1.18388	1.17895	1.25156	1.2104	1.16019	1.01738	1.06046
33.5216	1.17642	1.14096	1.33134	1.29969	1.38358	1.07999	1.25246	1.11871	1.31831	1.25251	1.17939	1.22385	1.15282	1.29281	1.23607	1.25533	1.21775	1.26585	1.17455	1.23512
33.6258	1.27733	1.18418	1.23834	1.18645	1.07739	1.39742	1.13261	1.32368	1.35767	1.21589	1.15018	1.15097	1.18637	1.16622	1.25768	1.17981	1.0854	1.28786	1.14508	1.27006
33.7299	1.30485	1.16689	1.22566	1.28227	1.24142	1.34269	1.39074	1.37794	1.30145	1.34405	1.21348	1.02603	1.24228	1.26337	1.26077	1.18358	1.23981	1.12497	1.26295	1.18273
33.8341	1.22229	1.23604	1.22566	1.23871	1.17581	1.20039	1.16949	1.28751	1.35205	1.1505	1.05768	1.22385	1.16773	1.21038	1.28855	1.19869	1.37951	1.16019	1.17455	1.35739
33.9383	1.35989	1.2879	1.30175	1.24089	1.37264	1.11283	1.09573	1.19106	1.189	1.29959	1.23782	1.39043	1.31683	1.06024	1.17741	1.30442	1.26187	1.22182	1.17455	1.14779
34.0424	1.30485	1.21875	1.18339	1.28444	1.20861	1.34269	1.33543	1.11269	1.21711	1.29697	1.15992	1.33317	1.14537	1.28692	1.22681	1.32708	1.24717	1.13817	1.31207	1.00806
34.1466	1.31402	1.29654	1.25525	1.26702	1.16487	1.46309	1.0312	1.1368	1.32956	1.21066	1.17939	1.15617	1.22737	1.31047	1.17895	1.09295	1.32069	1.19541	0.95844	1.09539
34.2507	1.24981	1.20146	1.26793	1.28662	1.24142	1.06904	1.32621	1.10666	1.30707	1.28651	1.17453	1.18741	1.18637	1.28103	1.14345	1.1496	1.54128	0.90484	1.42994	1.37486
34.3549	1.20394	1.21011	1.27639	1.14943	1.33984	1.15661	1.19714	1.10666	1.26771	1.32575	1.14044	1.20823	1.17891	1.23687	1.18204	1.20246	1.29863	1.16459	1.10579	0.92073
34.4591	1.22229	1.35705	1.23412	1.17774	0.97897	1.12377	1.19714	1.19709	1.20024	1.14788	1.16966	1.22905	1.17519	1.12206	1.19902	1.15337	1.23981	1.13817	1.06649	0.95566
34.5632	1.24063	1.36569	1.34402	1.23	1.43825	1.25512	1.27089	1.03432	1.24522	1.17665	1.05281	1.22905	1.18637	1.1515	1.18821	1.13827	1.0854	1.08094	1.18437	1.18273
34.6674	1.37824	1.23604	1.30175	1.14943	1.28516	1.18945	1.23402	1.02226	1.18338	1.22635	1.35467	1.13535	1.18264	1.22215	1.20365	1.1647	1.28393	1.17339	1.40047	1.04299
34.7715	1.22229	1.06316	1.06081	1.26702	1.31797	1.27701	1.16027	1.28148	1.26209	1.32313	1.09663	1.28632	1.18264	1.23687	1.17432	1.21002	1.20305	1.14698	1.03703	1.18273
34.8757	1.36906	1.21011	1.20453	1.16685	1.07739	1.22228	1.14183	1.12474	1.11591	1.24466	1.25729	1.29673	1.14537	1.18388	1.19902	1.07407	1.43098	1.24824	1.11561	1.13033
34.9798	1.27733	1.21011	1.37784	1.16031	0.93523	1.04715	1.18792	1.1368	1.35205	1.22897	1.18426	1.15097	1.18264	1.06024	1.15888	1.12316	1.16629	1.21742	1.13525	1.18273
35.0839	1.30485	1.23604	1.18339	1.24089	1.20861	1.1785	1.0312	1.19106	1.21149	1.22374	1.23782	1.177	1.22364	1.27514	1.18513	1.22512	1.40893	1.09855	1.14508	1.18273
35.1881	1.38741	1.32247	1.17916	1.21911	1.16487	1.14566	1.12339	1.24531	1.26209	1.22897	1.07228	1.11453	1.11928	1.18094	1.20674	1.12694	1.27658	1.16019	1.05667	1.18273
35.2922	1.16724	1.24468	1.14112	1.11458	1.143	1.12377	1.25246	1.14886	1.32956	1.09557	1.21834	1.22905	1.30192	1.15444	1.20365	1.09673	1.2104	1.16019	1.23348	0.9382
35.3963	1.29568	1.18418	1.23412	1.19734	1.143	1.24418	0.99433	1.20311	1.26771	1.1845	1.07715	1.13014	1.13419	1.21038	1.15116	1.10428	1.05599	1.08534	1.25313	1.11286
35.5005	1.22229	1.17553	1.23834	1.22129	1.21955	0.99242	1.16949	1.24531	1.20024	1.12173	1.18913	1.08329	1.06709	1.19271	1.17895	1.04009	1.0707	1.16019	1.17455	1.09539
35.6046	1.18559	1.2879	1.34402	1.16467	1.24142	1.13472	1.24324	1.29354	1.30145	1.18973	1.10149	1.0937	1.15282	1.13972	1.11412	1.04009	1.18834	1.20421	1.07632	1.28752
35.7087	1.21311	1.09774	1.18339	1.13636	1.17581	1.10188	1.13261	1.05843	1.27333	1.2002	1.23782	1.10412	1.10064	1.09556	1.17586	1.06274	1.14423	1.15578	1.25313	1.20019
35.8128	1.04799	1.05452	1.25948	1.14289	0.94616	1.12377	1.14183	1.19106	1.20024	1.22635	1.08689	1.14576	1.17146	1.20449	1.17278	1.18358	1.17364	0.96207	1.1549	1.13033
35.917	1.31402	1.27061	1.19185	1.12112	1.19768	1.29891	1.23402	0.9258	1.31831	1.17142	1.10636	1.09891	0.94782	1.21627	1.13264	1.0854	1.0854	1.09855	1.13525	0.76353
36.0211	1.10303	1.09774	1.2003	1.21258	1.05552	1.01431	1.14183	1.0102	1.25084	1.18189	0.99925	1.04685	1.01864	1.09556	1.15425	1.0703	1.1957	1.08975	0.94862	1.30499
36.1252	1.43328	1.29654	1.19185	1.11458	1.16487	1.03621	1.28011	1.02829	1.09342	1.15573	1.15992	1.26029	1.07082	1.13384	1.13727	1.17981	1.20305	1.12497	1.2826	0.9906
36.2293	1.3232	1.0891	1.12844	1.17991	1.143	1.22228	1.10495	1.15489	1.26209	1.07988	1.11123	1.17179	1.05218	1.21332	1.16043	1.05519	1.16629	0.96207	1.26295	1.02553
36.3334	1.13972	1.05452	1.10308	1.21694	1.19768	0.93769	1.16949	1.13077	1.15526	1.09819	1.07715	1.24988	1.123	1.25159	1.07861	1.13827	1.09276	1.11616	0.95844	1.00806
36.4375	1.26815	1.04588	1.22566	1.18209	1.11019	1.11283	1.17871	1.17297	1.22835	1.18712	1.18913	1.01562	1.14164	1.15444	1.16351	1.10051	1.23981	1.05452	1.04685	0.97313
36.5416	1.17642	1.10638	1.01431	1.14943	1.19768	1.12377	1.00355	1.04034	1.17213	1.17142	0.94083	1.15617	1.07082	1.04846	1.16197	1.05897	0.95306	1.16459	1.14508	1.00806
36.6457	1.27733	1.2879	1.25948	1.10369	0.9571	1.06904	0.96667	1.15489	1.02595	1.16096	1.07715	1.04165	1.1901	1.08379	1.12955	1.07407	1.15893	1.08975	0.98791	0.97313
36.7499	1.36906	1.33976	1.14957	1.14289	1.11019	1.1785	1.05886	1.04034	1.15526	1.10865	1.04794	1.13014	1.20873	1.14856	1.12183	1.02876	1.06335	1.09415	1.31207	1.02553
36.8539	1.13055	1.07181	1.11576	1.08192	1.17581	1.21134	1.14183	1.08254	1.0878	1.23943	1.09663	1.07809	1.02609	1.17211	1.07089	1.12694	1.32805	1.08975	1.33171	0.9382
36.9581	1.1122	1.18418	1.12844	1.13854	1.06645	1.03621	1.16949	1.16091	1.20024	1.14004	1.04307	1.177	1.16773	1.14856	1.18204	1.04764	1.13687	1.10295	1.19419	1.04299
37.0621	1.08468	1.0113	1.14112	1.18862	1.44919	1.0581	1.08652	0.98006	1.13277	1.06941	1.12097	1.09891	1.13419	1.02785	1.1064	1.00988	1.23981	1.00169	1.22366	1.28752
37.1662	1.12138	1.16689	1.13689	1.04489	1.09926	1.04715	1.14183	1.11269	1.08217	1.1008	1.14531	1.14056	1.05591	1.11323	1.14962	1.1496	1.15158	1.05452	1.05667	0.97313
37.2703	1.03881	0.90758	1.19607	1.08192	1.15394	1.0581	1.16949	1.21517	0.98097	1.17665	1.04794	1.16138	1.06337	1.13384	1.15116	1.0703	1.10746	1.09415	1.09596	1.07793
37.3744	1.21311	1.0891	1.09885	1.19951	1.07739	1.09093	1.04042	0.98609	1.06531	1.12173	0.97004	1.0885	1.14909	1.18388	1.07707	1.02876	1.2104	1.17339	1.1549	1.32246
37.4785	1.21311	1.19282	1.1073	1.18645	1.13206	1.04715	0.85604	0.98609	1.189	1.09034	1.00899	1.177	1.123	1.09556	1.18976	1.20624	1.2104	1.11616	1.08614	1.09539
37.5826	1.12138	1.20146	1.21721	1.03836	1.3289	1.14566	1.16949	0.97403	1.09904	1.09296	1.0382	1.12494	1.05964	1.125	1.13881	1.11184	0.99717	1.20421	0.99773	1.20019
37.6867	1.16724	1.17553	1.05658	1.02965	1.06645	1.13472	1.24324	1.08254	1.20587	1.11388	1.02359	1.12494	1.07082	1.17505	1.12183	1.11184	1.30599	1.17339	1.20402	1.18273
37.7907	1.27733	1.21875	1.22566	1.12983	1.21955	1.10188	1.16027	1.02226	1.11029	1.12434	1.12584	1.22905	1.10809	1.11028	1.08015	1.13827	1.29863	1.00169	0.94862	1.21766
37.8948	1.1489	1.18418	1.06503	1.09498	1.03365	1.02526	1.20636	0.94992	1.0878	1.17142	0.99925	0.94794	1.082	1.13384	1.10485	1.11939	1.18099	0.94006	1.1549	1.20019
37.9989	1.16724	1.09774	1.11153	1.06667	0.84775	1.03621	1.19714	1.16091	1.21149	1.05634	1.05768	1.10412	1.14537	1.11912	1.10022	1.14204	1.26187	0.97528	1.12543	0.8858
38.1029	1.2865	1.0891	1.22989	1.07103	0.93523	1.11283	1.02198	1.1368	0.9641	1.10342	1.09663	1.10412	1.14164	1.10145	1.12801	1.10806	1.03394	1.0061	1.16472	1.07793
38.207	0.9746	1.15824	1.04812	1.11676	1.05552	1.13472	0.97589	1.0946	1.189	1.19235	1.01386	1.04685	1.02609	1.03374	1.14345	1.03631	1.10746	1.16459	1.03703	1.32246
38.3111	1.00212	1.1496	1.05658	1.09063	1.02271	1.04715	1.02198	1.04637	1.19462	1.03541	1.06741	1.15617	1.15282	0.99253	1.11103	1.17981	1.07805	1.02811	0.99773	1.07793
38.4151	1.16724	0.97673	1.12421	1.14725	1.18674	1.07999	1.27089	0.93183	1.14964	1.14788	1.00412	1.06247	1.11928	1.16328	1.13264	1.13449	1.17364	1.11176	1.21384	1.06046
38.5192	1.10303	1.15824	1.03122	1.06232	1.20861	1.23323	1.0773	1.03432	1.09904	1.02756	1.194	1.177	1.06337	1.11028	1.06317	1.03253	1.13687	1.1866	1.10579	1.00806
38.6232	1.15807	0.96809	1.16648	0.99916	1.25235	1.09093	0.90214	1.05843	1.16651	1.09819	0.85806	1.09891	1.04846	0.98664	1.1172	0.97211	1.03394	1.06773	1.09596	1.09539
38.7273	1.02046	0.94215	1.11576	1.00134	1.20861	1.06904	1.12339	1.19709	1.11029	1.05895	0.95543	1.07809	1.10809	1.06907	1.08787	1.12694	1.01923	1.08094	1.07632	1.11286
38.8314	1.04799	1.12367	1.11153	1.15378	1.07739	1.12377	0.98511	1.11269	1.03719	1.1165	1.02846	1.177	1.08573	1.08968	1.10331	1.08163	1.15893	0.93125	1.07632	0.8858
38.9354	1.00212	1.01995	0.99317	1.10587	0.91336	0.97053	1.0312	1.01623	1.09342	1.15311	1.09176	1.14576	1.06337	1.07201	1.05237	1.05897	1.29863	0.96207	1.27278	1.21766
39.0395	0.9379	1.05452	1.05235	1.0253	0.84775	1.14566	1.06808	1.08254	0.99222	1.17665	0.89214	0.99479	1.06709	1.08085	1.0925	1.05897	1.17364	1.14258	0.94862	1.14779
39.1435	1.06633	1.22739	1.01008	1.07756	0.81494	1.06904	0.95745	0.79921	1.11591	1.08249	1.03333	1.13014	1.00373	1.04257	1.11566	1.05897	1.05599	0.98849	1.22366	1.09539
39.2475	0.94707	0.98537	0.89595	1.08627	0.98991	1.0581	0.99433	1.05843	0.99222	1.07988	1.07228	0.92191	1.03355	1.18094	1.03539	1.18358	0.96041	1.12937	0.92897	0.95566
39.3516	1.05716	1.06316	1.17494	1.04272	1.08832	1.10188	1.12339	1.10063	1.27896	1.12173	1.19887	0.92191	1.041	1.04846	1.10794	0.93058	0.98247	1.10736	1.23348	1.18273
39.4556	1.30485	1.03723	1.03967	1.0253	0.88055	0.92675	0.99433	0.99815	1.14964	1.05634	1.01386	0.93753	1.01491	1.08673	1.07707	1.03631	1.10746	1.0193	1.22366	0.92073
39.5596	1.10303	1.0113	0.97626	0.97739	1.09926	0.97053	0.81917	1.04637	1.02033	1.11126	0.93109	0.93233	1.21991	1.09556	1.06163	1.23267	1.00452	1.0105	1.24331	1.00806
39.6637	1.1489	0.96809	1.08194	1.16031	1.11019	1.20039	0.96667	1.07049	1.08217	1.02495	1.06254	1.11453	1.00373	1.14561	1.06935	0.97967	0.93835	1.00169	1.08614	1.28752
39.7677	0.98377	1.04588	1.06081	1.12329	1.15394	1.07999	1.02198	0.99212	1.05406	0.98833	0.97491	1.06247	1.11182	1.11028	1.06472	0.95701	1.2104	0.96207	1.07632	1.11286
39.8717	1.24063	1.02859	0.9974	1.05578	0.94616	1.10188	0.94823	1.0102	1.14402	1.04326	1.06254	1.00521	0.99627	0.95426	1.05082	1.01365	1.20305	1.12056	1.12543	1.06046
39.9757	1.1489	1.10638	1.06503	1.06449	1.01178	1.00337	0.93901	0.95595	1.02595	1.0328	1.05768	1.0885	1.07455	1.09262	1.07861	0.99855	1.31334	1.11616	1.00756	1.13033
40.0797	1.08468	1.02859	1.06503	1.02747	1.13206	0.93769	0.94823	0.91375	1.03157	1.07988	1.07715	1.05206	1.06337	1.07496	1.04311	1.03631	1.1957	0.99289	1.14508	1.11286
40.1838	1.08468	1.12367	1.03122	1.06449	1.13206	0.95958	0.98511	1.08254	1.04282	1.06418	0.93596	1.07809	1.07455	1.11028	1.02767	1.0061	1.16629	0.99289	1.05667	0.95566
40.2878	0.94707	0.94215	1.10308	1.06667	1.19768	0.87202	1.15105	0.97403	1.14964	1.02495	0.94569	1.11973	1.14537	1.06024	1.11103	1.02498	1.13687	1.00169	0.98791	1.11286
40.3918	1.16724	1.03723	1.07771	0.99916	1.16487	1.14566	1.0312	1.03432	0.98097	1.03018	1.06254	1.12494	1.04473	1.00136	1.07861	1.04009	0.96776	1.0193	1.01738	0.79846
40.4958	1.1122	1.12367	1.09462	0.97956	0.90242	1.07999	0.93901	0.91977	1.05406	1.04849	1.03333	0.99479	1.16028	1.11617	1.10794	1.00988	1.10011	0.95767	1.16472	1.11286
40.5998	1.10303	1.01995	1.0439	1.10152	1.30703	0.99242	1.12339	1.16694	1.22273	1.10342	0.97978	1.10932	0.89191	1.06907	1.01069	0.90037	1.13687	0.99289	1.0272	0.9906
40.7038	0.94707	0.99402	1.16648	1.00352	1.08832	0.95958	1.19714	0.99212	1.00908	1.11388	0.88727	1.01041	1.08573	1.0779	1.08479	0.92302	1.06335	1.00169	0.98791	0.9382
40.8078	0.98377	1.06316	1.03122	1.01876	1.15394	0.7954	0.89292	1.10666	1.04282	0.99356	0.95056	1.07809	1.05591	1.0308	1.00606	1.05142	1.0854	0.91364	0.90933	1.14779
40.9118	1.1122	1.03723	0.9974	1.07321	1.13206	0.95958	1.06808	0.968	1.14402	1.00926	0.98951	1.16138	1.02236	1.0308	1.04002	0.93813	1.14423	0.86521	1.00756	0.97313
41.0158	0.9746	0.96809	0.99317	1.06232	1.05552	1.1785	0.96667	0.87758	1.02595	1.1008	0.9603	0.91671	1.10064	1.06907	1.00142	1.09295	1.02658	1.11616	1.05667	1.11286
41.1198	1.07551	1.11503	1.01853	0.99481	0.90242	1.04715	1.0773	0.97403	0.97535	0.9491	1.04794	1.07288	1.03355	1.06907	0.95511	1.00988	1.04129	1.0193	0.95844	0.86833
41.2238	1.02964	0.91622	1.18339	1.02094	0.94616	0.9158	1.01276	1.10063	1.13277	1.03018	1.01873	0.98438	0.97764	1.05141	1.00142	0.95701	1.10011	1.05452	1.12543	0.8858
41.3277	0.9379	1.10638	1.05235	0.97739	1.05552	0.99242	1.04042	1.11269	1.07093	0.98571	1.05768	1.06767	0.95154	1.07496	1.03539	0.97211	1.05599	1.0193	0.8995	0.95566
41.4317	1.03881	1.02859	1.07349	1.02965	1.06645	1.06904	1.16949	1.10666	1.07093	1.1505	1.05768	1.00521	1.11555	1.13678	1.057	1.00232	1.01188	1.02811	0.98791	1.13033
41.5357	1.08468	0.91622	1.03122	0.99698	0.86962	0.81729	0.97589	0.95595	0.9135	0.97002	1.07228	1.01041	0.94782	0.89243	1.04156	0.97211	1.16629	0.94886	1.05667	1.07793
41.6397	0.94707	0.85572	0.96358	0.97956	1.07739	1.06904	1.19714	0.89566	1.02595	1.05372	0.97004	0.98959	1.06337	0.97781	1.04619	0.89659	0.931	0.97528	0.98791	1.00806
41.7436	0.99294	0.88165	1.03122	0.98392	1.24142	0.87202	1.0312	0.96197	0.92475	0.96479	1.04307	0.98438	1.00745	0.90715	1.03539	1.04764	1.03394	0.96647	0.91915	0.71113
41.8476	0.88286	1.09774	0.91286	1.06232	0.84775	1.04715	0.95745	1.02829	1.14964	1.00141	0.99438	0.98959	0.99627	0.96014	1.00914	0.99477	0.91629	0.99289	1.1549	1.09539
41.9516	0.91955	1.12367	1.02699	1.01658	0.81494	1.00337	0.94823	1.00417	1.05406	0.97787	1.02846	0.89588	1.02609	0.9837	0.96438	0.96834	0.87953	0.99729	1.00756	1.16526
42.0555	0.98377	0.94215	0.97204	1.01005	0.88055	1.03621	0.95745	0.9258	0.87415	1.0171	0.81911	0.96356	0.918	0.98958	0.93505	1.02876	0.92364	1.03251	1.01738	1.00806
42.1595	1.03881	0.77793	1.05658	1.02747	0.88055	1.03621	0.87448	1.0524	0.94724	0.98048	0.97004	1.02603	0.94409	1.01902	1.00914	0.95701	0.92364	1.0149	1.03703	0.85086
42.2635	1.01129	1.07181	1.05235	0.94036	1.09926	0.82823	0.76385	0.98609	0.98659	1.00402	0.98951	0.92191	1.07455	1.14856	0.9829	1.09673	1.01188	0.99289	1.01738	1.04299
42.3674	1.18559	1.16689	0.92131	1.00352	1.13206	1.03621	1.12339	0.96197	0.89101	1.01972	0.95056	1.07288	1	0.98075	0.93196	1.13072	1.12217	1.00169	1.07632	1.02553
42.4714	1.02046	1.02859	0.94667	0.9861	1.06645	1.0581	0.93901	0.98006	1.06531	0.91509	1.05281	1.01562	1.07082	0.92482	0.94122	0.9268	0.931	1.0061	0.98791	1.07793
42.5753	0.95625	1.00266	0.95935	0.9861	0.96804	1.13472	1.02198	1.02829	1.02595	0.95956	0.99438	1.05726	0.88445	1.0043	1.01069	1.0061	1.09276	1.02371	0.85039	0.85086
42.6793	1.03881	0.84707	0.96358	0.97085	1.13206	1.04715	0.89292	1.04637	0.93599	1.07726	0.98464	0.9063	1.00373	1.01019	0.99062	0.97967	0.98982	0.99729	1.23348	0.74607
42.7832	0.90121	1.0113	0.92976	0.91641	0.81494	1.07999	0.85604	0.94389	1.03157	0.99618	1.07715	1.01562	0.97018	1.03374	1.01841	0.97211	1.04129	0.86521	1.10579	0.8334
42.8871	1.01129	1.05452	1.05235	0.99263	0.84775	1.02526	0.86526	1.0946	1.10466	1.01187	0.97004	1.0937	0.959	1.0043	0.9829	0.991	1.02658	0.96647	1.13525	0.9382
42.9911	0.99294	0.99402	0.95513	0.95125	0.91336	0.81729	0.79151	1.0102	1.09342	0.98048	0.93109	0.80739	0.92918	0.92776	1.07244	1.04764	1.02658	0.88282	0.92897	1.02553
43.095	0.95625	0.8125	0.95513	1.06885	0.94616	0.93769	0.70854	0.93786	1.04282	1.06418	0.97491	1.09891	0.877	1.07201	0.9474	0.89659	0.92364	0.98408	0.95844	0.90326
43.1989	0.9746	0.92487	0.84945	0.90116	0.89149	0.81729	1.00355	0.93183	0.89663	0.95433	0.91161	0.9115	1.04846	0.98958	0.99525	0.95701	0.98247	0.93125	0.88968	0.79846
43.3028	1.08468	1.0891	0.96358	0.99263	0.91336	1.02526	1.04042	0.98006	1.03719	0.94648	0.93109	1.08329	0.94036	0.97192	1.00451	0.95323	1.01923	0.86962	0.98791	0.76353
43.4068	0.96542	0.8125	0.99317	1.00352	0.90242	0.93769	0.91136	0.968	0.93599	1.03018	0.78503	0.93753	0.97391	0.90421	0.96283	1.05897	0.85747	1.02371	1.09596	1.11286
43.5107	1.01129	0.82979	0.90017	0.97956	1.00084	0.87202	0.89292	0.93786	1.11591	1.01972	0.86779	1.0937	0.959	0.9572	0.92733	0.96079	0.91629	0.90924	0.98791	1.04299
43.6146	1.00212	0.94215	0.96781	1.03183	0.85868	0.77351	1.04042	0.90772	0.94161	0.8994	1.04794	0.95835	1.00745	1.03374	0.94122	0.83617	0.85747	0.89163	1.00756	1.13033
43.7185	1.00212	1.01995	1.02699	0.97739	1.02271	0.78445	1.0312	0.93786	1.00908	0.97264	1.01386	0.89068	0.98509	1.05141	0.97055	0.94946	1.01923	0.99289	0.87003	1.00806
43.8224	0.89203	0.97673	0.9974	0.96867	0.80401	0.82823	0.83761	0.89566	1.13277	1.02233	0.92622	0.99479	0.94782	0.94542	0.92578	0.87771	0.99717	0.93125	1.07632	0.97313
43.9263	1.00212	0.94215	0.87481	0.92948	0.81494	0.86107	0.92979	0.93183	1.03157	0.96741	0.9603	0.94794	1.041	0.97486	0.95357	0.991	0.931	0.86962	1.12543	0.85086
44.0302	1.07551	0.71742	0.90863	0.9077	0.91336	0.97053	0.85604	0.99815	1.05406	0.98571	0.82398	0.95315	0.96273	0.94542	0.91035	0.84372	1.07805	0.90924	0.87986	0.8858
44.1341	1.00212	0.99402	0.98049	0.89028	0.90242	1.02526	0.76385	0.81729	0.88539	1.00141	0.96517	0.98959	0.91054	0.90126	0.93968	0.94568	1.02658	0.97088	0.97809	0.8858
44.238	1.01129	1.00266	0.97204	0.9469	1.13206	0.88296	0.94823	0.90169	0.90788	1.07726	1.01386	0.97918	0.97764	1.02491	0.94894	0.98722	0.931	0.77716	0.87986	0.781
44.3419	0.81864	1.03723	0.91708	1.01441	1.01178	0.86107	0.98511	0.90772	1.09342	0.92032	0.99438	1.07288	0.97391	0.98075	0.94276	0.89281	0.89423	0.95767	0.78163	1.02553
44.4458	0.88286	0.99402	0.94245	0.88374	0.94616	1.07999	0.91136	0.96197	0.99222	0.90201	0.84832	0.93233	0.93291	0.99547	0.89645	0.9268	1.05599	0.94006	1.01738	1.07793
44.5497	0.94707	0.99402	1.03122	0.92294	0.73839	0.88296	0.89292	0.87155	1.05968	0.90201	0.90674	0.87506	0.85836	0.88066	0.94431	0.93813	1.00452	0.92685	0.90933	0.8334
44.6536	0.96542	0.84707	0.9509	0.89463	0.7712	0.78445	0.95745	0.8836	1.20024	0.98048	0.98464	0.89068	1.03355	0.93954	0.96129	0.87393	0.77659	0.95767	0.84057	1.09539
44.7575	0.8003	0.88165	0.88749	0.88592	0.71652	0.94864	0.79151	0.91375	0.98659	0.89417	0.90188	0.92191	0.94409	1.01608	1.02767	0.86638	0.90894	0.94446	0.83074	0.71113
44.8614	1.00212	1.01995	0.841	0.92294	1.05552	0.94864	1.0773	0.85949	1.03719	0.91248	0.83371	0.9115	1.00373	1.02197	0.96283	0.89281	1.0854	0.90484	0.97809	0.85086
44.9652	0.94707	0.80386	0.87904	0.90552	0.86962	0.87202	0.83761	0.968	1.02033	0.88632	0.7899	0.92191	0.83972	0.92482	0.95666	1.02121	1.04864	0.91364	0.97809	0.85086
45.0691	0.84616	0.90758	1.00585	1.00134	0.89149	1.01431	1.05886	0.87758	1.02033	0.92032	0.94569	0.95835	1.04846	0.93659	0.97209	0.91169	1.02658	0.93125	0.87003	0.92073
45.173	1.04799	1.02859	0.85368	0.91859	0.81494	0.99242	0.8837	0.75701	0.9641	0.98833	0.92135	0.78136	0.96645	0.90421	0.91806	0.99855	0.97511	0.91364	1.08614	0.85086
45.2768	0.90121	0.9508	0.87059	0.91641	1.02271	0.9158	0.75463	0.93183	0.98659	0.92556	1.01873	0.90109	0.85836	0.92187	1.01686	0.98344	0.90894	0.95326	1.24331	0.8334
45.3807	0.88286	0.89894	0.98049	0.88592	1.01178	0.7954	0.84682	0.9258	0.98097	0.92294	0.94083	0.88547	0.92545	0.88066	0.94894	0.85883	1.0707	0.96207	1.09596	1.20019
45.4845	1.00212	0.9508	0.92976	0.81188	1.01178	0.99242	0.94823	0.73289	0.99222	0.90725	0.87266	1.05206	0.99627	0.95131	0.94122	0.86638	1.00452	0.92685	0.86021	0.90326
45.5884	0.8003	1.10638	0.92976	0.86197	0.74933	0.98148	0.93901	0.78715	0.9641	0.8994	0.98464	0.89068	0.98509	0.87771	0.95511	0.88904	0.91629	0.90484	0.91915	0.9906
45.6922	0.9379	0.82114	0.87059	0.86197	0.9571	0.83918	0.95745	0.94389	0.98659	0.88371	0.97491	0.95315	1.01491	0.90715	0.89337	0.8626	0.78394	0.85641	0.97809	0.7286
45.7961	0.87369	1.03723	0.93399	0.85543	0.89149	0.95958	0.86526	0.90169	0.91912	0.97525	0.91161	1.02603	0.89936	0.86888	0.83625	0.79463	0.96776	0.86962	1.12543	1.00806
45.8999	1.02964	0.94215	0.82831	0.89028	0.9571	0.81729	0.80073	0.91977	0.9641	0.83662	0.97004	1.05726	0.96273	0.8836	0.89954	0.93435	0.75453	0.97528	1.23348	0.90326
46.0038	0.92873	0.83843	0.94245	0.90116	0.86962	0.80634	0.81917	0.83538	0.9135	0.87586	0.91648	0.7241	0.94782	0.90126	0.92424	0.9268	0.96041	0.86081	1.09596	0.85086
46.1076	1.00212	1.02859	1.01008	0.92076	0.93523	0.85013	0.87448	0.81126	0.89101	0.94125	0.86779	0.99479	1.00745	0.93659	0.92887	0.85883	0.98982	0.89603	1.0272	0.76353
46.2114	0.9379	0.82114	0.87904	0.98827	0.97897	0.81729	0.90214	1.00417	1.05406	0.94386	0.83371	0.9063	0.94409	0.87771	0.90572	0.98344	0.90159	0.87842	0.87003	0.92073
46.3153	0.91038	0.90758	0.93822	0.81406	0.89149	0.60932	0.84682	0.85949	0.79543	0.85232	0.89701	0.81259	0.959	1.01313	0.91498	0.991	1.02658	0.91364	0.97809	1.27006
46.4191	1.00212	0.99402	0.82831	0.88374	0.89149	1.03621	0.87448	0.75701	0.84603	0.97002	0.89701	0.81259	0.95154	0.9837	0.88256	0.93435	0.84276	0.79477	0.91915	0.79846
46.5229	0.89203	0.87301	0.82409	0.90334	0.94616	0.7954	0.80995	0.81729	0.99784	0.93079	0.79963	0.9063	0.95527	0.86594	0.96592	0.88904	0.98982	0.91364	0.87986	0.64127
46.6267	0.89203	0.87301	0.82409	0.90334	0.94616	0.7954	0.80995	0.81729	0.99784	0.93079	0.79963	0.9063	0.95527	0.86594	0.96592	0.88904	0.98982	0.91364	0.87986	0.64127
