# Supplementary material for: Bright and durable scintillation from colloidal quantum shells
Source: Nat Commun. 2024 May 20;15:4274. doi: 10.1038/s41467-024-48351-9 (PMC11106345; doi:10.1038/s41467-024-48351-9)
Supplement: Supplementary file 3 — Source Data [file 41467_2024_48351_MOESM3_ESM.zip › Figure 4d.xlsx]

## Sheet: Sheet1
time (ns)	core 4.5 nm	time (ns)	core 6.0 nm	time (ns)	core 8.2 nm
-3.3	-0.00568	-3.1	-0.02527	-3.1	0.28696
-3.19578	-0.00132	-2.99578	-0.02527	-2.99578	0.29063
-3.09156	-0.0032	-2.89156	-0.00332	-2.89156	-0.00604
-2.98734	-0.0032	-2.78734	-0.00549	-2.78734	0.04205
-2.88312	-0.00286	-2.68312	-0.00709	-2.68312	0.13414
-2.7789	-0.00242	-2.5789	0.000903416	-2.5789	0.23277
-2.67467	-0.00182	-2.47467	0.00674	-2.47467	0.2918
-2.57044	0.000451162	-2.37044	0.01209	-2.37044	0.33187
-2.46621	0.00216	-2.26621	0.01481	-2.26621	0.36593
-2.36198	0.00174	-2.16198	0.01659	-2.16198	0.26398
-2.25775	0.00131	-2.05775	0.01316	-2.05775	0.13437
-2.15352	0.000943343	-1.95352	0.00924	-1.95352	0.05197
-2.04928	9.89178e-05	-1.84928	0.00816	-1.84928	-0.02928
-1.94504	-0.000542978	-1.74504	0.00696	-1.74504	-0.08529
-1.8408	-0.000619574	-1.6408	0.00505	-1.6408	-0.232
-1.73656	0.000556032	-1.53656	0.00183	-1.53656	-0.37694
-1.63232	0.00191	-1.43232	-0.00319	-1.43232	-0.3861
-1.52807	0.00211	-1.32807	-0.00808	-1.32807	-0.41339
-1.42382	0.00229	-1.22382	-0.01102	-1.22382	-0.39757
-1.31958	0.00237	-1.11957	-0.01085	-1.11958	-0.34371
-1.21533	0.00127	-1.01533	-0.00725	-1.01533	-0.40838
-1.11107	0.000278858	-0.91107	-0.00326	-0.91107	-0.62699
-1.00682	-0.00116	-0.80682	0.0085	-0.80682	-1.186
-0.90257	-0.0011	-0.70256	0.05235	-0.70256	-1.95476
-0.79831	-0.00105	-0.59831	0.12476	-0.59831	-2.51822
-0.69405	0.000848749	-0.49405	0.31769	-0.49405	-2.89133
-0.58979	0.00718	-0.38979	0.65067	-0.38979	-2.9024
-0.48553	0.02542	-0.28553	1.26709	-0.28553	-1.97846
-0.38127	0.04716	-0.18127	2.1765	-0.18127	0.97162
-0.277	0.10284	-0.077	3.40027	-0.077	7.59887
-0.17274	0.15493	0.02726	4.91329	0.02726	18.2385
-0.06847	0.22816	0.13153	6.5078	0.13153	33.5147
0.0358	0.32573	0.2358	8.24208	0.2358	53.5098
0.14007	0.4193	0.34007	9.9171	0.34007	72.2881
0.24434	0.51867	0.44434	11.4223	0.44434	90.2537
0.34861	0.61264	0.54862	12.8725	0.54861	102.735
0.45289	0.66833	0.65289	13.9464	0.65289	108.49
0.55717	0.72958	0.75717	14.7077	0.75717	111.651
0.66144	0.71926	0.86144	15.1537	0.86144	112.801
0.76572	0.6836	0.96572	15.313	0.96572	113.171
0.87	0.65847	1.07	15.1569	1.07	117.459
0.97429	0.62687	1.17429	14.7922	1.17429	119.526
1.07857	0.64495	1.27857	14.394	1.27857	122.982
1.18285	0.64451	1.38285	13.967	1.38285	124.887
1.28714	0.62691	1.48714	13.5788	1.48714	123.393
1.39143	0.63178	1.59143	13.1424	1.59143	120.276
1.49572	0.63355	1.69572	12.7671	1.69572	117.232
1.60001	0.62109	1.80001	12.3867	1.80001	112.587
1.7043	0.61662	1.9043	11.9473	1.9043	107.808
1.80859	0.61162	2.00859	11.5215	2.00859	102.876
1.91289	0.63333	2.11289	10.9647	2.11289	101.588
2.01718	0.6594	2.21718	10.4089	2.21718	102.383
2.12148	0.63087	2.32148	9.94942	2.32148	103.903
2.22578	0.59037	2.42578	9.46376	2.42578	105.92
2.33007	0.59297	2.53007	8.99727	2.53007	108.355
2.43438	0.58368	2.63438	8.4825	2.63438	109.067
2.53868	0.58714	2.73868	8.09721	2.73868	108.57
2.64298	0.60308	2.84298	7.8205	2.84298	105.249
2.74728	0.60275	2.94728	7.57946	2.94728	103.598
2.85159	0.63881	3.05159	7.44856	3.05159	104.383
2.9559	0.62563	3.1559	7.385	3.1559	105.049
3.0602	0.57929	3.2602	7.39502	3.2602	104.018
3.16451	0.52387	3.36451	7.43699	3.36451	102.398
3.26882	0.47109	3.46882	7.39946	3.46882	96.5029
3.37313	0.43537	3.57313	7.30043	3.57313	90.6063
3.47745	0.41198	3.67745	7.22531	3.67745	84.1918
3.58176	0.38574	3.78176	7.15044	3.78176	77.8544
3.68607	0.40837	3.88607	6.95956	3.88607	74.4949
3.79039	0.42178	3.99039	6.84303	3.99039	74.4983
3.89471	0.42897	4.09471	6.62772	4.09471	74.6211
3.99903	0.40437	4.19903	6.32174	4.19903	78.6988
4.10334	0.39467	4.30334	6.07483	4.30334	79.7209
4.20766	0.39394	4.40766	5.89522	4.40766	79.8063
4.31198	0.40145	4.51199	5.75689	4.51199	80.4611
4.41631	0.3919	4.61631	5.6835	4.61631	81.0799
4.52063	0.41904	4.72063	5.64221	4.72063	81.8967
4.62495	0.44473	4.82495	5.56693	4.82495	82.6426
4.72928	0.45892	4.92928	5.45354	4.92928	83.2353
4.83361	0.47408	5.03361	5.33262	5.03361	84.8762
4.93793	0.47658	5.13793	5.17132	5.13793	83.1557
5.04226	0.46122	5.24226	4.85902	5.24226	81.4103
5.14659	0.4293	5.34659	4.4527	5.34659	81.6149
5.25092	0.39204	5.45092	4.24207	5.45092	80.3942
5.35525	0.36065	5.55525	4.0321	5.55525	80.0074
5.45958	0.34002	5.65958	3.79327	5.65958	79.6419
5.56392	0.32016	5.76392	3.59577	5.76392	80.2287
5.66825	0.31414	5.86825	3.48843	5.86825	79.0307
5.77258	0.31035	5.97258	3.26748	5.97258	75.337
5.87692	0.32508	6.07692	3.15035	6.07692	71.7469
5.98126	0.32293	6.18126	3.14443	6.18126	70.4036
6.08559	0.33383	6.28559	3.23107	6.28559	68.9008
6.18993	0.33307	6.38993	3.31238	6.38993	64.8093
6.29427	0.33411	6.49427	3.4786	6.49427	62.1373
6.39861	0.33315	6.59861	3.61833	6.59861	62.0772
6.50295	0.32082	6.70295	3.70775	6.70295	62.6129
6.60729	0.28946	6.80729	3.63935	6.80729	61.6681
6.71163	0.26021	6.91163	3.59884	6.91163	62.2192
6.81598	0.23994	7.01598	3.61034	7.01598	61.7634
6.92032	0.24082	7.12032	3.54902	7.12032	63.2775
7.02466	0.25576	7.22466	3.49986	7.22466	61.2709
7.12901	0.27461	7.32901	3.36087	7.32901	59.8763
7.23336	0.29506	7.43336	3.08057	7.43336	59.429
7.3377	0.3089	7.5377	2.74705	7.5377	60.9083
7.44205	0.29288	7.64205	2.44227	7.64205	61.1203
7.5464	0.26254	7.7464	2.2924	7.7464	62.577
7.65075	0.24463	7.85075	2.21289	7.85075	61.4042
7.7551	0.22376	7.9551	2.18181	7.9551	60.3745
7.85945	0.22425	8.05945	2.12264	8.05945	58.2448
7.9638	0.23549	8.1638	2.14818	8.1638	56.4033
8.06815	0.25188	8.26815	2.09616	8.26815	52.5125
8.1725	0.25966	8.3725	2.05984	8.3725	49.6333
8.27685	0.26232	8.47685	2.1482	8.47685	48.378
8.38121	0.26221	8.58121	2.2042	8.58121	48.3445
8.48556	0.26645	8.68556	2.28165	8.68556	47.9592
8.58991	0.26906	8.78991	2.34938	8.78991	47.2188
8.69427	0.25714	8.89427	2.45586	8.89427	46.8532
8.79863	0.26145	8.99863	2.39425	8.99863	48.8311
8.90298	0.26173	9.10298	2.27073	9.10298	48.6929
9.00734	0.23927	9.20734	2.28427	9.20734	49.23
9.11169	0.2328	9.31169	2.37039	9.31169	49.5637
9.21605	0.21738	9.41605	2.40804	9.41605	48.91
9.32041	0.19951	9.52041	2.40478	9.52041	47.1905
9.42477	0.17952	9.62477	2.43584	9.62477	46.2234
9.52913	0.16979	9.72913	2.34252	9.72913	46.4159
9.63349	0.17503	9.83349	2.27233	9.83349	48.2815
9.73785	0.16655	9.93785	2.18361	9.93785	49.1574
9.84221	0.13912	10.0422	2.08747	10.0422	51.0528
9.94657	0.12995	10.1466	1.99736	10.1466	50.2709
10.0509	0.12221	10.2509	1.92057	10.2509	49.2973
10.1553	0.13028	10.3553	1.89502	10.3553	47.5118
10.2597	0.13819	10.4597	1.70293	10.4597	47.006
10.364	0.17549	10.564	1.50174	10.564	48.2523
10.4684	0.20699	10.6684	1.36813	10.6684	49.5638
10.5727	0.21081	10.7728	1.27868	10.7728	52.4271
10.6771	0.21566	10.8771	1.12479	10.8771	54.9038
10.7815	0.20459	10.9815	1.00601	10.9815	53.8704
10.8858	0.17858	11.0858	0.93338	11.0858	50.8732
10.9902	0.14745	11.1902	0.80688	11.1902	48.3553
11.0946	0.10887	11.2946	0.74869	11.2946	48.3663
11.1989	0.10953	11.3989	0.769	11.3989	46.6028
11.3033	0.11796	11.5033	0.81551	11.5033	42.792
11.4077	0.12801	11.6077	0.9033	11.6077	41.0076
11.512	0.16641	11.712	0.91625	11.712	41.1949
11.6164	0.19978	11.8164	1.03845	11.8164	39.7048
11.7208	0.22317	11.9208	0.9903	11.9208	37.5961
11.8251	0.22787	12.0251	0.95431	12.0251	35.464
11.9295	0.19785	12.1295	0.93415	12.1295	36.9387
12.0339	0.18861	12.2339	0.95936	12.2339	40.2061
12.1382	0.16325	12.3382	0.97401	12.3382	42.5559
12.2426	0.13326	12.4426	1.00339	12.4426	43.69
12.347	0.11584	12.547	1.01034	12.547	44.1104
12.4513	0.10965	12.6513	1.00469	12.6513	42.9109
12.5557	0.09453	12.7557	0.97258	12.7557	41.4612
12.6601	0.0795	12.8601	0.97233	12.8601	38.7927
12.7644	0.06761	12.9644	1.0176	12.9644	36.7509
12.8688	0.06688	13.0688	1.10525	13.0688	37.9501
12.9732	0.07039	13.1732	1.10324	13.1732	39.1429
13.0776	0.06702	13.2775	1.1709	13.2775	39.9822
13.1819	0.06421	13.3819	1.14234	13.3819	39.3569
13.2863	0.0725	13.4863	1.08526	13.4863	38.1413
13.3907	0.07214	13.5907	1.0038	13.5907	37.4546
13.495	0.08161	13.695	0.95476	13.695	34.7563
13.5994	0.10821	13.7994	0.96426	13.7994	32.953
13.7038	0.13059	13.9038	0.98021	13.9038	34.4229
13.8081	0.17591	14.0081	1.02829	14.0081	36.6707
13.9125	0.23124	14.1125	1.16081	14.1125	38.883
14.0169	0.25967	14.2169	1.1739	14.2169	41.0902
14.1212	0.26844	14.3212	1.16422	14.3212	41.214
14.2256	0.24629	14.4256	1.08412	14.4256	42.4709
14.33	0.19312	14.53	1.07883	14.53	40.7533
14.4344	0.1592	14.6344	1.00196	14.6344	38.7322
14.5387	0.12627	14.7387	0.97341	14.7387	37.3619
14.6431	0.09895	14.8431	0.9724	14.8431	37.3645
14.7475	0.08626	14.9475	0.91146	14.9475	36.6263
14.8518	0.08407	15.0518	0.83217	15.0518	35.3566
14.9562	0.08792	15.1562	0.76966	15.1562	34.8251
15.0606	0.07517	15.2606	0.72048	15.2606	34.7324
15.1649	0.03928	15.3649	0.67477	15.3649	34.1511
15.2693	0.02368	15.4693	0.6941	15.4693	34.4779
15.3737	0.03172	15.5737	0.80039	15.5737	33.9455
15.478	0.03919	15.6781	0.86229	15.6781	32.3937
15.5824	0.05073	15.7824	0.95902	15.7824	30.9703
15.6868	0.08231	15.8868	0.97028	15.8868	29.4488
15.7912	0.1186	15.9911	1.0253	15.9911	27.8272
15.8955	0.10376	16.0955	1.01433	16.0955	27.1803
15.9999	0.08972	16.1999	1.07079	16.1999	27.8756
16.1043	0.05761	16.3042	1.1667	16.3042	29.0403
16.2086	0.04004	16.4086	1.1964	16.4086	27.9315
16.313	0.01762	16.513	1.18372	16.513	25.7264
16.4173	-0.00375	16.6173	1.18541	16.6173	25.325
16.5217	-0.01003	16.7217	1.10364	16.7217	25.4624
16.6261	-0.000831249	16.8261	0.98589	16.8261	25.9532
16.7305	-0.01188	16.9305	0.94477	16.9305	26.3929
16.8348	-0.01092	17.0348	0.91133	17.0348	27.1375
16.9392	-0.01192	17.1392	0.89404	17.1392	28.3564
17.0435	-0.00030505	17.2435	0.88569	17.2435	27.6868
17.1479	0.01015	17.3479	0.91939	17.3479	28.6363
17.2523	0.02981	17.4523	0.93531	17.4523	30.3769
17.3566	0.05599	17.5566	0.92518	17.5566	30.7665
17.461	0.07274	17.661	0.9976	17.661	30.7221
17.5654	0.08788	17.7654	1.08735	17.7654	29.4643
17.6697	0.08664	17.8697	1.10586	17.8697	26.3588
17.7741	0.07488	17.9741	1.08986	17.9741	22.427
17.8785	0.06897	18.0785	1.01725	18.0785	19.0408
17.9828	0.06616	18.1828	0.8528	18.1828	17.2331
18.0872	0.07735	18.2872	0.70938	18.2872	15.8811
18.1915	0.09443	18.3915	0.59721	18.3915	17.3289
18.2959	0.112	18.4959	0.49787	18.4959	18.3159
18.4002	0.12352	18.6002	0.39961	18.6002	20.9698
18.5046	0.12915	18.7046	0.32244	18.7046	22.1635
18.609	0.10233	18.809	0.25801	18.809	23.6415
18.7133	0.06354	18.9133	0.15446	18.9133	25.4145
18.8177	0.04851	19.0177	0.06152	19.0177	27.5391
18.922	0.03338	19.122	0.0805	19.122	26.8094
19.0264	0.03171	19.2264	0.17194	19.2264	26.9384
19.1307	0.03052	19.3307	0.21881	19.3307	27.1034
19.2351	0.04671	19.4351	0.22779	19.4351	27.639
19.3395	0.08349	19.5395	0.2279	19.5395	28.551
19.4438	0.09637	19.6438	0.23653	19.6438	29.7756
19.5482	0.07858	19.7482	0.34802	19.7482	30.5671
19.6525	0.06204	19.8525	0.50702	19.8525	30.8212
19.7569	0.031	19.9569	0.61614	19.9569	28.0977
19.8612	0.02191	20.0612	0.682	20.0612	25.231
19.9656	0.00518	20.1656	0.74647	20.1656	22.2574
20.0699	0.00493	20.2699	0.70935	20.2699	19.9315
20.1743	0.02628	20.3743	0.66974	20.3743	19.613
20.2786	0.05313	20.4786	0.63221	20.4786	21.6127
20.383	0.0633	20.583	0.59168	20.583	24.1975
20.4873	0.07191	20.6873	0.59803	20.6873	25.9149
20.5917	0.06612	20.7917	0.62541	20.7917	25.5123
20.696	0.05844	20.896	0.61102	20.896	25.2634
20.8004	0.05147	21.0004	0.59523	21.0004	23.7702
20.9047	0.0324	21.1047	0.62807	21.1047	21.3369
21.009	0.02114	21.2091	0.65352	21.2091	19.4634
21.1134	0.01417	21.3134	0.7592	21.3134	17.4812
21.2177	-0.01347	21.4177	0.8316	21.4177	16.2464
21.3221	-0.02928	21.5221	0.89099	21.5221	15.6459
21.4264	-0.0447	21.6264	0.91984	21.6264	16.271
21.5308	-0.06074	21.7308	0.82149	21.7308	18.6452
21.6351	-0.05562	21.8351	0.73124	21.8351	21.0318
21.7394	-0.04339	21.9394	0.67313	21.9394	21.8628
21.8438	0.00445	22.0438	0.53808	22.0438	22.2526
21.9481	0.04359	22.1481	0.42358	22.1481	19.7193
22.0525	0.08012	22.2524	0.31047	22.2524	18.3388
22.1568	0.08865	22.3568	0.21153	22.3568	17.1717
22.2611	0.06475	22.4611	0.21725	22.4611	16.716
22.3654	0.03094	22.5654	0.26021	22.5654	16.728
22.4698	0.01366	22.6698	0.25448	22.6698	17.9278
22.5741	-0.00182	22.7741	0.2883	22.7741	19.6422
22.6785	0.00544	22.8785	0.25358	22.8785	21.1765
22.7828	0.00587	22.9828	0.3144	22.9828	20.5714
22.8871	0.01998	23.0871	0.44645	23.0871	19.9104
22.9914	0.04314	23.1914	0.51431	23.1914	19.934
23.0958	0.063	23.2958	0.57092	23.2958	20.2399
23.2001	0.06401	23.4001	0.65494	23.4001	17.7782
23.3044	0.09704	23.5044	0.7	23.5044	15.9626
23.4087	0.11761	23.6087	0.73877	23.6087	15.9083
23.5131	0.12554	23.7131	0.66083	23.7131	16.5757
23.6174	0.11421	23.8174	0.50265	23.8174	17.434
23.7217	0.08724	23.9217	0.46358	23.9217	17.4684
23.826	0.06873	24.026	0.4152	24.026	18.0132
23.9303	0.06966	24.1303	0.35002	24.1303	18.7674
24.0347	0.0503	24.2347	0.32859	24.2347	17.9816
24.139	0.05619	24.339	0.27428	24.339	16.1857
24.2433	0.05374	24.4433	0.28603	24.4433	15.0961
24.3476	0.04683	24.5476	0.3314	24.5476	15.3241
24.4519	0.04224	24.6519	0.39837	24.6519	15.9194
24.5562	0.06709	24.7562	0.454	24.7562	16.6664
24.6605	0.08294	24.8605	0.4768	24.8605	17.4348
24.7648	0.0938	24.9648	0.46518	24.9648	17.2623
24.8692	0.08889	25.0692	0.52184	25.0692	18.3528
24.9735	0.08555	25.1735	0.46285	25.1735	18.7079
25.0778	0.06483	25.2778	0.35952	25.2778	16.931
25.1821	0.04458	25.3821	0.27166	25.3821	17.0815
25.2864	0.01842	25.4864	0.17138	25.4864	16.5267
25.3907	0.01038	25.5907	0.02187	25.5907	16.4392
25.495	0.01337	25.695	-0.09158	25.695	16.6107
25.5993	0.01881	25.7993	-0.12832	25.7993	15.7699
25.7036	0.0166	25.9036	-0.08704	25.9036	15.6332
25.8079	0.01322	26.0079	-0.06545	26.0079	15.7672
25.9122	0.00871	26.1122	0.03979	26.1122	14.9778
26.0165	0.01214	26.2165	0.10005	26.2165	16.2635
26.1208	0.02639	26.3208	0.14217	26.3208	18.3057
26.2251	0.03693	26.4251	0.1833	26.4251	20.5762
26.3294	0.06398	26.5294	0.32355	26.5294	24.4365
26.4336	0.08482	26.6336	0.41913	26.6336	26.3125
26.5379	0.0921	26.7379	0.51666	26.7379	25.8596
26.6422	0.08734	26.8422	0.52795	26.8422	23.305
26.7465	0.07444	26.9465	0.54263	26.9465	16.6886
26.8508	0.04734	27.0508	0.46144	27.0508	11.1718
26.9551	0.031	27.1551	0.37959	27.1551	7.99199
27.0593	0.00719	27.2594	0.25372	27.2594	4.9109
27.1636	-0.00135	27.3636	0.09488	27.3636	4.96684
27.2679	0.000224067	27.4679	0.01723	27.4679	5.91318
27.3722	0.00723	27.5722	-0.03493	27.5722	6.10816
27.4765	0.02898	27.6765	-0.1173	27.6765	8.25464
27.5807	0.03452	27.7807	-0.22091	27.7807	8.67274
27.685	0.04278	27.885	-0.24394	27.885	7.96409
27.7893	0.05978	27.9893	-0.17256	27.9893	8.49351
27.8936	0.06968	28.0936	-0.10921	28.0936	7.67331
27.9978	0.08204	28.1978	-0.05085	28.1978	8.96463
28.1021	0.09843	28.3021	0.0046	28.3021	10.7767
28.2064	0.09611	28.4063	0.09876	28.4063	10.8893
28.3106	0.08929	28.5106	0.18176	28.5106	10.9308
28.4149	0.06587	28.6149	0.2586	28.6149	12.4319
28.5191	0.02392	28.7191	0.27066	28.7191	12.4919
28.6234	-0.01241	28.8234	0.15334	28.8234	12.6443
28.7277	-0.03332	28.9276	0.13797	28.9276	12.1087
28.8319	-0.02878	29.0319	0.08742	29.0319	12.409
28.9362	0.00535	29.1362	0.12221	29.1362	13.8166
29.0404	0.02554	29.2404	0.14194	29.2404	14.5556
29.1447	0.03812	29.3447	0.20297	29.3447	13.9087
29.2489	0.04865	29.4489	0.33196	29.4489	14.1167
29.3532	0.04406	29.5532	0.44111	29.5532	14.4491
29.4574	0.03025	29.6574	0.52864	29.6574	14.419
29.5617	0.01572	29.7616	0.61821	29.7616	15.2344
29.6659	-0.00346	29.8659	0.68981	29.8659	15.6313
29.7701	-0.01251	29.9701	0.83232	29.9701	15.8221
29.8744	-0.01927	30.0744	0.96365	30.0744	14.5444
29.9786	-0.01434	30.1786	1.0736	30.1786	12.9642
30.0829	-0.00585	30.2828	1.13719	30.2828	11.9328
30.1871	0.00173	30.3871	1.13676	30.3871	11.9278
30.2913	0.00356	30.4913	1.14798	30.4913	11.1771
30.3956	0.00418	30.5955	1.17584	30.5955	10.9704
30.4998	0.0056	30.6998	1.11779	30.6998	11.5981
30.604	-0.00934	30.804	1.05369	30.804	12.1656
30.7082	-0.03484	30.9082	0.98067	30.9082	11.7218
30.8124	-0.0414	31.0125	0.9252	31.0125	10.4833
30.9167	-0.02785	31.1167	0.88005	31.1167	9.54928
31.0209	-0.00479	31.2209	0.8218	31.2209	9.02253
31.1251	0.00721	31.3251	0.65979	31.3251	8.09554
31.2293	0.01768	31.4293	0.51287	31.4293	6.98641
31.3335	0.03048	31.5335	0.33893	31.5335	7.57147
31.4378	0.02791	31.6378	0.18946	31.6378	11.6766
31.542	0.00829	31.742	0.07385	31.742	13.6407
31.6462	-0.00763	31.8462	-0.04899	31.8462	14.1243
31.7504	-0.01241	31.9504	-0.03487	31.9504	14.0392
31.8546	-0.00777	32.0546	0.01817	32.0546	13.4747
31.9588	0.00605	32.1588	0.05894	32.1588	10.9418
32.063	0.01596	32.263	0.11297	32.263	9.30254
32.1672	0.03311	32.3672	0.14648	32.3672	8.4534
32.2714	0.04659	32.4714	0.19925	32.4714	11.1328
32.3756	0.0586	32.5756	0.25423	32.5756	12.5084
32.4798	0.06789	32.6798	0.36444	32.6798	14.236
32.584	0.07016	32.784	0.38633	32.784	14.7148
32.6882	0.0686	32.8882	0.40059	32.8882	15.6403
32.7923	0.07735	32.9924	0.32782	32.9924	15.5609
32.8965	0.06866	33.0965	0.25484	33.0965	15.8536
33.0007	0.04547	33.2007	0.15901	33.2007	14.1638
33.1049	0.03923	33.3049	0.06471	33.3049	13.7386
33.2091	0.03456	33.4091	-0.0121	33.4091	11.9478
33.3132	0.0237	33.5132	-0.10428	33.5132	10.9828
33.4174	0.01028	33.6174	-0.0859	33.6174	9.88801
33.5216	0.000223329	33.7216	-0.04904	33.7216	10.222
33.6258	0.0092	33.8258	-0.02413	33.8258	10.3296
33.7299	0.03405	33.9299	-0.01676	33.9299	11.5715
33.8341	0.03514	34.0341	-0.02607	34.0341	12.7152
33.9383	0.03752	34.1383	-0.05581	34.1383	14.1289
34.0424	0.05095	34.2424	-0.09044	34.2424	11.8645
34.1466	0.06054	34.3466	-0.12217	34.3466	9.61396
34.2507	0.05849	34.4507	-0.1829	34.4507	9.10867
34.3549	0.03969	34.5549	-0.182	34.5549	9.82754
34.4591	0.03171	34.6591	-0.14696	34.6591	8.35715
34.5632	0.02599	34.7632	-0.10361	34.7632	7.97534
34.6674	0.01418	34.8674	-0.05982	34.8674	10.0607
34.7715	-0.00101	34.9715	-0.05996	34.9715	12.224
34.8757	-0.0069	35.0757	-0.02807	35.0757	11.5801
34.9798	-0.00482	35.1798	-0.03753	35.1798	11.6845
35.0839	-0.00665	35.2839	-0.06539	35.2839	12.6214
35.1881	-0.01951	35.3881	-0.02864	35.3881	12.9331
35.2922	-0.03195	35.4922	-0.00584	35.4922	11.8939
35.3963	-0.05671	35.5963	-0.000392037	35.5963	11.9496
35.5005	-0.06869	35.7005	0.02991	35.7005	10.8441
35.6046	-0.05804	35.8046	0.07002	35.8046	10.389
35.7087	-0.04527	35.9087	0.11226	35.9087	9.41704
35.8128	-0.02269	36.0128	0.22399	36.0128	10.603
35.917	-0.0015	36.117	0.32295	36.117	11.5838
36.0211	0.02335	36.2211	0.35736	36.2211	11.4485
36.1252	0.0389	36.3252	0.38737	36.3252	10.2435
36.2293	0.03056	36.4293	0.39596	36.4293	9.46849
36.3334	0.03065	36.5334	0.37738	36.5334	8.138
36.4375	0.02425	36.6375	0.26969	36.6375	6.97596
36.5416	0.01237	36.7416	0.14704	36.7416	7.62268
36.6457	-0.0025	36.8458	0.08822	36.8458	10.7694
36.7499	-0.03369	36.9498	0.03652	36.9498	13.4624
36.8539	-0.0396	37.054	0.00781	37.054	16.2006
36.9581	-0.03595	37.1581	-0.01785	37.1581	19.0542
37.0621	-0.04772	37.2621	-0.000989185	37.2621	20.2974
37.1662	-0.03579	37.3662	0.07155	37.3662	20.941
37.2703	-0.03059	37.4703	0.14996	37.4703	20.1426
37.3744	-0.02561	37.5744	0.26918	37.5744	18.2231
37.4785	-0.01362	37.6785	0.30847	37.6785	15.9455
37.5826	-0.01346	37.7826	0.32678	37.7826	11.6364
37.6867	0.01128	37.8867	0.28504	37.8867	10.153
37.7907	0.03483	37.9907	0.2802	37.9907	9.78884
37.8948	0.02437	38.0948	0.1952	38.0948	10.1076
37.9989	0.034	38.1989	0.1743	38.1989	12.4951
38.1029	0.03733	38.303	0.14831	38.303	15.2079
38.207	0.02194	38.407	0.14612	38.407	17.2838
38.3111	0.000610337	38.5111	0.18488	38.5111	16.9656
38.4151	-0.01596	38.6151	0.24835	38.6151	14.0635
38.5192	-0.00799	38.7192	0.36044	38.7192	12.6643
38.6232	-0.00523	38.8233	0.5015	38.8233	12.4745
38.7273	-0.01647	38.9273	0.55845	38.9273	12.1616
38.8314	-0.01604	39.0314	0.62635	39.0314	12.535
38.9354	0.00417	39.1354	0.6911	39.1354	11.8688
39.0395	-0.00308	39.2394	0.74495	39.2394	11.6892
39.1435	-0.01977	39.3435	0.70507	39.3435	10.7234
39.2475	-0.01836	39.4475	0.64583	39.4475	8.84902
39.3516	-0.01707	39.5516	0.52276	39.5516	6.48198
39.4556	-0.02771	39.6556	0.43837	39.6556	6.03279
39.5596	-0.0422	39.7596	0.34135	39.7596	7.77215
39.6637	-0.06118	39.8637	0.21734	39.8637	8.41443
39.7677	-0.05657	39.9677	0.13417	39.9677	9.46047
39.8717	-0.06397	40.0717	0.09829	40.0717	8.29279
39.9757	-0.06626	40.1757	0.13668	40.1757	7.02316
40.0797	-0.03743	40.2797	0.1725	40.2797	6.35734
40.1838	-0.02107	40.3838	0.22691	40.3838	6.28031
40.2878	-0.01632	40.4878	0.31712	40.4878	6.18869
40.3918	-0.01825	40.5918	0.46894	40.5918	8.5687
40.4958	-0.01792	40.6958	0.63187	40.6958	9.27481
40.5998	-0.02067	40.7998	0.74569	40.7998	10.616
40.7038	-0.02115	40.9038	0.7953	40.9038	10.5217
40.8078	-0.01535	41.0078	0.8269	41.0078	9.17677
40.9118	-0.00431	41.1118	0.81477	41.1118	8.70388
41.0158	0.00483	41.2158	0.796	41.2158	7.54255
41.1198	0.00138	41.3198	0.79292	41.3198	6.72309
41.2238	-0.01143	41.4238	0.71854	41.4238	5.94168
41.3277	-0.02445	41.5277	0.63917	41.5277	4.76184
41.4317	-0.01871	41.6317	0.50928	41.6317	3.48581
41.5357	-0.02026	41.7357	0.32902	41.7357	2.45665
41.6397	-0.02047	41.8397	0.19287	41.8397	2.24552
41.7436	-0.02115	41.9436	0.11319	41.9436	2.64949
41.8476	-0.01729	42.0476	0.03015	42.0476	2.26561
41.9516	-0.0073	42.1516	-0.03953	42.1516	0.81938
42.0555	0.00627	42.2555	-0.09685	42.2555	-1.24195
42.1595	-0.000397192	42.3595	-0.1494	42.3595	-1.87514
42.2635	0.01858	42.4635	-0.14107	42.4635	-2.11986
42.3674	0.02727	42.5674	-0.16423	42.5674	-1.80402
42.4714	0.02784	42.6714	-0.08887	42.6714	0.57481
42.5753	0.02282	42.7753	0.0693	42.7753	1.50603
42.6793	0.02116	42.8792	0.18371	42.8792	2.34435
42.7832	0.01696	42.9832	0.27499	42.9832	3.0888
42.8871	0.02651	43.0871	0.32594	43.0871	3.42461
42.9911	0.02902	43.1911	0.40486	43.1911	3.2066
43.095	0.033	43.295	0.48541	43.295	3.74183
43.1989	0.02933	43.3989	0.53677	43.3989	5.30632
43.3028	0.01065	43.5029	0.51163	43.5029	6.52829
43.4068	-0.01056	43.6068	0.45034	43.6068	5.53123
43.5107	-0.03037	43.7107	0.38099	43.7107	3.48222
43.6146	-0.04691	43.8146	0.28534	43.8146	2.67019
43.7185	-0.05538	43.9185	0.20987	43.9185	2.19931
43.8224	-0.04905	44.0224	0.10466	44.0224	1.38517
43.9263	-0.02207	44.1263	0.07842	44.1263	1.64405
44.0302	0.00393	44.2302	0.05613	44.2302	2.85771
44.1341	0.00796	44.3341	0.00963	44.3341	2.15296
44.238	0.01681	44.438	-0.02491	44.438	2.02554
44.3419	0.00597	44.5419	-0.01834	44.5419	2.61217
44.4458	0.00248	44.6458	0.05403	44.6458	1.83564
44.5497	-0.0079	44.7497	0.14631	44.7497	1.85328
44.6536	-0.01018	44.8536	0.19497	44.8536	1.99704
44.7575	0.00315	44.9575	0.22832	44.9575	2.20659
44.8614	0.01804	45.0613	0.23373	45.0613	2.31264
44.9652	0.02038	45.1652	0.28287	45.1652	0.16264
45.0691	0.00634	45.2691	0.29919	45.2691	-1.06545
45.173	-0.016	45.373	0.27156	45.373	-0.27801
45.2768	-0.03591	45.4768	0.27857	45.4768	0.36813
45.3807	-0.05252	45.5807	0.25161	45.5807	2.77119
45.4845	-0.07094	45.6845	0.17794	45.6845	4.19835
45.5884	-0.08607	45.7884	0.06322	45.7884	6.02972
45.6922	-0.08282	45.8922	-0.03012	45.8922	8.26678
45.7961	-0.07015	45.9961	-0.05791	45.9961	8.52207
45.8999	-0.05846	46.0999	-0.07985	46.0999	7.08621
46.0038	-0.04734	46.2038	-0.10091	46.2038	4.37743
46.1076	-0.02472	46.3076	-0.13741	46.3076	4.74141
46.2114	0.01046	46.4114	-0.20231	46.4114	5.29403
46.3153	0.03356	46.5153	-0.26882	46.5153	4.79078
46.4191	0.0546	46.6191	0.00915	46.6191	4.68253
46.5229	0.08379	46.7229	0.2395	46.7229	10.9496
46.6267	0.07745	46.8267	-0.29082	46.8267	0.05397
