# Supplementary material for: Bright and durable scintillation from colloidal quantum shells
Source: Nat Commun. 2024 May 20;15:4274. doi: 10.1038/s41467-024-48351-9 (PMC11106345; doi:10.1038/s41467-024-48351-9)
Supplement: Supplementary file 3 — Source Data [file 41467_2024_48351_MOESM3_ESM.zip › Figure 4e.xlsx]

## Sheet: Sheet1
			power-scaling model
time (ns)	experimental RL decay	time (ns)	N=18	N=10	N=30
-9	-0.000517764	0	1	1	1
-8.936	-0.0038	0.04	0.98257	0.99194	0.96364
-8.872	-0.00188	0.08	0.96576	0.98402	0.92993
-8.808	2.8833e-05	0.12	0.94953	0.97622	0.89854
-8.744	0.00577	0.16	0.93385	0.96855	0.86922
-8.68	-0.00462	0.2	0.91869	0.961	0.84172
-8.616	-0.00598	0.24	0.90403	0.95357	0.81591
-8.552	-0.00735	0.28	0.88983	0.94625	0.79151
-8.488	2.8833e-05	0.32	0.87608	0.93905	0.7687
-8.424	-0.00106	0.36	0.86275	0.93196	0.7471
-8.36	-0.000244466	0.4	0.84982	0.92497	0.72667
-8.296	-0.00188	0.44	0.83728	0.91809	0.70738
-8.232	-0.00216	0.48	0.82511	0.91131	0.68908
-8.168	-0.00216	0.52	0.81328	0.90463	0.6717
-8.104	0.00304	0.56	0.80178	0.89805	0.65518
-8.04	0.00331	0.6	0.79061	0.89156	0.63944
-7.976	-0.000791063	0.64	0.77974	0.88517	0.62443
-7.912	2.8833e-05	0.68	0.76916	0.87886	0.61011
-7.848	-0.00134	0.72	0.75886	0.87265	0.59642
-7.784	-0.00571	0.76	0.74883	0.86652	0.58334
-7.72	-0.000791063	0.8	0.73906	0.86047	0.5708
-7.656	0.0044	0.84	0.72954	0.85451	0.55878
-7.592	-0.00216	0.88	0.72025	0.84863	0.54725
-7.528	0.00222	0.92	0.71119	0.84283	0.53618
-7.464	0.00686	0.96	0.70236	0.83711	0.52552
-7.4	-0.000517764	1	0.69373	0.83146	0.51527
-7.336	-0.000517764	1.04	0.68531	0.82589	0.5054
-7.272	0.000848729	1.08	0.67709	0.82039	0.49589
-7.208	0.000302132	1.12	0.66905	0.81496	0.48672
-7.144	0.00686	1.16	0.6612	0.8096	0.47786
-7.08	0.00167	1.2	0.65352	0.80431	0.46931
-7.016	-0.00516	1.24	0.64602	0.79908	0.46105
-6.952	0.000302132	1.28	0.63868	0.79393	0.45306
-6.888	0.00522	1.32	0.6315	0.78883	0.44533
-6.824	0.000848729	1.36	0.62447	0.7838	0.43785
-6.76	2.8833e-05	1.4	0.6176	0.77883	0.4306
-6.696	0.00112	1.44	0.61086	0.77393	0.42358
-6.632	-0.00161	1.48	0.60427	0.76908	0.41678
-6.568	0.00167	1.52	0.59781	0.76429	0.41018
-6.504	-0.000244466	1.56	0.59148	0.75956	0.40377
-6.44	-0.000517764	1.6	0.58528	0.75488	0.39755
-6.376	-0.00653	1.64	0.57921	0.75026	0.39151
-6.312	-0.00161	1.68	0.57325	0.74569	0.38564
-6.248	-0.00216	1.72	0.56741	0.74118	0.37993
-6.184	0.000302132	1.76	0.56168	0.73672	0.37439
-6.12	-0.00161	1.8	0.55606	0.73231	0.36899
-6.056	-0.00434	1.84	0.55054	0.72795	0.36374
-5.992	0.00112	1.88	0.54513	0.72364	0.35862
-5.928	0.00304	1.92	0.53982	0.71938	0.35364
-5.864	-0.000517764	1.96	0.53461	0.71517	0.34879
-5.8	-0.00134	2	0.52949	0.711	0.34406
-5.736	0.00358	2.04	0.52446	0.70688	0.33945
-5.672	-0.00462	2.08	0.51952	0.70281	0.33495
-5.608	-0.00161	2.12	0.51467	0.69878	0.33057
-5.544	0.00112	2.16	0.50991	0.69479	0.32629
-5.48	-0.00407	2.2	0.50522	0.69085	0.32211
-5.416	-0.00161	2.24	0.50062	0.68694	0.31803
-5.352	-0.00407	2.28	0.4961	0.68309	0.31405
-5.288	0.00331	2.32	0.49165	0.67927	0.31016
-5.224	0.000302132	2.36	0.48728	0.67549	0.30635
-5.16	-0.00134	2.4	0.48298	0.67175	0.30264
-5.096	-0.00106	2.44	0.47875	0.66805	0.299
-5.032	0.0044	2.48	0.47458	0.66439	0.29545
-4.968	0.00467	2.52	0.47049	0.66077	0.29197
-4.904	-0.00243	2.56	0.46646	0.65718	0.28857
-4.84	-0.00106	2.6	0.4625	0.65363	0.28525
-4.776	-0.00325	2.64	0.4586	0.65012	0.28199
-4.712	-0.00216	2.68	0.45476	0.64664	0.2788
-4.648	0.00631	2.72	0.45098	0.6432	0.27567
-4.584	0.00167	2.76	0.44725	0.63979	0.27262
-4.52	0.00167	2.8	0.44359	0.63641	0.26962
-4.456	-0.00216	2.84	0.43998	0.63307	0.26668
-4.392	-0.00407	2.88	0.43642	0.62976	0.2638
-4.328	0.00057543	2.92	0.43292	0.62649	0.26098
-4.264	0.00167	2.96	0.42947	0.62324	0.25821
-4.2	-0.00352	3	0.42607	0.62003	0.2555
-4.136	0.00276	3.04	0.42272	0.61685	0.25284
-4.072	0.00522	3.08	0.41942	0.61369	0.25023
-4.008	-0.00106	3.12	0.41617	0.61057	0.24767
-3.944	-0.00243	3.16	0.41296	0.60748	0.24516
-3.88	0.00167	3.2	0.4098	0.60442	0.24269
-3.816	-0.00188	3.24	0.40668	0.60138	0.24027
-3.752	-0.000244466	3.28	0.40361	0.59838	0.23789
-3.688	-0.00407	3.32	0.40058	0.5954	0.23555
-3.624	-0.000517764	3.36	0.39759	0.59245	0.23326
-3.56	-0.000791063	3.4	0.39464	0.58952	0.23101
-3.496	0.000302132	3.44	0.39174	0.58663	0.22879
-3.432	0.00167	3.48	0.38887	0.58376	0.22662
-3.368	-0.000244466	3.52	0.38604	0.58091	0.22448
-3.304	0.00331	3.56	0.38325	0.57809	0.22238
-3.24	-0.00653	3.6	0.38049	0.5753	0.22031
-3.176	0.00112	3.64	0.37777	0.57253	0.21828
-3.112	-0.00134	3.68	0.37509	0.56979	0.21629
-3.048	-0.00626	3.72	0.37244	0.56707	0.21432
-2.984	0.00222	3.76	0.36983	0.56437	0.21239
-2.92	0.00112	3.8	0.36725	0.5617	0.21049
-2.856	-0.0038	3.84	0.3647	0.55905	0.20862
-2.792	-0.00134	3.88	0.36218	0.55642	0.20678
-2.728	-0.00298	3.92	0.3597	0.55382	0.20497
-2.664	0.00304	3.96	0.35725	0.55124	0.20319
-2.6	-0.00298	4	0.35483	0.54868	0.20144
-2.536	-0.000517764	4.04	0.35243	0.54614	0.19971
-2.472	-0.000517764	4.08	0.35007	0.54363	0.19801
-2.408	-0.000244466	4.12	0.34774	0.54114	0.19634
-2.344	0.00167	4.16	0.34543	0.53866	0.19469
-2.28	-0.00434	4.2	0.34316	0.53621	0.19307
-2.216	-0.000244466	4.24	0.3409	0.53378	0.19147
-2.152	-0.000244466	4.28	0.33868	0.53137	0.18989
-2.088	0.00057543	4.32	0.33648	0.52898	0.18834
-2.024	-0.00106	4.36	0.33431	0.5266	0.18681
-1.96	-0.000791063	4.4	0.33217	0.52425	0.1853
-1.896	-0.00243	4.44	0.33005	0.52192	0.18382
-1.832	-0.0027	4.48	0.32795	0.5196	0.18235
-1.768	-0.00216	4.52	0.32588	0.51731	0.18091
-1.704	-0.000517764	4.56	0.32383	0.51503	0.17949
-1.64	-0.00489	4.6	0.32181	0.51277	0.17809
-1.576	0.00057543	4.64	0.3198	0.51053	0.1767
-1.512	0.000302132	4.68	0.31783	0.50831	0.17534
-1.448	0.00112	4.72	0.31587	0.5061	0.174
-1.384	0.000848729	4.76	0.31393	0.50392	0.17267
-1.32	2.8833e-05	4.8	0.31202	0.50175	0.17136
-1.256	-0.000517764	4.84	0.31013	0.49959	0.17007
-1.192	-0.00298	4.88	0.30826	0.49746	0.1688
-1.128	-0.00626	4.92	0.3064	0.49534	0.16754
-1.064	0.00331	4.96	0.30457	0.49323	0.1663
-1	0.00167	5	0.30276	0.49115	0.16508
-0.936	-0.00298	5.04	0.30097	0.48907	0.16387
-0.872	-0.00106	5.08	0.2992	0.48702	0.16268
-0.808	0.00249	5.12	0.29744	0.48498	0.1615
-0.744	-0.00188	5.16	0.29571	0.48296	0.16034
-0.68	-0.000791063	5.2	0.29399	0.48095	0.1592
-0.616	0.00057543	5.24	0.29229	0.47895	0.15807
-0.552	0.00467	5.28	0.29061	0.47697	0.15695
-0.488	-0.0038	5.32	0.28894	0.47501	0.15585
-0.424	-0.00544	5.36	0.2873	0.47306	0.15476
-0.36	0.00631	5.4	0.28567	0.47113	0.15368
-0.296	0.03802	5.44	0.28405	0.46921	0.15262
-0.232	0.07546	5.48	0.28246	0.4673	0.15157
-0.168	0.12411	5.52	0.28088	0.46541	0.15053
-0.104	0.19161	5.56	0.27931	0.46353	0.14951
-0.04	0.26731	5.6	0.27776	0.46166	0.1485
0.024	0.35614	5.64	0.27623	0.45981	0.1475
0.088	0.45398	5.68	0.27471	0.45797	0.14651
0.152	0.58352	5.72	0.2732	0.45615	0.14553
0.216	0.68355	5.76	0.27172	0.45434	0.14457
0.28	0.75734	5.8	0.27024	0.45254	0.14362
0.344	0.86065	5.84	0.26878	0.45075	0.14267
0.408	0.92187	5.88	0.26734	0.44898	0.14174
0.472	0.93717	5.92	0.2659	0.44722	0.14082
0.536	0.9645	5.96	0.26449	0.44547	0.13991
0.6	0.94756	6	0.26308	0.44374	0.13901
0.664	0.90355	6.04	0.26169	0.44201	0.13812
0.728	0.91121	6.08	0.26031	0.4403	0.13724
0.792	0.89344	6.12	0.25895	0.4386	0.13638
0.856	0.87267	6.16	0.25759	0.43691	0.13552
0.92	0.88005	6.2	0.25625	0.43524	0.13467
0.984	0.84507	6.24	0.25493	0.43357	0.13382
1.048	0.83523	6.28	0.25361	0.43192	0.13299
1.112	0.80271	6.32	0.25231	0.43028	0.13217
1.176	0.78986	6.36	0.25102	0.42865	0.13136
1.24	0.77729	6.4	0.24974	0.42703	0.13055
1.304	0.74094	6.44	0.24847	0.42542	0.12976
1.368	0.69967	6.48	0.24722	0.42382	0.12897
1.432	0.70487	6.52	0.24597	0.42223	0.12819
1.496	0.70131	6.56	0.24474	0.42066	0.12742
1.56	0.6912	6.6	0.24352	0.41909	0.12666
1.624	0.6636	6.64	0.2423	0.41754	0.1259
1.688	0.62452	6.68	0.2411	0.41599	0.12516
1.752	0.64228	6.72	0.23991	0.41446	0.12442
1.816	0.62124	6.76	0.23873	0.41293	0.12369
1.88	0.59937	6.8	0.23756	0.41142	0.12296
1.944	0.60402	6.84	0.23641	0.40991	0.12225
2.008	0.57942	6.88	0.23526	0.40842	0.12154
2.072	0.55045	6.92	0.23412	0.40693	0.12083
2.136	0.5592	6.96	0.23299	0.40545	0.12014
2.2	0.5387	7	0.23187	0.40399	0.11945
2.264	0.51902	7.04	0.23076	0.40253	0.11877
2.328	0.51875	7.08	0.22966	0.40108	0.1181
2.392	0.5223	7.12	0.22857	0.39965	0.11743
2.456	0.50946	7.16	0.22748	0.39822	0.11677
2.52	0.47912	7.2	0.22641	0.3968	0.11611
2.584	0.49279	7.24	0.22535	0.39539	0.11547
2.648	0.48705	7.28	0.22429	0.39399	0.11482
2.712	0.46983	7.32	0.22325	0.39259	0.11419
2.776	0.44113	7.36	0.22221	0.39121	0.11356
2.84	0.45917	7.4	0.22118	0.38983	0.11294
2.904	0.45125	7.44	0.22016	0.38847	0.11232
2.968	0.43075	7.48	0.21915	0.38711	0.11171
3.032	0.44086	7.52	0.21814	0.38576	0.1111
3.096	0.42719	7.56	0.21715	0.38442	0.1105
3.16	0.43703	7.6	0.21616	0.38308	0.10991
3.224	0.41025	7.64	0.21518	0.38176	0.10932
3.288	0.39112	7.68	0.21421	0.38044	0.10874
3.352	0.40205	7.72	0.21324	0.37913	0.10816
3.416	0.37882	7.76	0.21229	0.37783	0.10759
3.48	0.37773	7.8	0.21134	0.37654	0.10702
3.544	0.37745	7.84	0.21039	0.37525	0.10646
3.608	0.37035	7.88	0.20946	0.37397	0.1059
3.672	0.35149	7.92	0.20853	0.3727	0.10535
3.736	0.38101	7.96	0.20761	0.37144	0.1048
3.8	0.36324	8	0.2067	0.37019	0.10426
3.864	0.36406	8.04	0.2058	0.36894	0.10372
3.928	0.35805	8.08	0.2049	0.3677	0.10319
3.992	0.36106	8.12	0.20401	0.36647	0.10266
4.056	0.34657	8.16	0.20312	0.36524	0.10214
4.12	0.33892	8.2	0.20224	0.36403	0.10162
4.184	0.33345	8.24	0.20137	0.36282	0.10111
4.248	0.32307	8.28	0.20051	0.36161	0.1006
4.312	0.32744	8.32	0.19965	0.36042	0.10009
4.376	0.3217	8.36	0.1988	0.35923	0.09959
4.44	0.31487	8.4	0.19796	0.35804	0.0991
4.504	0.32771	8.44	0.19712	0.35687	0.09861
4.568	0.32935	8.48	0.19628	0.3557	0.09812
4.632	0.32033	8.52	0.19546	0.35454	0.09763
4.696	0.29792	8.56	0.19464	0.35338	0.09716
4.76	0.29956	8.6	0.19382	0.35223	0.09668
4.824	0.30257	8.64	0.19302	0.35109	0.09621
4.888	0.30667	8.68	0.19221	0.34996	0.09574
4.952	0.28863	8.72	0.19142	0.34883	0.09528
5.016	0.29246	8.76	0.19063	0.3477	0.09482
5.08	0.29055	8.8	0.18984	0.34659	0.09436
5.144	0.28863	8.84	0.18906	0.34548	0.09391
5.208	0.27087	8.88	0.18829	0.34437	0.09346
5.272	0.26158	8.92	0.18752	0.34328	0.09302
5.336	0.29055	8.96	0.18676	0.34218	0.09258
5.4	0.26731	9	0.186	0.3411	0.09214
5.464	0.28125	9.04	0.18525	0.34002	0.09171
5.528	0.26322	9.08	0.1845	0.33895	0.09128
5.592	0.26158	9.12	0.18376	0.33788	0.09085
5.656	0.24928	9.16	0.18303	0.33682	0.09043
5.72	0.2542	9.2	0.1823	0.33576	0.09001
5.784	0.2583	9.24	0.18157	0.33471	0.08959
5.848	0.23315	9.28	0.18085	0.33367	0.08918
5.912	0.24572	9.32	0.18014	0.33263	0.08877
5.976	0.24572	9.36	0.17943	0.3316	0.08836
6.04	0.24846	9.4	0.17872	0.33057	0.08796
6.104	0.24354	9.44	0.17802	0.32955	0.08756
6.168	0.24135	9.48	0.17732	0.32853	0.08716
6.232	0.24026	9.52	0.17663	0.32752	0.08676
6.296	0.23971	9.56	0.17595	0.32652	0.08637
6.36	0.23151	9.6	0.17527	0.32552	0.08598
6.424	0.23835	9.64	0.17459	0.32452	0.0856
6.488	0.23643	9.68	0.17392	0.32353	0.08522
6.552	0.22577	9.72	0.17325	0.32255	0.08484
6.616	0.22331	9.76	0.17258	0.32157	0.08446
6.68	0.23151	9.8	0.17193	0.3206	0.08409
6.744	0.23069	9.84	0.17127	0.31963	0.08372
6.808	0.23452	9.88	0.17062	0.31867	0.08335
6.872	0.23917	9.92	0.16997	0.31771	0.08298
6.936	0.22851	9.96	0.16933	0.31676	0.08262
7	0.21757	10	0.1687	0.31581	0.08226
7.064	0.22167	10.04	0.16806	0.31487	0.0819
7.128	0.20637	10.08	0.16743	0.31393	0.08155
7.192	0.20309	10.12	0.16681	0.313	0.0812
7.256	0.22304	10.16	0.16619	0.31207	0.08085
7.32	0.19981	10.2	0.16557	0.31114	0.0805
7.384	0.20528	10.24	0.16496	0.31023	0.08016
7.448	0.20528	10.28	0.16435	0.30931	0.07982
7.512	0.19954	10.32	0.16374	0.3084	0.07948
7.576	0.20118	10.36	0.16314	0.3075	0.07914
7.64	0.2061	10.4	0.16255	0.3066	0.07881
7.704	0.20856	10.44	0.16195	0.3057	0.07847
7.768	0.19653	10.48	0.16136	0.30481	0.07814
7.832	0.19653	10.52	0.16078	0.30393	0.07782
7.896	0.19872	10.56	0.16019	0.30304	0.07749
7.96	0.19243	10.6	0.15962	0.30217	0.07717
8.024	0.1886	10.64	0.15904	0.30129	0.07685
8.088	0.19899	10.68	0.15847	0.30042	0.07653
8.152	0.18833	10.72	0.1579	0.29956	0.07622
8.216	0.18997	10.76	0.15734	0.2987	0.0759
8.28	0.17849	10.8	0.15678	0.29785	0.07559
8.344	0.1856	10.84	0.15622	0.29699	0.07528
8.408	0.19844	10.88	0.15567	0.29615	0.07497
8.472	0.19106	10.92	0.15512	0.2953	0.07467
8.536	0.18587	10.96	0.15457	0.29447	0.07437
8.6	0.19516	11	0.15403	0.29363	0.07407
8.664	0.17904	11.04	0.15348	0.2928	0.07377
8.728	0.18779	11.08	0.15295	0.29197	0.07347
8.792	0.18587	11.12	0.15241	0.29115	0.07318
8.856	0.17002	11.16	0.15188	0.29033	0.07288
8.92	0.18396	11.2	0.15136	0.28952	0.07259
8.984	0.17029	11.24	0.15083	0.28871	0.0723
9.048	0.1815	11.28	0.15031	0.2879	0.07202
9.112	0.16401	11.32	0.14979	0.2871	0.07173
9.176	0.16975	11.36	0.14928	0.2863	0.07145
9.24	0.161	11.4	0.14877	0.28551	0.07117
9.304	0.18697	11.44	0.14826	0.28472	0.07089
9.368	0.17412	11.48	0.14775	0.28393	0.07061
9.432	0.17713	11.52	0.14725	0.28314	0.07034
9.496	0.16073	11.56	0.14675	0.28236	0.07006
9.56	0.16647	11.6	0.14625	0.28159	0.06979
9.624	0.16975	11.64	0.14576	0.28082	0.06952
9.688	0.16455	11.68	0.14527	0.28005	0.06925
9.752	0.16701	11.72	0.14478	0.27928	0.06898
9.816	0.16182	11.76	0.1443	0.27852	0.06872
9.88	0.15526	11.8	0.14381	0.27776	0.06846
9.944	0.15062	11.84	0.14333	0.27701	0.0682
10.008	0.15964	11.88	0.14286	0.27626	0.06794
10.072	0.15308	11.92	0.14238	0.27551	0.06768
10.136	0.15745	11.96	0.14191	0.27477	0.06742
10.2	0.14488	12	0.14144	0.27403	0.06717
10.264	0.15772	12.04	0.14098	0.27329	0.06691
10.328	0.161	12.08	0.14051	0.27256	0.06666
10.392	0.14925	12.12	0.14005	0.27183	0.06641
10.456	0.15526	12.16	0.13959	0.2711	0.06616
10.52	0.16155	12.2	0.13914	0.27038	0.06592
10.584	0.16483	12.24	0.13869	0.26966	0.06567
10.648	0.14925	12.28	0.13824	0.26894	0.06543
10.712	0.15854	12.32	0.13779	0.26823	0.06518
10.776	0.14296	12.36	0.13734	0.26752	0.06494
10.84	0.15335	12.4	0.1369	0.26681	0.0647
10.904	0.15964	12.44	0.13646	0.26611	0.06447
10.968	0.16155	12.48	0.13602	0.26541	0.06423
11.032	0.14706	12.52	0.13559	0.26471	0.06399
11.096	0.14706	12.56	0.13515	0.26402	0.06376
11.16	0.16483	12.6	0.13472	0.26333	0.06353
11.224	0.14761	12.64	0.13429	0.26264	0.0633
11.288	0.14078	12.68	0.13387	0.26195	0.06307
11.352	0.14925	12.72	0.13344	0.26127	0.06284
11.416	0.13996	12.76	0.13302	0.26059	0.06261
11.48	0.14296	12.8	0.1326	0.25992	0.06239
11.544	0.15034	12.84	0.13219	0.25925	0.06216
11.608	0.13941	12.88	0.13177	0.25858	0.06194
11.672	0.12957	12.92	0.13136	0.25791	0.06172
11.736	0.14788	12.96	0.13095	0.25725	0.0615
11.8	0.14078	13	0.13054	0.25659	0.06128
11.864	0.13258	13.04	0.13014	0.25593	0.06107
11.928	0.12875	13.08	0.12973	0.25527	0.06085
11.992	0.14378	13.12	0.12933	0.25462	0.06063
12.056	0.14378	13.16	0.12893	0.25397	0.06042
12.12	0.12793	13.2	0.12854	0.25333	0.06021
12.184	0.12465	13.24	0.12814	0.25268	0.06
12.248	0.13832	13.28	0.12775	0.25204	0.05979
12.312	0.13996	13.32	0.12736	0.25141	0.05958
12.376	0.13067	13.36	0.12697	0.25077	0.05937
12.44	0.13422	13.4	0.12658	0.25014	0.05917
12.504	0.13558	13.44	0.1262	0.24951	0.05896
12.568	0.13258	13.48	0.12581	0.24888	0.05876
12.632	0.13203	13.52	0.12543	0.24826	0.05856
12.696	0.13395	13.56	0.12505	0.24764	0.05835
12.76	0.1293	13.6	0.12468	0.24702	0.05815
12.824	0.11618	13.64	0.1243	0.2464	0.05795
12.888	0.1293	13.68	0.12393	0.24579	0.05776
12.952	0.13504	13.72	0.12356	0.24518	0.05756
13.016	0.12657	13.76	0.12319	0.24457	0.05736
13.08	0.13149	13.8	0.12282	0.24396	0.05717
13.144	0.12001	13.84	0.12246	0.24336	0.05698
13.208	0.12165	13.88	0.12209	0.24276	0.05678
13.272	0.12219	13.92	0.12173	0.24216	0.05659
13.336	0.13477	13.96	0.12137	0.24157	0.0564
13.4	0.11044	14	0.12102	0.24097	0.05621
13.464	0.11645	14.04	0.12066	0.24038	0.05602
13.528	0.11946	14.08	0.1203	0.2398	0.05584
13.592	0.12192	14.12	0.11995	0.23921	0.05565
13.656	0.12957	14.16	0.1196	0.23863	0.05547
13.72	0.11809	14.2	0.11925	0.23805	0.05528
13.784	0.12083	14.24	0.11891	0.23747	0.0551
13.848	0.12165	14.28	0.11856	0.23689	0.05492
13.912	0.12137	14.32	0.11822	0.23632	0.05474
13.976	0.10771	14.36	0.11787	0.23575	0.05456
14.04	0.11837	14.4	0.11753	0.23518	0.05438
14.104	0.13668	14.44	0.11719	0.23461	0.0542
14.168	0.11372	14.48	0.11686	0.23405	0.05402
14.232	0.10908	14.52	0.11652	0.23349	0.05384
14.296	0.12165	14.56	0.11619	0.23293	0.05367
14.36	0.11454	14.6	0.11586	0.23237	0.05349
14.424	0.11454	14.64	0.11553	0.23182	0.05332
14.488	0.09787	14.68	0.1152	0.23126	0.05315
14.552	0.10826	14.72	0.11487	0.23071	0.05298
14.616	0.11673	14.76	0.11454	0.23017	0.05281
14.68	0.10006	14.8	0.11422	0.22962	0.05264
14.744	0.11973	14.84	0.1139	0.22908	0.05247
14.808	0.10798	14.88	0.11358	0.22853	0.0523
14.872	0.10908	14.92	0.11326	0.228	0.05213
14.936	0.11208	14.96	0.11294	0.22746	0.05197
15	0.11181	15	0.11262	0.22692	0.0518
15.064	0.11126	15.04	0.11231	0.22639	0.05164
15.128	0.11427	15.08	0.112	0.22586	0.05147
15.192	0.10552	15.12	0.11168	0.22533	0.05131
15.256	0.11427	15.16	0.11137	0.22481	0.05115
15.32	0.11618	15.2	0.11106	0.22428	0.05099
15.384	0.10224	15.24	0.11076	0.22376	0.05083
15.448	0.10989	15.28	0.11045	0.22324	0.05067
15.512	0.11809	15.32	0.11015	0.22272	0.05051
15.576	0.11044	15.36	0.10984	0.2222	0.05035
15.64	0.10552	15.4	0.10954	0.22169	0.05019
15.704	0.09814	15.44	0.10924	0.22118	0.05004
15.768	0.10689	15.48	0.10894	0.22067	0.04988
15.832	0.10607	15.52	0.10865	0.22016	0.04973
15.896	0.09896	15.56	0.10835	0.21965	0.04957
15.96	0.10689	15.6	0.10805	0.21915	0.04942
16.024	0.1017	15.64	0.10776	0.21865	0.04927
16.088	0.09869	15.68	0.10747	0.21815	0.04912
16.152	0.10115	15.72	0.10718	0.21765	0.04897
16.216	0.09896	15.76	0.10689	0.21715	0.04882
16.28	0.09541	15.8	0.1066	0.21666	0.04867
16.344	0.10798	15.84	0.10632	0.21617	0.04852
16.408	0.11044	15.88	0.10603	0.21568	0.04837
16.472	0.1058	15.92	0.10575	0.21519	0.04822
16.536	0.10224	15.96	0.10546	0.2147	0.04808
16.6	0.09678	16	0.10518	0.21422	0.04793
16.664	0.1006	16.04	0.1049	0.21373	0.04779
16.728	0.10224	16.08	0.10462	0.21325	0.04764
16.792	0.0935	16.12	0.10435	0.21277	0.0475
16.856	0.09896	16.16	0.10407	0.2123	0.04736
16.92	0.10962	16.2	0.10379	0.21182	0.04722
16.984	0.10306	16.24	0.10352	0.21135	0.04707
17.048	0.08229	16.28	0.10325	0.21087	0.04693
17.112	0.10033	16.32	0.10298	0.2104	0.04679
17.176	0.10197	16.36	0.10271	0.20994	0.04665
17.24	0.09377	16.4	0.10244	0.20947	0.04652
17.304	0.09842	16.44	0.10217	0.209	0.04638
17.368	0.08967	16.48	0.1019	0.20854	0.04624
17.432	0.08502	16.52	0.10164	0.20808	0.0461
17.496	0.09596	16.56	0.10137	0.20762	0.04597
17.56	0.09541	16.6	0.10111	0.20716	0.04583
17.624	0.09022	16.64	0.10085	0.20671	0.0457
17.688	0.10525	16.68	0.10059	0.20625	0.04556
17.752	0.08776	16.72	0.10033	0.2058	0.04543
17.816	0.08721	16.76	0.10007	0.20535	0.0453
17.88	0.09076	16.8	0.09981	0.2049	0.04517
17.944	0.10006	16.84	0.09956	0.20445	0.04503
18.008	0.09732	16.88	0.0993	0.204	0.0449
18.072	0.08475	16.92	0.09905	0.20356	0.04477
18.136	0.09295	16.96	0.09879	0.20312	0.04464
18.2	0.09568	17	0.09854	0.20268	0.04452
18.264	0.10088	17.04	0.09829	0.20224	0.04439
18.328	0.09541	17.08	0.09804	0.2018	0.04426
18.392	0.09486	17.12	0.09779	0.20136	0.04413
18.456	0.08694	17.16	0.09755	0.20093	0.044
18.52	0.08803	17.2	0.0973	0.20049	0.04388
18.584	0.09268	17.24	0.09705	0.20006	0.04375
18.648	0.09049	17.28	0.09681	0.19963	0.04363
18.712	0.09924	17.32	0.09657	0.1992	0.0435
18.776	0.09158	17.36	0.09632	0.19878	0.04338
18.84	0.10142	17.4	0.09608	0.19835	0.04326
18.904	0.08994	17.44	0.09584	0.19793	0.04313
18.968	0.09322	17.48	0.0956	0.1975	0.04301
19.032	0.09049	17.52	0.09536	0.19708	0.04289
19.096	0.09568	17.56	0.09513	0.19666	0.04277
19.16	0.09678	17.6	0.09489	0.19625	0.04265
19.224	0.08858	17.64	0.09466	0.19583	0.04253
19.288	0.09049	17.68	0.09442	0.19542	0.04241
19.352	0.09705	17.72	0.09419	0.195	0.04229
19.416	0.08803	17.76	0.09396	0.19459	0.04217
19.48	0.08557	17.8	0.09373	0.19418	0.04206
19.544	0.09486	17.84	0.0935	0.19377	0.04194
19.608	0.08721	17.88	0.09327	0.19336	0.04182
19.672	0.08858	17.92	0.09304	0.19296	0.04171
19.736	0.08338	17.96	0.09281	0.19255	0.04159
19.8	0.08475	18	0.09258	0.19215	0.04148
19.864	0.07819	18.04	0.09236	0.19175	0.04136
19.928	0.08994	18.08	0.09213	0.19135	0.04125
19.992	0.08093	18.12	0.09191	0.19095	0.04113
20.056	0.06972	18.16	0.09169	0.19055	0.04102
20.12	0.0648	18.2	0.09147	0.19016	0.04091
20.184	0.08612	18.24	0.09124	0.18976	0.0408
20.248	0.08967	18.28	0.09102	0.18937	0.04068
20.312	0.07191	18.32	0.09081	0.18898	0.04057
20.376	0.08694	18.36	0.09059	0.18858	0.04046
20.44	0.0883	18.4	0.09037	0.1882	0.04035
20.504	0.0689	18.44	0.09015	0.18781	0.04024
20.568	0.07901	18.48	0.08994	0.18742	0.04013
20.632	0.07737	18.52	0.08972	0.18704	0.04003
20.696	0.0894	18.56	0.08951	0.18665	0.03992
20.76	0.07792	18.6	0.0893	0.18627	0.03981
20.824	0.08694	18.64	0.08908	0.18589	0.0397
20.888	0.0842	18.68	0.08887	0.18551	0.0396
20.952	0.08011	18.72	0.08866	0.18513	0.03949
21.016	0.08038	18.76	0.08845	0.18475	0.03938
21.08	0.08885	18.8	0.08824	0.18438	0.03928
21.144	0.08338	18.84	0.08804	0.184	0.03917
21.208	0.08721	18.88	0.08783	0.18363	0.03907
21.272	0.08803	18.92	0.08762	0.18326	0.03896
21.336	0.08175	18.96	0.08742	0.18289	0.03886
21.4	0.07546	19	0.08721	0.18252	0.03876
21.464	0.07628	19.04	0.08701	0.18215	0.03865
21.528	0.08448	19.08	0.0868	0.18178	0.03855
21.592	0.07136	19.12	0.0866	0.18141	0.03845
21.656	0.07983	19.16	0.0864	0.18105	0.03835
21.72	0.07491	19.2	0.0862	0.18069	0.03825
21.784	0.07929	19.24	0.086	0.18032	0.03815
21.848	0.0842	19.28	0.0858	0.17996	0.03805
21.912	0.07218	19.32	0.0856	0.1796	0.03795
21.976	0.07464	19.36	0.08541	0.17925	0.03785
22.04	0.08475	19.4	0.08521	0.17889	0.03775
22.104	0.07109	19.44	0.08501	0.17853	0.03765
22.168	0.07327	19.48	0.08482	0.17818	0.03755
22.232	0.07054	19.52	0.08462	0.17782	0.03745
22.296	0.08175	19.56	0.08443	0.17747	0.03736
22.36	0.06917	19.6	0.08424	0.17712	0.03726
22.424	0.07573	19.64	0.08404	0.17677	0.03716
22.488	0.07027	19.68	0.08385	0.17642	0.03707
22.552	0.06453	19.72	0.08366	0.17607	0.03697
22.616	0.07245	19.76	0.08347	0.17572	0.03688
22.68	0.06808	19.8	0.08328	0.17538	0.03678
22.744	0.08065	19.84	0.08309	0.17503	0.03669
22.808	0.07081	19.88	0.08291	0.17469	0.03659
22.872	0.08065	19.92	0.08272	0.17435	0.0365
22.936	0.07355	19.96	0.08253	0.17401	0.03641
23	0.08011	20	0.08235	0.17367	0.03631
23.064	0.07491	20.04	0.08216	0.17333	0.03622
23.128	0.07163	20.08	0.08198	0.17299	0.03613
23.192	0.0771	20.12	0.08179	0.17266	0.03604
23.256	0.06644	20.16	0.08161	0.17232	0.03594
23.32	0.06753	20.2	0.08143	0.17199	0.03585
23.384	0.07136	20.24	0.08125	0.17165	0.03576
23.448	0.07792	20.28	0.08106	0.17132	0.03567
23.512	0.07054	20.32	0.08088	0.17099	0.03558
23.576	0.07054	20.36	0.08071	0.17066	0.03549
23.64	0.06972	20.4	0.08053	0.17033	0.0354
23.704	0.07136	20.44	0.08035	0.17	0.03531
23.768	0.06835	20.48	0.08017	0.16967	0.03523
23.832	0.07819	20.52	0.07999	0.16935	0.03514
23.896	0.06562	20.56	0.07982	0.16902	0.03505
23.96	0.07573	20.6	0.07964	0.1687	0.03496
24.024	0.06945	20.64	0.07947	0.16838	0.03487
24.088	0.07136	20.68	0.07929	0.16806	0.03479
24.152	0.05578	20.72	0.07912	0.16773	0.0347
24.216	0.07901	20.76	0.07895	0.16741	0.03462
24.28	0.06371	20.8	0.07877	0.1671	0.03453
24.344	0.07273	20.84	0.0786	0.16678	0.03444
24.408	0.06835	20.88	0.07843	0.16646	0.03436
24.472	0.07327	20.92	0.07826	0.16615	0.03427
24.536	0.06316	20.96	0.07809	0.16583	0.03419
24.6	0.0648	21	0.07792	0.16552	0.03411
24.664	0.07163	21.04	0.07775	0.16521	0.03402
24.728	0.05715	21.08	0.07758	0.16489	0.03394
24.792	0.06507	21.12	0.07742	0.16458	0.03385
24.856	0.06945	21.16	0.07725	0.16427	0.03377
24.92	0.06945	21.2	0.07708	0.16396	0.03369
24.984	0.0648	21.24	0.07692	0.16366	0.03361
25.048	0.07245	21.28	0.07675	0.16335	0.03352
25.112	0.07409	21.32	0.07659	0.16304	0.03344
25.176	0.05496	21.36	0.07642	0.16274	0.03336
25.24	0.07327	21.4	0.07626	0.16244	0.03328
25.304	0.06671	21.44	0.0761	0.16213	0.0332
25.368	0.06371	21.48	0.07594	0.16183	0.03312
25.432	0.06644	21.52	0.07577	0.16153	0.03304
25.496	0.06261	21.56	0.07561	0.16123	0.03296
25.56	0.06343	21.6	0.07545	0.16093	0.03288
25.624	0.07109	21.64	0.07529	0.16063	0.0328
25.688	0.0648	21.68	0.07513	0.16033	0.03272
25.752	0.06289	21.72	0.07498	0.16004	0.03264
25.816	0.06781	21.76	0.07482	0.15974	0.03257
25.88	0.07655	21.8	0.07466	0.15945	0.03249
25.944	0.06753	21.84	0.0745	0.15915	0.03241
26.008	0.06808	21.88	0.07435	0.15886	0.03233
26.072	0.06972	21.92	0.07419	0.15857	0.03226
26.136	0.06179	21.96	0.07403	0.15828	0.03218
26.2	0.06726	22	0.07388	0.15799	0.0321
26.264	0.05769	22.04	0.07373	0.1577	0.03203
26.328	0.06179	22.08	0.07357	0.15741	0.03195
26.392	0.05988	22.12	0.07342	0.15712	0.03187
26.456	0.05687	22.16	0.07327	0.15684	0.0318
26.52	0.05797	22.2	0.07311	0.15655	0.03172
26.584	0.05906	22.24	0.07296	0.15627	0.03165
26.648	0.05879	22.28	0.07281	0.15598	0.03157
26.712	0.05988	22.32	0.07266	0.1557	0.0315
26.776	0.0536	22.36	0.07251	0.15542	0.03143
26.84	0.06535	22.4	0.07236	0.15513	0.03135
26.904	0.05742	22.44	0.07221	0.15485	0.03128
26.968	0.0566	22.48	0.07206	0.15457	0.0312
27.032	0.06535	22.52	0.07192	0.1543	0.03113
27.096	0.05933	22.56	0.07177	0.15402	0.03106
27.16	0.06015	22.6	0.07162	0.15374	0.03099
27.224	0.05114	22.64	0.07147	0.15346	0.03091
27.288	0.06726	22.68	0.07133	0.15319	0.03084
27.352	0.05933	22.72	0.07118	0.15291	0.03077
27.416	0.06207	22.76	0.07104	0.15264	0.0307
27.48	0.0566	22.8	0.07089	0.15237	0.03063
27.544	0.05633	22.84	0.07075	0.15209	0.03056
27.608	0.05906	22.88	0.07061	0.15182	0.03049
27.672	0.06234	22.92	0.07046	0.15155	0.03042
27.736	0.05469	22.96	0.07032	0.15128	0.03035
27.8	0.0566	23	0.07018	0.15101	0.03028
27.864	0.05879	23.04	0.07004	0.15074	0.03021
27.928	0.06289	23.08	0.0699	0.15048	0.03014
27.992	0.06043	23.12	0.06976	0.15021	0.03007
28.056	0.05879	23.16	0.06962	0.14994	0.03
28.12	0.06371	23.2	0.06948	0.14968	0.02993
28.184	0.05879	23.24	0.06934	0.14941	0.02986
28.248	0.05196	23.28	0.0692	0.14915	0.02979
28.312	0.06425	23.32	0.06906	0.14889	0.02973
28.376	0.05824	23.36	0.06892	0.14863	0.02966
28.44	0.05387	23.4	0.06878	0.14837	0.02959
28.504	0.06207	23.44	0.06865	0.1481	0.02952
28.568	0.06343	23.48	0.06851	0.14784	0.02946
28.632	0.0525	23.52	0.06837	0.14759	0.02939
28.696	0.06043	23.56	0.06824	0.14733	0.02932
28.76	0.05332	23.6	0.0681	0.14707	0.02926
28.824	0.05141	23.64	0.06797	0.14681	0.02919
28.888	0.05578	23.68	0.06784	0.14656	0.02913
28.952	0.05851	23.72	0.0677	0.1463	0.02906
29.016	0.06808	23.76	0.06757	0.14605	0.029
29.08	0.04376	23.8	0.06744	0.14579	0.02893
29.144	0.05879	23.84	0.0673	0.14554	0.02887
29.208	0.05961	23.88	0.06717	0.14529	0.0288
29.272	0.06507	23.92	0.06704	0.14504	0.02874
29.336	0.04922	23.96	0.06691	0.14479	0.02867
29.4	0.0536	24	0.06678	0.14454	0.02861
29.464	0.05442	24.04	0.06665	0.14429	0.02854
29.528	0.0454	24.08	0.06652	0.14404	0.02848
29.592	0.05633	24.12	0.06639	0.14379	0.02842
29.656	0.0484	24.16	0.06626	0.14354	0.02835
29.72	0.05086	24.2	0.06613	0.1433	0.02829
29.784	0.05114	24.24	0.066	0.14305	0.02823
29.848	0.05278	24.28	0.06587	0.1428	0.02817
29.912	0.05524	24.32	0.06575	0.14256	0.0281
29.976	0.04895	24.36	0.06562	0.14232	0.02804
30.04	0.05524	24.4	0.06549	0.14207	0.02798
30.104	0.05442	24.44	0.06537	0.14183	0.02792
30.168	0.0454	24.48	0.06524	0.14159	0.02786
30.232	0.05141	24.52	0.06512	0.14135	0.0278
30.296	0.04704	24.56	0.06499	0.14111	0.02774
30.36	0.05168	24.6	0.06487	0.14087	0.02767
30.424	0.0566	24.64	0.06474	0.14063	0.02761
30.488	0.05032	24.68	0.06462	0.14039	0.02755
30.552	0.05059	24.72	0.06449	0.14015	0.02749
30.616	0.0536	24.76	0.06437	0.13992	0.02743
30.68	0.05578	24.8	0.06425	0.13968	0.02737
30.744	0.06097	24.84	0.06413	0.13944	0.02731
30.808	0.05032	24.88	0.064	0.13921	0.02726
30.872	0.05824	24.92	0.06388	0.13897	0.0272
30.936	0.05278	24.96	0.06376	0.13874	0.02714
31	0.05086	25	0.06364	0.13851	0.02708
31.064	0.04212	25.04	0.06352	0.13827	0.02702
31.128	0.05715	25.08	0.0634	0.13804	0.02696
31.192	0.04731	25.12	0.06328	0.13781	0.0269
31.256	0.0566	25.16	0.06316	0.13758	0.02685
31.32	0.04485	25.2	0.06304	0.13735	0.02679
31.384	0.04977	25.24	0.06293	0.13712	0.02673
31.448	0.05551	25.28	0.06281	0.13689	0.02667
31.512	0.05086	25.32	0.06269	0.13667	0.02661
31.576	0.04868	25.36	0.06257	0.13644	0.02656
31.64	0.05578	25.4	0.06245	0.13621	0.0265
31.704	0.05032	25.44	0.06234	0.13598	0.02644
31.768	0.04622	25.48	0.06222	0.13576	0.02639
31.832	0.04895	25.52	0.06211	0.13553	0.02633
31.896	0.04376	25.56	0.06199	0.13531	0.02628
31.96	0.04075	25.6	0.06188	0.13509	0.02622
32.024	0.05223	25.64	0.06176	0.13486	0.02616
32.088	0.05551	25.68	0.06165	0.13464	0.02611
32.152	0.05442	25.72	0.06153	0.13442	0.02605
32.216	0.0372	25.76	0.06142	0.1342	0.026
32.28	0.05496	25.8	0.0613	0.13398	0.02594
32.344	0.0536	25.84	0.06119	0.13376	0.02589
32.408	0.05305	25.88	0.06108	0.13354	0.02583
32.472	0.06562	25.92	0.06097	0.13332	0.02578
32.536	0.06015	25.96	0.06085	0.1331	0.02572
32.6	0.05933	26	0.06074	0.13288	0.02567
32.664	0.05387	26.04	0.06063	0.13267	0.02562
32.728	0.04758	26.08	0.06052	0.13245	0.02556
32.792	0.04895	26.12	0.06041	0.13223	0.02551
32.856	0.05797	26.16	0.0603	0.13202	0.02546
32.92	0.04922	26.2	0.06019	0.1318	0.0254
32.984	0.05004	26.24	0.06008	0.13159	0.02535
33.048	0.05114	26.28	0.05997	0.13138	0.0253
33.112	0.04731	26.32	0.05986	0.13116	0.02524
33.176	0.0484	26.36	0.05975	0.13095	0.02519
33.24	0.05196	26.4	0.05964	0.13074	0.02514
33.304	0.04348	26.44	0.05954	0.13053	0.02509
33.368	0.06043	26.48	0.05943	0.13032	0.02503
33.432	0.05551	26.52	0.05932	0.13011	0.02498
33.496	0.04212	26.56	0.05921	0.1299	0.02493
33.56	0.0525	26.6	0.05911	0.12969	0.02488
33.624	0.04977	26.64	0.059	0.12948	0.02483
33.688	0.03829	26.68	0.05889	0.12927	0.02478
33.752	0.04704	26.72	0.05879	0.12906	0.02472
33.816	0.0454	26.76	0.05868	0.12886	0.02467
33.88	0.05278	26.8	0.05858	0.12865	0.02462
33.944	0.0413	26.84	0.05847	0.12844	0.02457
34.008	0.04676	26.88	0.05837	0.12824	0.02452
34.072	0.05223	26.92	0.05826	0.12803	0.02447
34.136	0.04403	26.96	0.05816	0.12783	0.02442
34.2	0.0402	27	0.05806	0.12763	0.02437
34.264	0.05442	27.04	0.05795	0.12742	0.02432
34.328	0.05032	27.08	0.05785	0.12722	0.02427
34.392	0.05278	27.12	0.05775	0.12702	0.02422
34.456	0.04895	27.16	0.05765	0.12682	0.02417
34.52	0.04567	27.2	0.05754	0.12662	0.02412
34.584	0.05414	27.24	0.05744	0.12642	0.02407
34.648	0.03884	27.28	0.05734	0.12622	0.02402
34.712	0.0495	27.32	0.05724	0.12602	0.02398
34.776	0.04266	27.36	0.05714	0.12582	0.02393
34.84	0.04567	27.4	0.05704	0.12562	0.02388
34.904	0.04704	27.44	0.05694	0.12542	0.02383
34.968	0.04977	27.48	0.05684	0.12522	0.02378
35.032	0.04458	27.52	0.05674	0.12503	0.02373
35.096	0.0495	27.56	0.05664	0.12483	0.02369
35.16	0.05496	27.6	0.05654	0.12464	0.02364
35.224	0.03966	27.64	0.05644	0.12444	0.02359
35.288	0.04813	27.68	0.05634	0.12425	0.02354
35.352	0.04676	27.72	0.05624	0.12405	0.0235
35.416	0.04485	27.76	0.05614	0.12386	0.02345
35.48	0.04321	27.8	0.05605	0.12366	0.0234
35.544	0.0536	27.84	0.05595	0.12347	0.02335
35.608	0.04184	27.88	0.05585	0.12328	0.02331
35.672	0.02982	27.92	0.05575	0.12309	0.02326
35.736	0.04184	27.96	0.05566	0.1229	0.02321
35.8	0.04622	28	0.05556	0.1227	0.02317
35.864	0.04622	28.04	0.05547	0.12251	0.02312
35.928	0.03829	28.08	0.05537	0.12232	0.02308
35.992	0.04977	28.12	0.05527	0.12214	0.02303
36.056	0.03692	28.16	0.05518	0.12195	0.02298
36.12	0.04239	28.2	0.05508	0.12176	0.02294
36.184	0.04102	28.24	0.05499	0.12157	0.02289
36.248	0.04512	28.28	0.05489	0.12138	0.02285
36.312	0.0495	28.32	0.0548	0.1212	0.0228
36.376	0.03938	28.36	0.05471	0.12101	0.02276
36.44	0.03692	28.4	0.05461	0.12082	0.02271
36.504	0.04348	28.44	0.05452	0.12064	0.02267
36.568	0.04512	28.48	0.05443	0.12045	0.02262
36.632	0.04704	28.52	0.05433	0.12027	0.02258
36.696	0.0361	28.56	0.05424	0.12008	0.02253
36.76	0.03911	28.6	0.05415	0.1199	0.02249
36.824	0.05059	28.64	0.05406	0.11972	0.02245
36.888	0.04075	28.68	0.05396	0.11953	0.0224
36.952	0.04758	28.72	0.05387	0.11935	0.02236
37.016	0.0454	28.76	0.05378	0.11917	0.02231
37.08	0.05004	28.8	0.05369	0.11899	0.02227
37.144	0.03911	28.84	0.0536	0.11881	0.02223
37.208	0.04458	28.88	0.05351	0.11863	0.02218
37.272	0.04075	28.92	0.05342	0.11845	0.02214
37.336	0.04403	28.96	0.05333	0.11827	0.0221
37.4	0.05032	29	0.05324	0.11809	0.02205
37.464	0.04321	29.04	0.05315	0.11791	0.02201
37.528	0.03556	29.08	0.05306	0.11773	0.02197
37.592	0.04266	29.12	0.05297	0.11755	0.02192
37.656	0.0361	29.16	0.05288	0.11737	0.02188
37.72	0.03884	29.2	0.05279	0.1172	0.02184
37.784	0.0413	29.24	0.0527	0.11702	0.0218
37.848	0.03966	29.28	0.05262	0.11685	0.02176
37.912	0.03856	29.32	0.05253	0.11667	0.02171
37.976	0.05032	29.36	0.05244	0.11649	0.02167
38.04	0.04321	29.4	0.05235	0.11632	0.02163
38.104	0.04376	29.44	0.05227	0.11615	0.02159
38.168	0.03884	29.48	0.05218	0.11597	0.02155
38.232	0.0372	29.52	0.05209	0.1158	0.0215
38.296	0.04594	29.56	0.05201	0.11562	0.02146
38.36	0.03747	29.6	0.05192	0.11545	0.02142
38.424	0.03638	29.64	0.05183	0.11528	0.02138
38.488	0.03774	29.68	0.05175	0.11511	0.02134
38.552	0.03747	29.72	0.05166	0.11494	0.0213
38.616	0.04376	29.76	0.05158	0.11477	0.02126
38.68	0.04458	29.8	0.05149	0.11459	0.02122
38.744	0.0372	29.84	0.05141	0.11442	0.02118
38.808	0.03583	29.88	0.05132	0.11425	0.02114
38.872	0.03583	29.92	0.05124	0.11409	0.0211
38.936	0.03802	29.96	0.05116	0.11392	0.02106
39	0.04458	30	0.05107	0.11375	0.02102
39.064	0.04594	30.04	0.05099	0.11358	0.02098
39.128	0.03802	30.08	0.0509	0.11341	0.02094
39.192	0.04348	30.12	0.05082	0.11324	0.0209
39.256	0.04102	30.16	0.05074	0.11308	0.02086
39.32	0.03638	30.2	0.05066	0.11291	0.02082
39.384	0.04485	30.24	0.05057	0.11275	0.02078
39.448	0.04157	30.28	0.05049	0.11258	0.02074
39.512	0.04376	30.32	0.05041	0.11241	0.0207
39.576	0.03884	30.36	0.05033	0.11225	0.02066
39.64	0.04594	30.4	0.05024	0.11208	0.02062
39.704	0.0402	30.44	0.05016	0.11192	0.02058
39.768	0.04048	30.48	0.05008	0.11176	0.02054
39.832	0.03228	30.52	0.05	0.11159	0.02051
39.896	0.03884	30.56	0.04992	0.11143	0.02047
39.96	0.03856	30.6	0.04984	0.11127	0.02043
40.024	0.03146	30.64	0.04976	0.11111	0.02039
40.088	0.03911	30.68	0.04968	0.11094	0.02035
40.152	0.03911	30.72	0.0496	0.11078	0.02031
40.216	0.04102	30.76	0.04952	0.11062	0.02028
40.28	0.04157	30.8	0.04944	0.11046	0.02024
40.344	0.03856	30.84	0.04936	0.1103	0.0202
40.408	0.03528	30.88	0.04928	0.11014	0.02016
40.472	0.04102	30.92	0.0492	0.10998	0.02013
40.536	0.0361	30.96	0.04912	0.10982	0.02009
40.6	0.03993	31	0.04905	0.10966	0.02005
40.664	0.03692	31.04	0.04897	0.10951	0.02001
40.728	0.03228	31.08	0.04889	0.10935	0.01998
40.792	0.04266	31.12	0.04881	0.10919	0.01994
40.856	0.03638	31.16	0.04873	0.10903	0.0199
40.92	0.03474	31.2	0.04866	0.10888	0.01987
40.984	0.03173	31.24	0.04858	0.10872	0.01983
41.048	0.04403	31.28	0.0485	0.10856	0.01979
41.112	0.03911	31.32	0.04842	0.10841	0.01976
41.176	0.04266	31.36	0.04835	0.10825	0.01972
41.24	0.03446	31.4	0.04827	0.1081	0.01968
41.304	0.03911	31.44	0.0482	0.10794	0.01965
41.368	0.03774	31.48	0.04812	0.10779	0.01961
41.432	0.03774	31.52	0.04804	0.10763	0.01957
41.496	0.03966	31.56	0.04797	0.10748	0.01954
41.56	0.03829	31.6	0.04789	0.10733	0.0195
41.624	0.03282	31.64	0.04782	0.10717	0.01947
41.688	0.03884	31.68	0.04774	0.10702	0.01943
41.752	0.0372	31.72	0.04767	0.10687	0.01939
41.816	0.03173	31.76	0.04759	0.10672	0.01936
41.88	0.04458	31.8	0.04752	0.10657	0.01932
41.944	0.03665	31.84	0.04744	0.10641	0.01929
42.008	0.03228	31.88	0.04737	0.10626	0.01925
42.072	0.029	31.92	0.04729	0.10611	0.01922
42.136	0.03884	31.96	0.04722	0.10596	0.01918
42.2	0.04212	32	0.04715	0.10581	0.01915
42.264	0.03856	32.04	0.04707	0.10566	0.01911
42.328	0.032	32.08	0.047	0.10552	0.01908
42.392	0.04321	32.12	0.04693	0.10537	0.01904
42.456	0.04622	32.16	0.04686	0.10522	0.01901
42.52	0.03938	32.2	0.04678	0.10507	0.01898
42.584	0.0331	32.24	0.04671	0.10492	0.01894
42.648	0.03419	32.28	0.04664	0.10477	0.01891
42.712	0.03419	32.32	0.04657	0.10463	0.01887
42.776	0.04212	32.36	0.04649	0.10448	0.01884
42.84	0.04239	32.4	0.04642	0.10433	0.0188
42.904	0.03802	32.44	0.04635	0.10419	0.01877
42.968	0.03392	32.48	0.04628	0.10404	0.01874
43.032	0.03692	32.52	0.04621	0.1039	0.0187
43.096	0.03282	32.56	0.04614	0.10375	0.01867
43.16	0.03392	32.6	0.04607	0.10361	0.01864
43.224	0.03802	32.64	0.046	0.10346	0.0186
43.288	0.03337	32.68	0.04592	0.10332	0.01857
43.352	0.03665	32.72	0.04585	0.10318	0.01854
43.416	0.03228	32.76	0.04578	0.10303	0.0185
43.48	0.03474	32.8	0.04571	0.10289	0.01847
43.544	0.03474	32.84	0.04564	0.10275	0.01844
43.608	0.03528	32.88	0.04557	0.1026	0.0184
43.672	0.03774	32.92	0.04551	0.10246	0.01837
43.736	0.03802	32.96	0.04544	0.10232	0.01834
43.8	0.03583	33	0.04537	0.10218	0.0183
43.864	0.03337	33.04	0.0453	0.10204	0.01827
43.928	0.03474	33.08	0.04523	0.1019	0.01824
43.992	0.03802	33.12	0.04516	0.10176	0.01821
44.056	0.03638	33.16	0.04509	0.10162	0.01817
44.12	0.03392	33.2	0.04502	0.10148	0.01814
44.184	0.03802	33.24	0.04496	0.10134	0.01811
44.248	0.03638	33.28	0.04489	0.1012	0.01808
44.312	0.03665	33.32	0.04482	0.10106	0.01805
44.376	0.03692	33.36	0.04475	0.10092	0.01801
44.44	0.03009	33.4	0.04469	0.10078	0.01798
44.504	0.03938	33.44	0.04462	0.10064	0.01795
44.568	0.04157	33.48	0.04455	0.10051	0.01792
44.632	0.03501	33.52	0.04448	0.10037	0.01789
44.696	0.03856	33.56	0.04442	0.10023	0.01786
44.76	0.02845	33.6	0.04435	0.10009	0.01782
44.824	0.03282	33.64	0.04428	0.09996	0.01779
44.888	0.0331	33.68	0.04422	0.09982	0.01776
44.952	0.0331	33.72	0.04415	0.09969	0.01773
45.016	0.03064	33.76	0.04409	0.09955	0.0177
45.08	0.03282	33.8	0.04402	0.09942	0.01767
45.144	0.03446	33.84	0.04395	0.09928	0.01764
45.208	0.03692	33.88	0.04389	0.09915	0.01761
45.272	0.03774	33.92	0.04382	0.09901	0.01758
45.336	0.03064	33.96	0.04376	0.09888	0.01754
45.4	0.03583	34	0.04369	0.09874	0.01751
45.464	0.03337	34.04	0.04363	0.09861	0.01748
45.528	0.03829	34.08	0.04356	0.09848	0.01745
45.592	0.03638	34.12	0.0435	0.09834	0.01742
45.656	0.0372	34.16	0.04344	0.09821	0.01739
45.72	0.03282	34.2	0.04337	0.09808	0.01736
45.784	0.03829	34.24	0.04331	0.09795	0.01733
45.848	0.029	34.28	0.04324	0.09781	0.0173
45.912	0.02791	34.32	0.04318	0.09768	0.01727
45.976	0.03255	34.36	0.04312	0.09755	0.01724
46.04	0.03009	34.4	0.04305	0.09742	0.01721
46.104	0.0249	34.44	0.04299	0.09729	0.01718
46.168	0.02763	34.48	0.04293	0.09716	0.01715
46.232	0.02736	34.52	0.04286	0.09703	0.01712
46.296	0.03173	34.56	0.0428	0.0969	0.01709
46.36	0.03966	34.6	0.04274	0.09677	0.01706
46.424	0.03528	34.64	0.04268	0.09664	0.01703
46.488	0.03911	34.68	0.04261	0.09651	0.017
46.552	0.03938	34.72	0.04255	0.09638	0.01697
46.616	0.03392	34.76	0.04249	0.09626	0.01695
46.68	0.0331	34.8	0.04243	0.09613	0.01692
46.744	0.03474	34.84	0.04236	0.096	0.01689
46.808	0.03173	34.88	0.0423	0.09587	0.01686
46.872	0.03282	34.92	0.04224	0.09574	0.01683
46.936	0.0361	34.96	0.04218	0.09562	0.0168
47	0.03146	35	0.04212	0.09549	0.01677
47.064	0.02599	35.04	0.04206	0.09536	0.01674
47.128	0.03064	35.08	0.042	0.09524	0.01671
47.192	0.02244	35.12	0.04194	0.09511	0.01669
47.256	0.02955	35.16	0.04188	0.09499	0.01666
47.32	0.03282	35.2	0.04182	0.09486	0.01663
47.384	0.0249	35.24	0.04175	0.09474	0.0166
47.448	0.032	35.28	0.04169	0.09461	0.01657
47.512	0.02982	35.32	0.04163	0.09449	0.01654
47.576	0.03446	35.36	0.04157	0.09436	0.01652
47.64	0.03064	35.4	0.04151	0.09424	0.01649
47.704	0.02982	35.44	0.04146	0.09411	0.01646
47.768	0.03009	35.48	0.0414	0.09399	0.01643
47.832	0.03064	35.52	0.04134	0.09387	0.0164
47.896	0.03474	35.56	0.04128	0.09374	0.01638
47.96	0.029	35.6	0.04122	0.09362	0.01635
48.024	0.04239	35.64	0.04116	0.0935	0.01632
48.088	0.03091	35.68	0.0411	0.09338	0.01629
48.152	0.02791	35.72	0.04104	0.09326	0.01626
48.216	0.03856	35.76	0.04098	0.09313	0.01624
48.28	0.03364	35.8	0.04092	0.09301	0.01621
48.344	0.02408	35.84	0.04087	0.09289	0.01618
48.408	0.03638	35.88	0.04081	0.09277	0.01616
48.472	0.02326	35.92	0.04075	0.09265	0.01613
48.536	0.04266	35.96	0.04069	0.09253	0.0161
48.6	0.02955	36	0.04063	0.09241	0.01607
48.664	0.029	36.04	0.04058	0.09229	0.01605
48.728	0.03036	36.08	0.04052	0.09217	0.01602
48.792	0.02982	36.12	0.04046	0.09205	0.01599
48.856	0.03173	36.16	0.0404	0.09193	0.01597
48.92	0.029	36.2	0.04035	0.09181	0.01594
48.984	0.03528	36.24	0.04029	0.09169	0.01591
49.048	0.03337	36.28	0.04023	0.09157	0.01589
49.112	0.03747	36.32	0.04018	0.09146	0.01586
49.176	0.03337	36.36	0.04012	0.09134	0.01583
49.24	0.02791	36.4	0.04006	0.09122	0.01581
49.304	0.03392	36.44	0.04001	0.0911	0.01578
49.368	0.029	36.48	0.03995	0.09099	0.01575
49.432	0.02627	36.52	0.0399	0.09087	0.01573
49.496	0.029	36.56	0.03984	0.09075	0.0157
49.56	0.029	36.6	0.03978	0.09064	0.01567
49.624	0.03009	36.64	0.03973	0.09052	0.01565
49.688	0.02982	36.68	0.03967	0.0904	0.01562
49.752	0.03173	36.72	0.03962	0.09029	0.0156
49.816	0.03173	36.76	0.03956	0.09017	0.01557
49.88	0.03091	36.8	0.03951	0.09006	0.01554
49.944	0.02927	36.84	0.03945	0.08994	0.01552
50.008	0.03282	36.88	0.0394	0.08983	0.01549
50.072	0.03255	36.92	0.03934	0.08971	0.01547
50.136	0.03173	36.96	0.03929	0.0896	0.01544
50.2	0.02681	37	0.03923	0.08948	0.01542
50.264	0.02873	37.04	0.03918	0.08937	0.01539
50.328	0.02791	37.08	0.03912	0.08926	0.01537
50.392	0.03064	37.12	0.03907	0.08914	0.01534
50.456	0.02353	37.16	0.03902	0.08903	0.01531
50.52	0.03146	37.2	0.03896	0.08892	0.01529
50.584	0.02545	37.24	0.03891	0.0888	0.01526
50.648	0.03036	37.28	0.03885	0.08869	0.01524
50.712	0.02627	37.32	0.0388	0.08858	0.01521
50.776	0.03474	37.36	0.03875	0.08847	0.01519
50.84	0.03146	37.4	0.03869	0.08836	0.01516
50.904	0.03255	37.44	0.03864	0.08824	0.01514
50.968	0.02545	37.48	0.03859	0.08813	0.01511
51.032	0.02517	37.52	0.03853	0.08802	0.01509
51.096	0.02709	37.56	0.03848	0.08791	0.01506
51.16	0.02763	37.6	0.03843	0.0878	0.01504
51.224	0.02791	37.64	0.03838	0.08769	0.01502
51.288	0.03282	37.68	0.03832	0.08758	0.01499
51.352	0.03118	37.72	0.03827	0.08747	0.01497
51.416	0.02162	37.76	0.03822	0.08736	0.01494
51.48	0.03884	37.8	0.03817	0.08725	0.01492
51.544	0.03364	37.84	0.03812	0.08714	0.01489
51.608	0.02353	37.88	0.03806	0.08703	0.01487
51.672	0.029	37.92	0.03801	0.08692	0.01484
51.736	0.03337	37.96	0.03796	0.08682	0.01482
51.8	0.03036	38	0.03791	0.08671	0.0148
51.864	0.02982	38.04	0.03786	0.0866	0.01477
51.928	0.03228	38.08	0.03781	0.08649	0.01475
51.992	0.02818	38.12	0.03775	0.08638	0.01472
52.056	0.02927	38.16	0.0377	0.08628	0.0147
52.12	0.02982	38.2	0.03765	0.08617	0.01468
52.184	0.02599	38.24	0.0376	0.08606	0.01465
52.248	0.03146	38.28	0.03755	0.08595	0.01463
52.312	0.02572	38.32	0.0375	0.08585	0.01461
52.376	0.01889	38.36	0.03745	0.08574	0.01458
52.44	0.03255	38.4	0.0374	0.08563	0.01456
52.504	0.02435	38.44	0.03735	0.08553	0.01453
52.568	0.02381	38.48	0.0373	0.08542	0.01451
52.632	0.02463	38.52	0.03725	0.08532	0.01449
52.696	0.02381	38.56	0.0372	0.08521	0.01446
52.76	0.03064	38.6	0.03715	0.08511	0.01444
52.824	0.02681	38.64	0.0371	0.085	0.01442
52.888	0.02326	38.68	0.03705	0.0849	0.01439
52.952	0.03364	38.72	0.037	0.08479	0.01437
53.016	0.03282	38.76	0.03695	0.08469	0.01435
53.08	0.02408	38.8	0.0369	0.08458	0.01433
53.144	0.0249	38.84	0.03685	0.08448	0.0143
53.208	0.01971	38.88	0.0368	0.08438	0.01428
53.272	0.02627	38.92	0.03675	0.08427	0.01426
53.336	0.02435	38.96	0.0367	0.08417	0.01423
53.4	0.02353	39	0.03665	0.08407	0.01421
53.464	0.02408	39.04	0.03661	0.08396	0.01419
53.528	0.03364	39.08	0.03656	0.08386	0.01417
53.592	0.02135	39.12	0.03651	0.08376	0.01414
53.656	0.02244	39.16	0.03646	0.08365	0.01412
53.72	0.02845	39.2	0.03641	0.08355	0.0141
53.784	0.02982	39.24	0.03636	0.08345	0.01408
53.848	0.02763	39.28	0.03632	0.08335	0.01405
53.912	0.02572	39.32	0.03627	0.08325	0.01403
53.976	0.029	39.36	0.03622	0.08315	0.01401
54.04	0.02763	39.4	0.03617	0.08304	0.01399
54.104	0.03228	39.44	0.03612	0.08294	0.01396
54.168	0.02326	39.48	0.03608	0.08284	0.01394
54.232	0.03692	39.52	0.03603	0.08274	0.01392
54.296	0.02189	39.56	0.03598	0.08264	0.0139
54.36	0.02599	39.6	0.03593	0.08254	0.01387
54.424	0.029	39.64	0.03589	0.08244	0.01385
54.488	0.02326	39.68	0.03584	0.08234	0.01383
54.552	0.02545	39.72	0.03579	0.08224	0.01381
54.616	0.02955	39.76	0.03575	0.08214	0.01379
54.68	0.02791	39.8	0.0357	0.08204	0.01377
54.744	0.02545	39.84	0.03565	0.08195	0.01374
54.808	0.02189	39.88	0.03561	0.08185	0.01372
54.872	0.03474	39.92	0.03556	0.08175	0.0137
54.936	0.02681	39.96	0.03551	0.08165	0.01368
55	0.02463	40	0.03547	0.08155	0.01366
55.064	0.02572	40.04	0.03542	0.08145	0.01364
55.128	0.02927	40.08	0.03537	0.08136	0.01361
55.192	0.02135	40.12	0.03533	0.08126	0.01359
55.256	0.03419	40.16	0.03528	0.08116	0.01357
55.32	0.02326	40.2	0.03524	0.08106	0.01355
55.384	0.0331	40.24	0.03519	0.08097	0.01353
55.448	0.032	40.28	0.03514	0.08087	0.01351
55.512	0.02107	40.32	0.0351	0.08077	0.01349
55.576	0.03419	40.36	0.03505	0.08068	0.01346
55.64	0.02736	40.4	0.03501	0.08058	0.01344
55.704	0.02818	40.44	0.03496	0.08048	0.01342
55.768	0.03501	40.48	0.03492	0.08039	0.0134
55.832	0.01916	40.52	0.03487	0.08029	0.01338
55.896	0.02463	40.56	0.03483	0.0802	0.01336
55.96	0.02162	40.6	0.03478	0.0801	0.01334
56.024	0.02545	40.64	0.03474	0.08	0.01332
56.088	0.02381	40.68	0.03469	0.07991	0.0133
56.152	0.02736	40.72	0.03465	0.07981	0.01328
56.216	0.02599	40.76	0.0346	0.07972	0.01326
56.28	0.02572	40.8	0.03456	0.07963	0.01324
56.344	0.03173	40.84	0.03452	0.07953	0.01321
56.408	0.02299	40.88	0.03447	0.07944	0.01319
56.472	0.02299	40.92	0.03443	0.07934	0.01317
56.536	0.02545	40.96	0.03438	0.07925	0.01315
56.6	0.02217	41	0.03434	0.07916	0.01313
56.664	0.03036	41.04	0.03429	0.07906	0.01311
56.728	0.029	41.08	0.03425	0.07897	0.01309
56.792	0.02599	41.12	0.03421	0.07888	0.01307
56.856	0.02435	41.16	0.03416	0.07878	0.01305
56.92	0.02791	41.2	0.03412	0.07869	0.01303
56.984	0.02736	41.24	0.03408	0.0786	0.01301
57.048	0.029	41.28	0.03403	0.0785	0.01299
57.112	0.02189	41.32	0.03399	0.07841	0.01297
57.176	0.02244	41.36	0.03395	0.07832	0.01295
57.24	0.02053	41.4	0.0339	0.07823	0.01293
57.304	0.02818	41.44	0.03386	0.07814	0.01291
57.368	0.01643	41.48	0.03382	0.07804	0.01289
57.432	0.02736	41.52	0.03378	0.07795	0.01287
57.496	0.02599	41.56	0.03373	0.07786	0.01285
57.56	0.02326	41.6	0.03369	0.07777	0.01283
57.624	0.02818	41.64	0.03365	0.07768	0.01281
57.688	0.02545	41.68	0.0336	0.07759	0.01279
57.752	0.01943	41.72	0.03356	0.0775	0.01277
57.816	0.02244	41.76	0.03352	0.07741	0.01275
57.88	0.02927	41.8	0.03348	0.07732	0.01273
57.944	0.02135	41.84	0.03344	0.07723	0.01271
58.008	0.02053	41.88	0.03339	0.07714	0.01269
58.072	0.0208	41.92	0.03335	0.07705	0.01267
58.136	0.0249	41.96	0.03331	0.07696	0.01265
58.2	0.01451	42	0.03327	0.07687	0.01264
58.264	0.02244	42.04	0.03323	0.07678	0.01262
58.328	0.02845	42.08	0.03318	0.07669	0.0126
58.392	0.03692	42.12	0.03314	0.0766	0.01258
58.456	0.01533	42.16	0.0331	0.07651	0.01256
58.52	0.0208	42.2	0.03306	0.07643	0.01254
58.584	0.02763	42.24	0.03302	0.07634	0.01252
58.648	0.02217	42.28	0.03298	0.07625	0.0125
58.712	0.02053	42.32	0.03294	0.07616	0.01248
58.776	0.02517	42.36	0.0329	0.07607	0.01246
58.84	0.01588	42.4	0.03285	0.07599	0.01244
58.904	0.02709	42.44	0.03281	0.0759	0.01242
58.968	0.01971	42.48	0.03277	0.07581	0.01241
59.032	0.02681	42.52	0.03273	0.07572	0.01239
59.096	0.02135	42.56	0.03269	0.07564	0.01237
59.16	0.02162	42.6	0.03265	0.07555	0.01235
59.224	0.02408	42.64	0.03261	0.07546	0.01233
59.288	0.02654	42.68	0.03257	0.07538	0.01231
59.352	0.02572	42.72	0.03253	0.07529	0.01229
59.416	0.02435	42.76	0.03249	0.0752	0.01227
59.48	0.01725	42.8	0.03245	0.07512	0.01226
59.544	0.02572	42.84	0.03241	0.07503	0.01224
59.608	0.02463	42.88	0.03237	0.07495	0.01222
59.672	0.02873	42.92	0.03233	0.07486	0.0122
59.736	0.02107	42.96	0.03229	0.07477	0.01218
59.8	0.02599	43	0.03225	0.07469	0.01216
59.864	0.02763	43.04	0.03221	0.0746	0.01215
59.928	0.02326	43.08	0.03217	0.07452	0.01213
59.992	0.0208	43.12	0.03213	0.07443	0.01211
60.056	0.03009	43.16	0.03209	0.07435	0.01209
60.12	0.02053	43.2	0.03205	0.07426	0.01207
60.184	0.02162	43.24	0.03201	0.07418	0.01205
60.248	0.02435	43.28	0.03197	0.0741	0.01204
60.312	0.02545	43.32	0.03193	0.07401	0.01202
60.376	0.02736	43.36	0.0319	0.07393	0.012
60.44	0.02845	43.4	0.03186	0.07384	0.01198
60.504	0.01752	43.44	0.03182	0.07376	0.01196
60.568	0.02353	43.48	0.03178	0.07368	0.01195
60.632	0.02107	43.52	0.03174	0.07359	0.01193
60.696	0.02955	43.56	0.0317	0.07351	0.01191
60.76	0.01834	43.6	0.03166	0.07343	0.01189
60.824	0.0167	43.64	0.03162	0.07334	0.01187
60.888	0.02845	43.68	0.03159	0.07326	0.01186
60.952	0.01615	43.72	0.03155	0.07318	0.01184
61.016	0.0208	43.76	0.03151	0.0731	0.01182
61.08	0.01889	43.8	0.03147	0.07301	0.0118
61.144	0.02025	43.84	0.03143	0.07293	0.01179
61.208	0.0126	43.88	0.03139	0.07285	0.01177
61.272	0.01397	43.92	0.03136	0.07277	0.01175
61.336	0.02517	43.96	0.03132	0.07269	0.01173
61.4	0.02381	44	0.03128	0.0726	0.01172
61.464	0.02025	44.04	0.03124	0.07252	0.0117
61.528	0.02299	44.08	0.03121	0.07244	0.01168
61.592	0.01889	44.12	0.03117	0.07236	0.01166
61.656	0.03146	44.16	0.03113	0.07228	0.01165
61.72	0.02189	44.2	0.03109	0.0722	0.01163
61.784	0.01807	44.24	0.03106	0.07212	0.01161
61.848	0.02353	44.28	0.03102	0.07204	0.01159
61.912	0.01971	44.32	0.03098	0.07196	0.01158
61.976	0.02135	44.36	0.03094	0.07188	0.01156
62.04	0.01998	44.4	0.03091	0.0718	0.01154
62.104	0.01643	44.44	0.03087	0.07172	0.01153
62.168	0.01998	44.48	0.03083	0.07164	0.01151
62.232	0.02189	44.52	0.0308	0.07156	0.01149
62.296	0.01479	44.56	0.03076	0.07148	0.01147
62.36	0.01916	44.6	0.03072	0.0714	0.01146
62.424	0.02244	44.64	0.03068	0.07132	0.01144
62.488	0.02053	44.68	0.03065	0.07124	0.01142
62.552	0.02326	44.72	0.03061	0.07116	0.01141
62.616	0.02408	44.76	0.03058	0.07108	0.01139
62.68	0.01834	44.8	0.03054	0.071	0.01137
62.744	0.02353	44.84	0.0305	0.07092	0.01136
62.808	0.01807	44.88	0.03047	0.07085	0.01134
62.872	0.02408	44.92	0.03043	0.07077	0.01132
62.936	0.01861	44.96	0.03039	0.07069	0.01131
63	0.01725	45	0.03036	0.07061	0.01129
63.064	0.01615	45.04	0.03032	0.07053	0.01127
63.128	0.02572	45.08	0.03029	0.07046	0.01126
63.192	0.02053	45.12	0.03025	0.07038	0.01124
63.256	0.02709	45.16	0.03021	0.0703	0.01122
63.32	0.02654	45.2	0.03018	0.07022	0.01121
63.384	0.02463	45.24	0.03014	0.07015	0.01119
63.448	0.02955	45.28	0.03011	0.07007	0.01117
63.512	0.01779	45.32	0.03007	0.06999	0.01116
63.576	0.01834	45.36	0.03004	0.06992	0.01114
63.64	0.01178	45.4	0.03	0.06984	0.01112
63.704	0.02326	45.44	0.02996	0.06976	0.01111
63.768	0.02408	45.48	0.02993	0.06969	0.01109
63.832	0.01233	45.52	0.02989	0.06961	0.01108
63.896	0.02025	45.56	0.02986	0.06953	0.01106
63.96	0.01588	45.6	0.02982	0.06946	0.01104
64.024	0.01916	45.64	0.02979	0.06938	0.01103
64.088	0.02025	45.68	0.02975	0.06931	0.01101
64.152	0.02326	45.72	0.02972	0.06923	0.01099
64.216	0.02545	45.76	0.02968	0.06915	0.01098
64.28	0.02162	45.8	0.02965	0.06908	0.01096
64.344	0.01861	45.84	0.02962	0.069	0.01095
64.408	0.01889	45.88	0.02958	0.06893	0.01093
64.472	0.01752	45.92	0.02955	0.06885	0.01091
64.536	0.01998	45.96	0.02951	0.06878	0.0109
64.6	0.0208	46	0.02948	0.0687	0.01088
64.664	0.02244	46.04	0.02944	0.06863	0.01087
64.728	0.01752	46.08	0.02941	0.06856	0.01085
64.792	0.01807	46.12	0.02937	0.06848	0.01084
64.856	0.02189	46.16	0.02934	0.06841	0.01082
64.92	0.01834	46.2	0.02931	0.06833	0.0108
64.984	0.02955	46.24	0.02927	0.06826	0.01079
65.048	0.02408	46.28	0.02924	0.06819	0.01077
65.112	0.02545	46.32	0.0292	0.06811	0.01076
65.176	0.02107	46.36	0.02917	0.06804	0.01074
65.24	0.02463	46.4	0.02914	0.06796	0.01073
65.304	0.02435	46.44	0.0291	0.06789	0.01071
65.368	0.01451	46.48	0.02907	0.06782	0.01069
65.432	0.01834	46.52	0.02904	0.06774	0.01068
65.496	0.01643	46.56	0.029	0.06767	0.01066
65.56	0.01151	46.6	0.02897	0.0676	0.01065
65.624	0.01834	46.64	0.02893	0.06753	0.01063
65.688	0.02107	46.68	0.0289	0.06745	0.01062
65.752	0.02517	46.72	0.02887	0.06738	0.0106
65.816	0.01998	46.76	0.02883	0.06731	0.01059
65.88	0.0208	46.8	0.0288	0.06724	0.01057
65.944	0.02818	46.84	0.02877	0.06716	0.01056
66.008	0.01779	46.88	0.02874	0.06709	0.01054
66.072	0.01615	46.92	0.0287	0.06702	0.01053
66.136	0.01971	46.96	0.02867	0.06695	0.01051
66.2	0.01533	47	0.02864	0.06688	0.0105
66.264	0.02381	47.04	0.0286	0.06681	0.01048
66.328	0.01943	47.08	0.02857	0.06674	0.01047
66.392	0.0208	47.12	0.02854	0.06666	0.01045
66.456	0.02053	47.16	0.02851	0.06659	0.01044
66.52	0.02189	47.2	0.02847	0.06652	0.01042
66.584	0.01943	47.24	0.02844	0.06645	0.01041
66.648	0.02517	47.28	0.02841	0.06638	0.01039
66.712	0.01916	47.32	0.02838	0.06631	0.01038
66.776	0.01643	47.36	0.02834	0.06624	0.01036
66.84	0.01834	47.4	0.02831	0.06617	0.01035
66.904	0.01998	47.44	0.02828	0.0661	0.01033
66.968	0.01697	47.48	0.02825	0.06603	0.01032
67.032	0.01916	47.52	0.02821	0.06596	0.0103
67.096	0.02244	47.56	0.02818	0.06589	0.01029
67.16	0.01752	47.6	0.02815	0.06582	0.01027
67.224	0.01834	47.64	0.02812	0.06575	0.01026
67.288	0.01069	47.68	0.02809	0.06568	0.01024
67.352	0.01287	47.72	0.02805	0.06561	0.01023
67.416	0.0167	47.76	0.02802	0.06554	0.01021
67.48	0.01315	47.8	0.02799	0.06547	0.0102
67.544	0.01971	47.84	0.02796	0.0654	0.01018
67.608	0.02135	47.88	0.02793	0.06533	0.01017
67.672	0.02381	47.92	0.0279	0.06526	0.01016
67.736	0.01342	47.96	0.02787	0.0652	0.01014
67.8	0.01643	48	0.02783	0.06513	0.01013
67.864	0.01971	48.04	0.0278	0.06506	0.01011
67.928	0.01424	48.08	0.02777	0.06499	0.0101
67.992	0.01725	48.12	0.02774	0.06492	0.01008
68.056	0.02654	48.16	0.02771	0.06485	0.01007
68.12	0.02326	48.2	0.02768	0.06479	0.01006
68.184	0.01971	48.24	0.02765	0.06472	0.01004
68.248	0.01725	48.28	0.02762	0.06465	0.01003
68.312	0.01779	48.32	0.02758	0.06458	0.01001
68.376	0.02162	48.36	0.02755	0.06451	0.01
68.44	0.02025	48.4	0.02752	0.06445	0.00998
68.504	0.01752	48.44	0.02749	0.06438	0.00997
68.568	0.02025	48.48	0.02746	0.06431	0.00996
68.632	0.01561	48.52	0.02743	0.06425	0.00994
68.696	0.01533	48.56	0.0274	0.06418	0.00993
68.76	0.03009	48.6	0.02737	0.06411	0.00991
68.824	0.01697	48.64	0.02734	0.06404	0.0099
68.888	0.01834	48.68	0.02731	0.06398	0.00989
68.952	0.01752	48.72	0.02728	0.06391	0.00987
69.016	0.01971	48.76	0.02725	0.06384	0.00986
69.08	0.02189	48.8	0.02722	0.06378	0.00984
69.144	0.02627	48.84	0.02719	0.06371	0.00983
69.208	0.02517	48.88	0.02716	0.06365	0.00982
69.272	0.01424	48.92	0.02713	0.06358	0.0098
69.336	0.01916	48.96	0.0271	0.06351	0.00979
69.4	0.01643	49	0.02707	0.06345	0.00977
69.464	0.02627	49.04	0.02704	0.06338	0.00976
69.528	0.01807	49.08	0.02701	0.06332	0.00975
69.592	0.02463	49.12	0.02698	0.06325	0.00973
69.656	0.02463	49.16	0.02695	0.06319	0.00972
69.72	0.02025	49.2	0.02692	0.06312	0.00971
69.784	0.0167	49.24	0.02689	0.06305	0.00969
69.848	0.01397	49.28	0.02686	0.06299	0.00968
69.912	0.01697	49.32	0.02683	0.06292	0.00966
69.976	0.01233	49.36	0.0268	0.06286	0.00965
70.04	0.01807	49.4	0.02677	0.0628	0.00964
70.104	0.01916	49.44	0.02674	0.06273	0.00962
70.168	0.01588	49.48	0.02671	0.06267	0.00961
70.232	0.01643	49.52	0.02668	0.0626	0.0096
70.296	0.02053	49.56	0.02665	0.06254	0.00958
70.36	0.01643	49.6	0.02662	0.06247	0.00957
70.424	0.01779	49.64	0.02659	0.06241	0.00956
70.488	0.01451	49.68	0.02656	0.06234	0.00954
70.552	0.01342	49.72	0.02653	0.06228	0.00953
70.616	0.01397	49.76	0.0265	0.06222	0.00952
70.68	0.01451	49.8	0.02648	0.06215	0.0095
70.744	0.01506	49.84	0.02645	0.06209	0.00949
70.808	0.01725	49.88	0.02642	0.06203	0.00948
70.872	0.01533	49.92	0.02639	0.06196	0.00946
70.936	0.01779	49.96	0.02636	0.0619	0.00945
71	0.01752	50	0.02633	0.06184	0.00944
71.064	0.01889	50.04	0.0263	0.06177	0.00942
71.128	0.0167	50.08	0.02627	0.06171	0.00941
71.192	0.01342	50.12	0.02625	0.06165	0.0094
71.256	0.01643	50.16	0.02622	0.06158	0.00939
71.32	0.01643	50.2	0.02619	0.06152	0.00937
71.384	0.01479	50.24	0.02616	0.06146	0.00936
71.448	0.01561	50.28	0.02613	0.0614	0.00935
71.512	0.0208	50.32	0.0261	0.06133	0.00933
71.576	0.01861	50.36	0.02607	0.06127	0.00932
71.64	0.01725	50.4	0.02605	0.06121	0.00931
71.704	0.01424	50.44	0.02602	0.06115	0.00929
71.768	0.01588	50.48	0.02599	0.06108	0.00928
71.832	0.01096	50.52	0.02596	0.06102	0.00927
71.896	0.01588	50.56	0.02593	0.06096	0.00926
71.96	0.01588	50.6	0.02591	0.0609	0.00924
72.024	0.01397	50.64	0.02588	0.06084	0.00923
72.088	0.01779	50.68	0.02585	0.06078	0.00922
72.152	0.01287	50.72	0.02582	0.06071	0.0092
72.216	0.02135	50.76	0.02579	0.06065	0.00919
72.28	0.01916	50.8	0.02577	0.06059	0.00918
72.344	0.01178	50.84	0.02574	0.06053	0.00917
72.408	0.01916	50.88	0.02571	0.06047	0.00915
72.472	0.02135	50.92	0.02568	0.06041	0.00914
72.536	0.01643	50.96	0.02566	0.06035	0.00913
72.6	0.02189	51	0.02563	0.06029	0.00912
72.664	0.01725	51.04	0.0256	0.06023	0.0091
72.728	0.01369	51.08	0.02557	0.06017	0.00909
72.792	0.01123	51.12	0.02555	0.06011	0.00908
72.856	0.01971	51.16	0.02552	0.06005	0.00907
72.92	0.01998	51.2	0.02549	0.05999	0.00905
72.984	0.01998	51.24	0.02546	0.05993	0.00904
73.048	0.02244	51.28	0.02544	0.05987	0.00903
73.112	0.01971	51.32	0.02541	0.05981	0.00902
73.176	0.01752	51.36	0.02538	0.05975	0.009
73.24	0.01506	51.4	0.02535	0.05969	0.00899
73.304	0.02053	51.44	0.02533	0.05963	0.00898
73.368	0.01916	51.48	0.0253	0.05957	0.00897
73.432	0.01178	51.52	0.02527	0.05951	0.00895
73.496	0.0208	51.56	0.02525	0.05945	0.00894
73.56	0.01643	51.6	0.02522	0.05939	0.00893
73.624	0.01533	51.64	0.02519	0.05933	0.00892
73.688	0.01834	51.68	0.02517	0.05927	0.0089
73.752	0.01342	51.72	0.02514	0.05921	0.00889
73.816	0.01178	51.76	0.02511	0.05915	0.00888
73.88	0.02381	51.8	0.02509	0.05909	0.00887
73.944	0.01397	51.84	0.02506	0.05903	0.00886
74.008	0.01943	51.88	0.02503	0.05898	0.00884
74.072	0.0167	51.92	0.02501	0.05892	0.00883
74.136	0.01588	51.96	0.02498	0.05886	0.00882
74.2	0.01889	52	0.02495	0.0588	0.00881
74.264	0.01998	52.04	0.02493	0.05874	0.0088
74.328	0.01369	52.08	0.0249	0.05868	0.00878
74.392	0.02025	52.12	0.02487	0.05862	0.00877
74.456	0.01123	52.16	0.02485	0.05857	0.00876
74.52	0.01342	52.2	0.02482	0.05851	0.00875
74.584	0.01451	52.24	0.0248	0.05845	0.00874
74.648	0.00959	52.28	0.02477	0.05839	0.00872
74.712	0.01533	52.32	0.02474	0.05834	0.00871
74.776	0.01479	52.36	0.02472	0.05828	0.0087
74.84	0.01479	52.4	0.02469	0.05822	0.00869
74.904	0.01123	52.44	0.02467	0.05816	0.00868
74.968	0.02217	52.48	0.02464	0.05811	0.00866
75.032	0.01943	52.52	0.02461	0.05805	0.00865
75.096	0.01889	52.56	0.02459	0.05799	0.00864
75.16	0.01615	52.6	0.02456	0.05793	0.00863
75.224	0.01943	52.64	0.02454	0.05788	0.00862
75.288	0.01697	52.68	0.02451	0.05782	0.00861
75.352	0.01643	52.72	0.02449	0.05776	0.00859
75.416	0.01287	52.76	0.02446	0.05771	0.00858
75.48	0.01315	52.8	0.02443	0.05765	0.00857
75.544	0.01779	52.84	0.02441	0.05759	0.00856
75.608	0.01205	52.88	0.02438	0.05754	0.00855
75.672	0.01506	52.92	0.02436	0.05748	0.00854
75.736	0.01315	52.96	0.02433	0.05742	0.00852
75.8	0.01315	53	0.02431	0.05737	0.00851
75.864	0.01588	53.04	0.02428	0.05731	0.0085
75.928	0.01752	53.08	0.02426	0.05726	0.00849
75.992	0.02025	53.12	0.02423	0.0572	0.00848
76.056	0.01752	53.16	0.02421	0.05714	0.00847
76.12	0.01069	53.2	0.02418	0.05709	0.00845
76.184	0.01615	53.24	0.02416	0.05703	0.00844
76.248	0.01506	53.28	0.02413	0.05698	0.00843
76.312	0.01287	53.32	0.02411	0.05692	0.00842
76.376	0.02053	53.36	0.02408	0.05687	0.00841
76.44	0.01615	53.4	0.02406	0.05681	0.0084
76.504	0.01643	53.44	0.02403	0.05676	0.00839
76.568	0.01069	53.48	0.02401	0.0567	0.00837
76.632	0.01041	53.52	0.02398	0.05665	0.00836
76.696	0.01643	53.56	0.02396	0.05659	0.00835
76.76	0.01451	53.6	0.02393	0.05654	0.00834
76.824	0.01971	53.64	0.02391	0.05648	0.00833
76.888	0.0126	53.68	0.02388	0.05643	0.00832
76.952	0.01397	53.72	0.02386	0.05637	0.00831
77.016	0.01861	53.76	0.02383	0.05632	0.0083
77.08	0.01123	53.8	0.02381	0.05626	0.00828
77.144	0.01397	53.84	0.02378	0.05621	0.00827
77.208	0.01151	53.88	0.02376	0.05615	0.00826
77.272	0.01807	53.92	0.02374	0.0561	0.00825
77.336	0.02244	53.96	0.02371	0.05605	0.00824
77.4	0.00741	54	0.02369	0.05599	0.00823
77.464	0.01506	54.04	0.02366	0.05594	0.00822
77.528	0.01397	54.08	0.02364	0.05588	0.00821
77.592	0.01479	54.12	0.02361	0.05583	0.0082
77.656	0.01588	54.16	0.02359	0.05578	0.00818
77.72	0.01533	54.2	0.02357	0.05572	0.00817
77.784	0.01287	54.24	0.02354	0.05567	0.00816
77.848	0.00659	54.28	0.02352	0.05562	0.00815
77.912	0.01533	54.32	0.02349	0.05556	0.00814
77.976	0.00495	54.36	0.02347	0.05551	0.00813
78.04	0.01123	54.4	0.02345	0.05546	0.00812
78.104	0.01506	54.44	0.02342	0.0554	0.00811
78.168	0.00768	54.48	0.0234	0.05535	0.0081
78.232	0.02053	54.52	0.02337	0.0553	0.00809
78.296	0.00659	54.56	0.02335	0.05524	0.00808
78.36	0.00795	54.6	0.02333	0.05519	0.00806
78.424	0.01424	54.64	0.0233	0.05514	0.00805
78.488	0.0126	54.68	0.02328	0.05508	0.00804
78.552	0.01096	54.72	0.02326	0.05503	0.00803
78.616	0.01151	54.76	0.02323	0.05498	0.00802
78.68	0.0167	54.8	0.02321	0.05493	0.00801
78.744	0.01342	54.84	0.02318	0.05487	0.008
78.808	0.01861	54.88	0.02316	0.05482	0.00799
78.872	0.00905	54.92	0.02314	0.05477	0.00798
78.936	0.01397	54.96	0.02311	0.05472	0.00797
79	0.0167	55	0.02309	0.05467	0.00796
79.064	0.01315	55.04	0.02307	0.05461	0.00795
79.128	0.02053	55.08	0.02304	0.05456	0.00794
79.192	0.00932	55.12	0.02302	0.05451	0.00793
79.256	0.01287	55.16	0.023	0.05446	0.00791
79.32	0.01533	55.2	0.02297	0.05441	0.0079
79.384	0.01069	55.24	0.02295	0.05435	0.00789
79.448	0.01643	55.28	0.02293	0.0543	0.00788
79.512	0.01451	55.32	0.02291	0.05425	0.00787
79.576	0.0167	55.36	0.02288	0.0542	0.00786
79.64	0.01233	55.4	0.02286	0.05415	0.00785
79.704	0.01588	55.44	0.02284	0.0541	0.00784
79.768	0.01861	55.48	0.02281	0.05405	0.00783
79.832	0.01205	55.52	0.02279	0.054	0.00782
79.896	0.01233	55.56	0.02277	0.05394	0.00781
79.96	0.01588	55.6	0.02274	0.05389	0.0078
80.024	0.00768	55.64	0.02272	0.05384	0.00779
80.088	0.01233	55.68	0.0227	0.05379	0.00778
80.152	0.01943	55.72	0.02268	0.05374	0.00777
80.216	0.00795	55.76	0.02265	0.05369	0.00776
80.28	0.0085	55.8	0.02263	0.05364	0.00775
80.344	0.01861	55.84	0.02261	0.05359	0.00774
80.408	0.01233	55.88	0.02259	0.05354	0.00773
80.472	0.01123	55.92	0.02256	0.05349	0.00772
80.536	0.01151	55.96	0.02254	0.05344	0.00771
80.6	0.01779	56	0.02252	0.05339	0.0077
80.664	0.02025	56.04	0.0225	0.05334	0.00769
80.728	0.01369	56.08	0.02247	0.05329	0.00768
80.792	0.01123	56.12	0.02245	0.05324	0.00767
80.856	0.0167	56.16	0.02243	0.05319	0.00766
80.92	0.00959	56.2	0.02241	0.05314	0.00765
80.984	0.01533	56.24	0.02238	0.05309	0.00764
81.048	0.01397	56.28	0.02236	0.05304	0.00763
81.112	0.01123	56.32	0.02234	0.05299	0.00762
81.176	0.01233	56.36	0.02232	0.05294	0.00761
81.24	0.01697	56.4	0.0223	0.05289	0.0076
81.304	0.0126	56.44	0.02227	0.05284	0.00759
81.368	0.01041	56.48	0.02225	0.05279	0.00758
81.432	0.01561	56.52	0.02223	0.05274	0.00757
81.496	0.0167	56.56	0.02221	0.05269	0.00756
81.56	0.01451	56.6	0.02219	0.05264	0.00755
81.624	0.01041	56.64	0.02216	0.05259	0.00754
81.688	0.00604	56.68	0.02214	0.05255	0.00753
81.752	0.01151	56.72	0.02212	0.0525	0.00752
81.816	0.01643	56.76	0.0221	0.05245	0.00751
81.88	0.01369	56.8	0.02208	0.0524	0.0075
81.944	0.01971	56.84	0.02205	0.05235	0.00749
82.008	0.0167	56.88	0.02203	0.0523	0.00748
82.072	0.01069	56.92	0.02201	0.05225	0.00747
82.136	0.01506	56.96	0.02199	0.05221	0.00746
82.2	0.01615	57	0.02197	0.05216	0.00745
82.264	0.01315	57.04	0.02195	0.05211	0.00744
82.328	0.01971	57.08	0.02192	0.05206	0.00743
82.392	0.00877	57.12	0.0219	0.05201	0.00742
82.456	0.01151	57.16	0.02188	0.05196	0.00741
82.52	0.01397	57.2	0.02186	0.05192	0.0074
82.584	0.0126	57.24	0.02184	0.05187	0.00739
82.648	0.00467	57.28	0.02182	0.05182	0.00738
82.712	0.0085	57.32	0.0218	0.05177	0.00737
82.776	0.01697	57.36	0.02177	0.05172	0.00736
82.84	0.01697	57.4	0.02175	0.05168	0.00735
82.904	0.01998	57.44	0.02173	0.05163	0.00734
82.968	0.01369	57.48	0.02171	0.05158	0.00733
83.032	0.01752	57.52	0.02169	0.05153	0.00732
83.096	0.01369	57.56	0.02167	0.05149	0.00731
83.16	0.01151	57.6	0.02165	0.05144	0.0073
83.224	0.01096	57.64	0.02163	0.05139	0.00729
83.288	0.00768	57.68	0.02161	0.05134	0.00728
83.352	0.01752	57.72	0.02158	0.0513	0.00727
83.416	0.01479	57.76	0.02156	0.05125	0.00726
83.48	0.01178	57.8	0.02154	0.0512	0.00725
83.544	0.00959	57.84	0.02152	0.05116	0.00724
83.608	0.01342	57.88	0.0215	0.05111	0.00723
83.672	0.01752	57.92	0.02148	0.05106	0.00722
83.736	0.0085	57.96	0.02146	0.05102	0.00722
83.8	0.00659	58	0.02144	0.05097	0.00721
83.864	0.01178	58.04	0.02142	0.05092	0.0072
83.928	0.01014	58.08	0.0214	0.05088	0.00719
83.992	0.01752	58.12	0.02138	0.05083	0.00718
84.056	0.01014	58.16	0.02135	0.05078	0.00717
84.12	0.01233	58.2	0.02133	0.05074	0.00716
84.184	0.01779	58.24	0.02131	0.05069	0.00715
84.248	0.00686	58.28	0.02129	0.05064	0.00714
84.312	0.00959	58.32	0.02127	0.0506	0.00713
84.376	0.01315	58.36	0.02125	0.05055	0.00712
84.44	0.01998	58.4	0.02123	0.05051	0.00711
84.504	0.0208	58.44	0.02121	0.05046	0.0071
84.568	0.01342	58.48	0.02119	0.05041	0.00709
84.632	0.00987	58.52	0.02117	0.05037	0.00708
84.696	0.01205	58.56	0.02115	0.05032	0.00707
84.76	0.00905	58.6	0.02113	0.05028	0.00707
84.824	0.00713	58.64	0.02111	0.05023	0.00706
84.888	0.01397	58.68	0.02109	0.05019	0.00705
84.952	0.01178	58.72	0.02107	0.05014	0.00704
85.016	0.00959	58.76	0.02105	0.05009	0.00703
85.08	0.00686	58.8	0.02103	0.05005	0.00702
85.144	0.01205	58.84	0.02101	0.05	0.00701
85.208	0.01315	58.88	0.02099	0.04996	0.007
85.272	0.00932	58.92	0.02097	0.04991	0.00699
85.336	0.01479	58.96	0.02095	0.04987	0.00698
85.4	0.01069	59	0.02093	0.04982	0.00697
85.464	0.01506	59.04	0.02091	0.04978	0.00697
85.528	0.00686	59.08	0.02089	0.04973	0.00696
85.592	0.01588	59.12	0.02087	0.04969	0.00695
85.656	0.01096	59.16	0.02085	0.04964	0.00694
85.72	0.01096	59.2	0.02083	0.0496	0.00693
85.784	0.00467	59.24	0.02081	0.04955	0.00692
85.848	0.01397	59.28	0.02079	0.04951	0.00691
85.912	0.01725	59.32	0.02077	0.04946	0.0069
85.976	0.01397	59.36	0.02075	0.04942	0.00689
86.04	0.01397	59.4	0.02073	0.04938	0.00688
86.104	0.01287	59.44	0.02071	0.04933	0.00688
86.168	0.01151	59.48	0.02069	0.04929	0.00687
86.232	0.01233	59.52	0.02067	0.04924	0.00686
86.296	0.01479	59.56	0.02065	0.0492	0.00685
86.36	0.00932	59.6	0.02063	0.04915	0.00684
86.424	0.01233	59.64	0.02061	0.04911	0.00683
86.488	0.00522	59.68	0.02059	0.04907	0.00682
86.552	0.00768	59.72	0.02057	0.04902	0.00681
86.616	0.01205	59.76	0.02055	0.04898	0.0068
86.68	0.01096	59.8	0.02053	0.04893	0.0068
86.744	0.00713	59.84	0.02051	0.04889	0.00679
86.808	0.00549	59.88	0.02049	0.04885	0.00678
86.872	0.00877	59.92	0.02047	0.0488	0.00677
86.936	0.01096	59.96	0.02046	0.04876	0.00676
87	0.01424	60	0.02044	0.04872	0.00675
87.064	0.01151	60.04	0.02042	0.04867	0.00674
87.128	0.01041	60.08	0.0204	0.04863	0.00673
87.192	0.01397	60.12	0.02038	0.04859	0.00673
87.256	0.01069	60.16	0.02036	0.04854	0.00672
87.32	0.01041	60.2	0.02034	0.0485	0.00671
87.384	0.01205	60.24	0.02032	0.04846	0.0067
87.448	0.00768	60.28	0.0203	0.04841	0.00669
87.512	0.00467	60.32	0.02028	0.04837	0.00668
87.576	0.0085	60.36	0.02026	0.04833	0.00667
87.64	0.00741	60.4	0.02024	0.04828	0.00666
87.704	0.01041	60.44	0.02023	0.04824	0.00666
87.768	0.01479	60.48	0.02021	0.0482	0.00665
87.832	0.01233	60.52	0.02019	0.04816	0.00664
87.896	0.01014	60.56	0.02017	0.04811	0.00663
87.96	0.01178	60.6	0.02015	0.04807	0.00662
88.024	0.01233	60.64	0.02013	0.04803	0.00661
88.088	0.01069	60.68	0.02011	0.04799	0.0066
88.152	0.00659	60.72	0.02009	0.04794	0.0066
88.216	0.01287	60.76	0.02007	0.0479	0.00659
88.28	0.00768	60.8	0.02006	0.04786	0.00658
88.344	0.01315	60.84	0.02004	0.04782	0.00657
88.408	0.01697	60.88	0.02002	0.04777	0.00656
88.472	0.0126	60.92	0.02	0.04773	0.00655
88.536	0.01096	60.96	0.01998	0.04769	0.00655
88.6	0.01287	61	0.01996	0.04765	0.00654
88.664	0.00467	61.04	0.01994	0.04761	0.00653
88.728	0.01096	61.08	0.01993	0.04756	0.00652
88.792	0.0126	61.12	0.01991	0.04752	0.00651
88.856	0.01451	61.16	0.01989	0.04748	0.0065
88.92	0.00495	61.2	0.01987	0.04744	0.00649
88.984	0.01615	61.24	0.01985	0.0474	0.00649
89.048	0.00987	61.28	0.01983	0.04736	0.00648
89.112	0.01342	61.32	0.01981	0.04731	0.00647
89.176	0.01424	61.36	0.0198	0.04727	0.00646
89.24	0.01533	61.4	0.01978	0.04723	0.00645
89.304	0.01096	61.44	0.01976	0.04719	0.00645
89.368	0.01479	61.48	0.01974	0.04715	0.00644
89.432	0.01069	61.52	0.01972	0.04711	0.00643
89.496	0.00932	61.56	0.0197	0.04707	0.00642
89.56	0.00659	61.6	0.01969	0.04702	0.00641
89.624	0.0044	61.64	0.01967	0.04698	0.0064
89.688	0.01178	61.68	0.01965	0.04694	0.0064
89.752	0.00823	61.72	0.01963	0.0469	0.00639
89.816	0.00932	61.76	0.01961	0.04686	0.00638
89.88	0.01424	61.8	0.0196	0.04682	0.00637
89.944	0.00659	61.84	0.01958	0.04678	0.00636
90.008	0.00987	61.88	0.01956	0.04674	0.00635
90.072	0.00823	61.92	0.01954	0.0467	0.00635
90.136	0.0126	61.96	0.01952	0.04666	0.00634
90.2	0.01561	62	0.01951	0.04662	0.00633
90.264	0.0167	62.04	0.01949	0.04657	0.00632
90.328	0.01287	62.08	0.01947	0.04653	0.00631
90.392	0.00987	62.12	0.01945	0.04649	0.00631
90.456	0.01123	62.16	0.01943	0.04645	0.0063
90.52	0.0014	62.2	0.01942	0.04641	0.00629
90.584	0.01233	62.24	0.0194	0.04637	0.00628
90.648	0.00959	62.28	0.01938	0.04633	0.00627
90.712	0.01424	62.32	0.01936	0.04629	0.00627
90.776	0.00659	62.36	0.01935	0.04625	0.00626
90.84	0.00877	62.4	0.01933	0.04621	0.00625
90.904	0.00631	62.44	0.01931	0.04617	0.00624
90.968	0.0085	62.48	0.01929	0.04613	0.00623
91.032	0.00713	62.52	0.01927	0.04609	0.00623
91.096	0.0126	62.56	0.01926	0.04605	0.00622
91.16	0.00932	62.6	0.01924	0.04601	0.00621
91.224	0.00194	62.64	0.01922	0.04597	0.0062
91.288	0.01533	62.68	0.0192	0.04593	0.00619
91.352	0.0167	62.72	0.01919	0.04589	0.00619
91.416	0.0126	62.76	0.01917	0.04585	0.00618
91.48	0.00604	62.8	0.01915	0.04581	0.00617
91.544	0.00932	62.84	0.01913	0.04577	0.00616
91.608	0.01151	62.88	0.01912	0.04573	0.00615
91.672	0.01123	62.92	0.0191	0.0457	0.00615
91.736	0.01369	62.96	0.01908	0.04566	0.00614
91.8	0.00659	63	0.01907	0.04562	0.00613
91.864	0.00932	63.04	0.01905	0.04558	0.00612
91.928	0.00522	63.08	0.01903	0.04554	0.00612
91.992	0.00932	63.12	0.01901	0.0455	0.00611
92.056	0.01479	63.16	0.019	0.04546	0.0061
92.12	0.00959	63.2	0.01898	0.04542	0.00609
92.184	0.01014	63.24	0.01896	0.04538	0.00608
92.248	0.01205	63.28	0.01894	0.04534	0.00608
92.312	0.00932	63.32	0.01893	0.0453	0.00607
92.376	0.01315	63.36	0.01891	0.04527	0.00606
92.44	0.01151	63.4	0.01889	0.04523	0.00605
92.504	0.00905	63.44	0.01888	0.04519	0.00605
92.568	0.00495	63.48	0.01886	0.04515	0.00604
92.632	0.01178	63.52	0.01884	0.04511	0.00603
92.696	0.01123	63.56	0.01883	0.04507	0.00602
92.76	0.00795	63.6	0.01881	0.04503	0.00601
92.824	0.01205	63.64	0.01879	0.04499	0.00601
92.888	0.01233	63.68	0.01877	0.04496	0.006
92.952	0.00495	63.72	0.01876	0.04492	0.00599
93.016	0.01205	63.76	0.01874	0.04488	0.00598
93.08	0.01233	63.8	0.01872	0.04484	0.00598
93.144	0.00741	63.84	0.01871	0.0448	0.00597
93.208	0.00877	63.88	0.01869	0.04477	0.00596
93.272	0.01342	63.92	0.01867	0.04473	0.00595
93.336	0.01014	63.96	0.01866	0.04469	0.00595
93.4	0.00604	64	0.01864	0.04465	0.00594
93.464	0.00686	64.04	0.01862	0.04461	0.00593
93.528	0.00877	64.08	0.01861	0.04457	0.00592
93.592	0.00823	64.12	0.01859	0.04454	0.00592
93.656	0.01123	64.16	0.01857	0.0445	0.00591
93.72	0.00932	64.2	0.01856	0.04446	0.0059
93.784	0.01069	64.24	0.01854	0.04442	0.00589
93.848	0.00905	64.28	0.01852	0.04439	0.00589
93.912	0.00932	64.32	0.01851	0.04435	0.00588
93.976	0.01123	64.36	0.01849	0.04431	0.00587
94.04	0.01178	64.4	0.01847	0.04427	0.00586
94.104	0.00987	64.44	0.01846	0.04424	0.00586
94.168	0.00631	64.48	0.01844	0.0442	0.00585
94.232	0.00741	64.52	0.01842	0.04416	0.00584
94.296	0.00631	64.56	0.01841	0.04412	0.00583
94.36	0.00549	64.6	0.01839	0.04409	0.00583
94.424	0.00713	64.64	0.01838	0.04405	0.00582
94.488	0.00905	64.68	0.01836	0.04401	0.00581
94.552	0.01041	64.72	0.01834	0.04397	0.0058
94.616	0.01151	64.76	0.01833	0.04394	0.0058
94.68	0.00686	64.8	0.01831	0.0439	0.00579
94.744	0.00823	64.84	0.01829	0.04386	0.00578
94.808	0.01014	64.88	0.01828	0.04383	0.00578
94.872	0.00741	64.92	0.01826	0.04379	0.00577
94.936	0.00276	64.96	0.01825	0.04375	0.00576
95	0.00987	65	0.01823	0.04372	0.00575
95.064	0.01588	65.04	0.01821	0.04368	0.00575
95.128	0.01369	65.08	0.0182	0.04364	0.00574
95.192	0.00577	65.12	0.01818	0.04361	0.00573
95.256	0.00741	65.16	0.01816	0.04357	0.00572
95.32	0.00795	65.2	0.01815	0.04353	0.00572
95.384	0.01287	65.24	0.01813	0.0435	0.00571
95.448	0.01123	65.28	0.01812	0.04346	0.0057
95.512	0.00659	65.32	0.0181	0.04342	0.0057
95.576	0.00823	65.36	0.01808	0.04339	0.00569
95.64	0.00467	65.4	0.01807	0.04335	0.00568
95.704	0.01151	65.44	0.01805	0.04331	0.00567
95.768	0.00905	65.48	0.01804	0.04328	0.00567
95.832	0.00686	65.52	0.01802	0.04324	0.00566
95.896	0.00877	65.56	0.01801	0.04321	0.00565
95.96	0.01178	65.6	0.01799	0.04317	0.00565
96.024	0.01123	65.64	0.01797	0.04313	0.00564
96.088	0.01287	65.68	0.01796	0.0431	0.00563
96.152	0.00631	65.72	0.01794	0.04306	0.00562
96.216	0.00795	65.76	0.01793	0.04303	0.00562
96.28	0.00877	65.8	0.01791	0.04299	0.00561
96.344	0.01643	65.84	0.01789	0.04295	0.0056
96.408	0.01069	65.88	0.01788	0.04292	0.0056
96.472	0.00768	65.92	0.01786	0.04288	0.00559
96.536	0.0014	65.96	0.01785	0.04285	0.00558
96.6	0.00768	66	0.01783	0.04281	0.00557
96.664	0.0044	66.04	0.01782	0.04278	0.00557
96.728	0.0085	66.08	0.0178	0.04274	0.00556
96.792	0.01779	66.12	0.01779	0.0427	0.00555
96.856	0.00577	66.16	0.01777	0.04267	0.00555
96.92	0.00823	66.2	0.01775	0.04263	0.00554
96.984	0.01342	66.24	0.01774	0.0426	0.00553
97.048	0.00604	66.28	0.01772	0.04256	0.00553
97.112	0.00768	66.32	0.01771	0.04253	0.00552
97.176	0.01151	66.36	0.01769	0.04249	0.00551
97.24	0.0014	66.4	0.01768	0.04246	0.0055
97.304	0.00467	66.44	0.01766	0.04242	0.0055
97.368	0.01014	66.48	0.01765	0.04239	0.00549
97.432	0.00987	66.52	0.01763	0.04235	0.00548
97.496	0.00795	66.56	0.01762	0.04232	0.00548
97.56	0.01178	66.6	0.0176	0.04228	0.00547
97.624	0.01451	66.64	0.01759	0.04225	0.00546
97.688	0.00713	66.68	0.01757	0.04221	0.00546
97.752	0.00795	66.72	0.01755	0.04218	0.00545
97.816	0.00577	66.76	0.01754	0.04214	0.00544
97.88	0.00577	66.8	0.01752	0.04211	0.00544
97.944	0.0085	66.84	0.01751	0.04207	0.00543
98.008	-0.000791063	66.88	0.01749	0.04204	0.00542
98.072	0.01615	66.92	0.01748	0.042	0.00542
98.136	0.00713	66.96	0.01746	0.04197	0.00541
98.2	0.00987	67	0.01745	0.04194	0.0054
98.264	0.0044	67.04	0.01743	0.0419	0.00539
98.328	0.01069	67.08	0.01742	0.04187	0.00539
98.392	0.01014	67.12	0.0174	0.04183	0.00538
98.456	0.00386	67.16	0.01739	0.0418	0.00537
98.52	0.00768	67.2	0.01737	0.04176	0.00537
98.584	0.01451	67.24	0.01736	0.04173	0.00536
98.648	0.0167	67.28	0.01734	0.04169	0.00535
98.712	0.00741	67.32	0.01733	0.04166	0.00535
98.776	0.00987	67.36	0.01731	0.04163	0.00534
98.84	0.00877	67.4	0.0173	0.04159	0.00533
98.904	0.00823	67.44	0.01728	0.04156	0.00533
98.968	0.00932	67.48	0.01727	0.04152	0.00532
99.032	0.01479	67.52	0.01725	0.04149	0.00531
99.096	0.01178	67.56	0.01724	0.04146	0.00531
99.16	0.00549	67.6	0.01722	0.04142	0.0053
99.224	0.00877	67.64	0.01721	0.04139	0.00529
99.288	0.01233	67.68	0.01719	0.04136	0.00529
99.352	0.00768	67.72	0.01718	0.04132	0.00528
99.416	0.01479	67.76	0.01717	0.04129	0.00527
99.48	0.00768	67.8	0.01715	0.04125	0.00527
99.544	0.00413	67.84	0.01714	0.04122	0.00526
99.608	0.01096	67.88	0.01712	0.04119	0.00525
99.672	0.01342	67.92	0.01711	0.04115	0.00525
99.736	0.01123	67.96	0.01709	0.04112	0.00524
99.8	0.00713	68	0.01708	0.04109	0.00523
99.864	0.0044	68.04	0.01706	0.04105	0.00523
99.928	0.00905	68.08	0.01705	0.04102	0.00522
99.992	0.00795	68.12	0.01703	0.04099	0.00521
100.056	0.01178	68.16	0.01702	0.04095	0.00521
100.12	0.01205	68.2	0.017	0.04092	0.0052
100.184	0.00713	68.24	0.01699	0.04089	0.0052
100.248	0.00877	68.28	0.01698	0.04085	0.00519
100.312	0.01205	68.32	0.01696	0.04082	0.00518
100.376	0.0085	68.36	0.01695	0.04079	0.00518
100.44	0.00823	68.4	0.01693	0.04075	0.00517
100.504	0.0014	68.44	0.01692	0.04072	0.00516
100.568	0.00659	68.48	0.0169	0.04069	0.00516
100.632	0.00686	68.52	0.01689	0.04066	0.00515
100.696	0.0044	68.56	0.01687	0.04062	0.00514
100.76	0.00358	68.6	0.01686	0.04059	0.00514
100.824	0.00741	68.64	0.01685	0.04056	0.00513
100.888	0.00604	68.68	0.01683	0.04052	0.00512
100.952	0.00577	68.72	0.01682	0.04049	0.00512
101.016	0.00795	68.76	0.0168	0.04046	0.00511
101.08	0.00522	68.8	0.01679	0.04043	0.0051
101.144	0.00905	68.84	0.01677	0.04039	0.0051
101.208	0.01123	68.88	0.01676	0.04036	0.00509
101.272	0.00112	68.92	0.01675	0.04033	0.00509
101.336	0.00877	68.96	0.01673	0.0403	0.00508
101.4	0.00577	69	0.01672	0.04026	0.00507
101.464	0.00276	69.04	0.0167	0.04023	0.00507
101.528	0.01041	69.08	0.01669	0.0402	0.00506
101.592	0.01342	69.12	0.01668	0.04017	0.00505
101.656	0.00659	69.16	0.01666	0.04013	0.00505
101.72	0.01014	69.2	0.01665	0.0401	0.00504
101.784	0.00877	69.24	0.01663	0.04007	0.00503
101.848	0.00194	69.28	0.01662	0.04004	0.00503
101.912	0.00795	69.32	0.01661	0.04001	0.00502
101.976	0.00467	69.36	0.01659	0.03997	0.00502
102.04	0.00768	69.4	0.01658	0.03994	0.00501
102.104	0.00467	69.44	0.01656	0.03991	0.005
102.168	0.00386	69.48	0.01655	0.03988	0.005
102.232	0.00741	69.52	0.01654	0.03985	0.00499
102.296	0.00549	69.56	0.01652	0.03981	0.00498
102.36	0.01287	69.6	0.01651	0.03978	0.00498
102.424	0.00413	69.64	0.01649	0.03975	0.00497
102.488	-0.000517764	69.68	0.01648	0.03972	0.00497
102.552	0.00249	69.72	0.01647	0.03969	0.00496
102.616	0.01096	69.76	0.01645	0.03965	0.00495
102.68	0.01342	69.8	0.01644	0.03962	0.00495
102.744	0.00604	69.84	0.01643	0.03959	0.00494
102.808	0.00577	69.88	0.01641	0.03956	0.00494
102.872	0.00741	69.92	0.0164	0.03953	0.00493
102.936	0.00495	69.96	0.01638	0.0395	0.00492
103	0.00713	70	0.01637	0.03947	0.00492
103.064	0.00604	70.04	0.01636	0.03943	0.00491
103.128	0.00905	70.08	0.01634	0.0394	0.0049
103.192	0.01151	70.12	0.01633	0.03937	0.0049
103.256	0.00659	70.16	0.01632	0.03934	0.00489
103.32	0.01069	70.2	0.0163	0.03931	0.00489
103.384	0.01123	70.24	0.01629	0.03928	0.00488
103.448	0.00713	70.28	0.01628	0.03925	0.00487
103.512	-0.000791063	70.32	0.01626	0.03922	0.00487
103.576	0.0126	70.36	0.01625	0.03918	0.00486
103.64	0.01643	70.4	0.01623	0.03915	0.00486
103.704	0.00741	70.44	0.01622	0.03912	0.00485
103.768	0.00823	70.48	0.01621	0.03909	0.00484
103.832	0.00413	70.52	0.01619	0.03906	0.00484
103.896	2.8833e-05	70.56	0.01618	0.03903	0.00483
103.96	0.00413	70.6	0.01617	0.039	0.00483
104.024	0.01451	70.64	0.01615	0.03897	0.00482
104.088	0.00495	70.68	0.01614	0.03894	0.00481
104.152	0.00823	70.72	0.01613	0.03891	0.00481
104.216	0.00686	70.76	0.01611	0.03888	0.0048
104.28	0.00331	70.8	0.0161	0.03884	0.0048
104.344	0.00522	70.84	0.01609	0.03881	0.00479
104.408	0.00167	70.88	0.01607	0.03878	0.00478
104.472	0.01014	70.92	0.01606	0.03875	0.00478
104.536	0.00495	70.96	0.01605	0.03872	0.00477
104.6	0.00768	71	0.01603	0.03869	0.00477
104.664	0.01151	71.04	0.01602	0.03866	0.00476
104.728	0.00577	71.08	0.01601	0.03863	0.00475
104.792	0.01178	71.12	0.01599	0.0386	0.00475
104.856	0.00959	71.16	0.01598	0.03857	0.00474
104.92	0.00276	71.2	0.01597	0.03854	0.00474
104.984	0.00604	71.24	0.01595	0.03851	0.00473
105.048	0.00386	71.28	0.01594	0.03848	0.00472
105.112	0.00768	71.32	0.01593	0.03845	0.00472
105.176	0.00386	71.36	0.01592	0.03842	0.00471
105.24	0.00495	71.4	0.0159	0.03839	0.00471
105.304	0.01123	71.44	0.01589	0.03836	0.0047
105.368	0.00604	71.48	0.01588	0.03833	0.00469
105.432	0.00577	71.52	0.01586	0.0383	0.00469
105.496	0.0044	71.56	0.01585	0.03827	0.00468
105.56	0.00467	71.6	0.01584	0.03824	0.00468
105.624	0.00768	71.64	0.01582	0.03821	0.00467
105.688	0.00741	71.68	0.01581	0.03818	0.00467
105.752	0.00167	71.72	0.0158	0.03815	0.00466
105.816	0.00495	71.76	0.01579	0.03812	0.00465
105.88	0.0014	71.8	0.01577	0.03809	0.00465
105.944	-0.000244466	71.84	0.01576	0.03806	0.00464
106.008	0.00713	71.88	0.01575	0.03803	0.00464
106.072	0.01096	71.92	0.01573	0.038	0.00463
106.136	0.00577	71.96	0.01572	0.03797	0.00462
106.2	0.00194	72	0.01571	0.03794	0.00462
106.264	0.01123	72.04	0.0157	0.03791	0.00461
106.328	0.00331	72.08	0.01568	0.03788	0.00461
106.392	0.00631	72.12	0.01567	0.03785	0.0046
106.456	0.00959	72.16	0.01566	0.03782	0.0046
106.52	2.8833e-05	72.2	0.01564	0.03779	0.00459
106.584	0.00877	72.24	0.01563	0.03776	0.00458
106.648	0.0085	72.28	0.01562	0.03773	0.00458
106.712	0.00686	72.32	0.01561	0.0377	0.00457
106.776	0.00631	72.36	0.01559	0.03768	0.00457
106.84	0.00795	72.4	0.01558	0.03765	0.00456
106.904	0.00495	72.44	0.01557	0.03762	0.00456
106.968	0.00413	72.48	0.01555	0.03759	0.00455
107.032	0.000848729	72.52	0.01554	0.03756	0.00454
107.096	0.00686	72.56	0.01553	0.03753	0.00454
107.16	0.01369	72.6	0.01552	0.0375	0.00453
107.224	0.00741	72.64	0.0155	0.03747	0.00453
107.288	0.00549	72.68	0.01549	0.03744	0.00452
107.352	0.00467	72.72	0.01548	0.03741	0.00452
107.416	0.00495	72.76	0.01547	0.03738	0.00451
107.48	0.00112	72.8	0.01545	0.03736	0.00451
107.544	0.00495	72.84	0.01544	0.03733	0.0045
107.608	0.00249	72.88	0.01543	0.0373	0.00449
107.672	0.00932	72.92	0.01542	0.03727	0.00449
107.736	0.00057543	72.96	0.0154	0.03724	0.00448
107.8	0.00167	73	0.01539	0.03721	0.00448
107.864	2.8833e-05	73.04	0.01538	0.03718	0.00447
107.928	0.00795	73.08	0.01537	0.03715	0.00447
107.992	0.00194	73.12	0.01535	0.03713	0.00446
108.056	0.00686	73.16	0.01534	0.0371	0.00445
108.12	0.00577	73.2	0.01533	0.03707	0.00445
108.184	0.00604	73.24	0.01532	0.03704	0.00444
108.248	0.00631	73.28	0.01531	0.03701	0.00444
108.312	0.00276	73.32	0.01529	0.03698	0.00443
108.376	0.00795	73.36	0.01528	0.03695	0.00443
108.44	0.00713	73.4	0.01527	0.03693	0.00442
108.504	0.00795	73.44	0.01526	0.0369	0.00442
108.568	0.00167	73.48	0.01524	0.03687	0.00441
108.632	0.01151	73.52	0.01523	0.03684	0.00441
108.696	0.00495	73.56	0.01522	0.03681	0.0044
108.76	-0.0038	73.6	0.01521	0.03678	0.00439
108.824	0.00959	73.64	0.01519	0.03676	0.00439
108.888	0.01151	73.68	0.01518	0.03673	0.00438
108.952	0.01041	73.72	0.01517	0.0367	0.00438
109.016	0.00276	73.76	0.01516	0.03667	0.00437
109.08	0.0085	73.8	0.01515	0.03664	0.00437
109.144	0.01014	73.84	0.01513	0.03662	0.00436
109.208	0.00604	73.88	0.01512	0.03659	0.00436
109.272	0.00331	73.92	0.01511	0.03656	0.00435
109.336	0.00276	73.96	0.0151	0.03653	0.00435
109.4	0.0044	74	0.01509	0.0365	0.00434
109.464	0.000302132	74.04	0.01507	0.03648	0.00433
109.528	0.00413	74.08	0.01506	0.03645	0.00433
109.592	0.0044	74.12	0.01505	0.03642	0.00432
109.656	0.01424	74.16	0.01504	0.03639	0.00432
109.72	0.00877	74.2	0.01503	0.03636	0.00431
109.784	0.00877	74.24	0.01501	0.03634	0.00431
109.848	0.00495	74.28	0.015	0.03631	0.0043
109.912	0.00467	74.32	0.01499	0.03628	0.0043
109.976	0.00604	74.36	0.01498	0.03625	0.00429
110.04	0.01369	74.4	0.01497	0.03623	0.00429
110.104	0.00713	74.44	0.01495	0.0362	0.00428
110.168	0.00386	74.48	0.01494	0.03617	0.00428
110.232	0.00877	74.52	0.01493	0.03614	0.00427
110.296	0.00413	74.56	0.01492	0.03612	0.00426
110.36	0.0044	74.6	0.01491	0.03609	0.00426
110.424	0.00495	74.64	0.01489	0.03606	0.00425
110.488	0.0126	74.68	0.01488	0.03603	0.00425
110.552	2.8833e-05	74.72	0.01487	0.03601	0.00424
110.616	0.0085	74.76	0.01486	0.03598	0.00424
110.68	0.00823	74.8	0.01485	0.03595	0.00423
110.744	0.00741	74.84	0.01484	0.03592	0.00423
110.808	0.00795	74.88	0.01482	0.0359	0.00422
110.872	0.00549	74.92	0.01481	0.03587	0.00422
110.936	0.00386	74.96	0.0148	0.03584	0.00421
111	0.00495	75	0.01479	0.03582	0.00421
111.064	0.0085	75.04	0.01478	0.03579	0.0042
111.128	0.00358	75.08	0.01476	0.03576	0.0042
111.192	0.00549	75.12	0.01475	0.03574	0.00419
111.256	0.00304	75.16	0.01474	0.03571	0.00419
111.32	0.01014	75.2	0.01473	0.03568	0.00418
111.384	0.00741	75.24	0.01472	0.03565	0.00418
111.448	0.00495	75.28	0.01471	0.03563	0.00417
111.512	0.00604	75.32	0.0147	0.0356	0.00416
111.576	0.00604	75.36	0.01468	0.03557	0.00416
111.64	-0.00106	75.4	0.01467	0.03555	0.00415
111.704	0.00358	75.44	0.01466	0.03552	0.00415
111.768	0.00932	75.48	0.01465	0.03549	0.00414
111.832	0.00358	75.52	0.01464	0.03547	0.00414
111.896	0.00413	75.56	0.01463	0.03544	0.00413
111.96	0.01014	75.6	0.01461	0.03541	0.00413
112.024	0.00768	75.64	0.0146	0.03539	0.00412
112.088	0.0044	75.68	0.01459	0.03536	0.00412
112.152	0.00659	75.72	0.01458	0.03533	0.00411
112.216	0.00057543	75.76	0.01457	0.03531	0.00411
112.28	0.00932	75.8	0.01456	0.03528	0.0041
112.344	-0.00544	75.84	0.01455	0.03525	0.0041
112.408	0.00713	75.88	0.01453	0.03523	0.00409
112.472	0.00713	75.92	0.01452	0.0352	0.00409
112.536	0.00495	75.96	0.01451	0.03517	0.00408
112.6	0.01205	76	0.0145	0.03515	0.00408
112.664	0.00659	76.04	0.01449	0.03512	0.00407
112.728	0.00249	76.08	0.01448	0.0351	0.00407
112.792	2.8833e-05	76.12	0.01447	0.03507	0.00406
112.856	0.00112	76.16	0.01445	0.03504	0.00406
112.92	0.00413	76.2	0.01444	0.03502	0.00405
112.984	0.00713	76.24	0.01443	0.03499	0.00405
113.048	0.00987	76.28	0.01442	0.03496	0.00404
113.112	-0.00134	76.32	0.01441	0.03494	0.00404
113.176	0.00604	76.36	0.0144	0.03491	0.00403
113.24	0.01123	76.4	0.01439	0.03489	0.00403
113.304	-0.00134	76.44	0.01438	0.03486	0.00402
113.368	0.0085	76.48	0.01436	0.03483	0.00402
113.432	0.00659	76.52	0.01435	0.03481	0.00401
113.496	0.00413	76.56	0.01434	0.03478	0.00401
113.56	0.00386	76.6	0.01433	0.03476	0.004
113.624	0.00522	76.64	0.01432	0.03473	0.004
113.688	0.00495	76.68	0.01431	0.0347	0.00399
113.752	0.00057543	76.72	0.0143	0.03468	0.00399
113.816	0.0014	76.76	0.01429	0.03465	0.00398
113.88	0.00577	76.8	0.01428	0.03463	0.00398
113.944	0.00249	76.84	0.01426	0.0346	0.00397
114.008	0.00276	76.88	0.01425	0.03458	0.00397
114.072	0.00713	76.92	0.01424	0.03455	0.00396
114.136	0.00686	76.96	0.01423	0.03452	0.00396
114.2	0.0044	77	0.01422	0.0345	0.00395
114.264	0.00467	77.04	0.01421	0.03447	0.00395
114.328	0.00304	77.08	0.0142	0.03445	0.00394
114.392	0.00522	77.12	0.01419	0.03442	0.00394
114.456	0.0014	77.16	0.01418	0.0344	0.00393
114.52	0.00905	77.2	0.01417	0.03437	0.00393
114.584	0.00713	77.24	0.01415	0.03435	0.00392
114.648	0.00549	77.28	0.01414	0.03432	0.00392
114.712	0.00659	77.32	0.01413	0.03429	0.00391
114.776	0.000848729	77.36	0.01412	0.03427	0.00391
114.84	0.00659	77.4	0.01411	0.03424	0.0039
114.904	0.0014	77.44	0.0141	0.03422	0.0039
114.968	0.00741	77.48	0.01409	0.03419	0.00389
115.032	0.00386	77.52	0.01408	0.03417	0.00389
115.096	0.00713	77.56	0.01407	0.03414	0.00388
115.16	0.00823	77.6	0.01406	0.03412	0.00388
115.224	0.00877	77.64	0.01405	0.03409	0.00387
115.288	-0.00106	77.68	0.01403	0.03407	0.00387
115.352	0.00522	77.72	0.01402	0.03404	0.00386
115.416	0.01287	77.76	0.01401	0.03402	0.00386
115.48	0.00386	77.8	0.014	0.03399	0.00385
115.544	0.00522	77.84	0.01399	0.03397	0.00385
115.608	0.00522	77.88	0.01398	0.03394	0.00385
115.672	0.00386	77.92	0.01397	0.03392	0.00384
115.736	0.00932	77.96	0.01396	0.03389	0.00384
115.8	0.00741	78	0.01395	0.03387	0.00383
115.864	0.0085	78.04	0.01394	0.03384	0.00383
115.928	0.00304	78.08	0.01393	0.03382	0.00382
115.992	-0.00407	78.12	0.01392	0.03379	0.00382
116.056	0.00877	78.16	0.01391	0.03377	0.00381
116.12	0.00276	78.2	0.0139	0.03374	0.00381
116.184	0.0014	78.24	0.01388	0.03372	0.0038
116.248	0.00167	78.28	0.01387	0.03369	0.0038
116.312	0.00577	78.32	0.01386	0.03367	0.00379
116.376	0.00304	78.36	0.01385	0.03364	0.00379
116.44	0.00222	78.4	0.01384	0.03362	0.00378
116.504	0.00249	78.44	0.01383	0.0336	0.00378
116.568	0.00604	78.48	0.01382	0.03357	0.00377
116.632	0.00823	78.52	0.01381	0.03355	0.00377
116.696	0.00331	78.56	0.0138	0.03352	0.00376
116.76	0.00604	78.6	0.01379	0.0335	0.00376
116.824	0.01178	78.64	0.01378	0.03347	0.00375
116.888	0.00167	78.68	0.01377	0.03345	0.00375
116.952	0.00276	78.72	0.01376	0.03342	0.00375
117.016	0.00276	78.76	0.01375	0.0334	0.00374
117.08	0.0044	78.8	0.01374	0.03338	0.00374
117.144	0.00222	78.84	0.01373	0.03335	0.00373
117.208	0.00549	78.88	0.01372	0.03333	0.00373
117.272	-0.00106	78.92	0.01371	0.0333	0.00372
117.336	0.00467	78.96	0.0137	0.03328	0.00372
117.4	0.00167	79	0.01368	0.03325	0.00371
117.464	-0.00134	79.04	0.01367	0.03323	0.00371
117.528	0.00249	79.08	0.01366	0.03321	0.0037
117.592	0.00249	79.12	0.01365	0.03318	0.0037
117.656	-0.00243	79.16	0.01364	0.03316	0.00369
117.72	0.00905	79.2	0.01363	0.03313	0.00369
117.784	0.00549	79.24	0.01362	0.03311	0.00368
117.848	0.00959	79.28	0.01361	0.03308	0.00368
117.912	0.00276	79.32	0.0136	0.03306	0.00368
117.976	0.00549	79.36	0.01359	0.03304	0.00367
118.04	-0.00243	79.4	0.01358	0.03301	0.00367
118.104	0.00795	79.44	0.01357	0.03299	0.00366
118.168	0.00386	79.48	0.01356	0.03296	0.00366
118.232	0.0044	79.52	0.01355	0.03294	0.00365
118.296	0.00249	79.56	0.01354	0.03292	0.00365
118.36	-0.000791063	79.6	0.01353	0.03289	0.00364
118.424	0.00194	79.64	0.01352	0.03287	0.00364
118.488	-0.000517764	79.68	0.01351	0.03285	0.00363
118.552	0.00386	79.72	0.0135	0.03282	0.00363
118.616	0.00358	79.76	0.01349	0.0328	0.00363
118.68	0.00549	79.8	0.01348	0.03277	0.00362
118.744	0.00249	79.84	0.01347	0.03275	0.00362
118.808	0.00249	79.88	0.01346	0.03273	0.00361
[truncated: 4,493 more rows]
